# Supplementary material for: YAP/TAZ mediates resistance to KRAS inhibitors through inhibiting proapoptosis and activating the SLC7A5/mTOR axis
Source: JCI Insight. 2024 Dec 20;9(24):e178535. doi: 10.1172/jci.insight.178535 (PMC11665569; doi:10.1172/jci.insight.178535)
Supplement: Supplemental tables 1-5 [file jciinsight-9-178535-s118.xlsx]

## Sheet: Supplemental Table 1
Supplemental Table 1. Sequences (5'-3') of primers for shRNAs
YAP1_sh1_F	CCGGCCCAGTTAAATGTTCACCAATCTCGAGATTGGTGAACATTTAACTGGGTTTTTG
YAP1_sh1_R	AATTCAAAAACCCAGTTAAATGTTCACCAATCTCGAGATTGGTGAACATTTAACTGGG
YAP1_sh2_F	CCGGGCCACCAAGCTAGATAAAGAACTCGAGTTCTTTATCTAGCTTGGTGGCTTTTTG
YAP1_sh2_R	AATTCAAAAAGCCACCAAGCTAGATAAAGAACTCGAGTTCTTTATCTAGCTTGGTGGC
TAZ_sh1_F	CCGGCAGCCAAATCTCGTGATGAATCTCGAGATTCATCACGAGATTTGGCTGTTTTTG
TAZ_sh1_R	AATTCAAAAACAGCCAAATCTCGTGATGAATCTCGAGATTCATCACGAGATTTGGCTG
TAZ_sh2_F	CCGGCCAGGAACAAACGTTGACTTACTCGAGTAAGTCAACGTTTGTTCCTGGTTTTTG
TAZ_sh2_R	AATTCAAAAACCAGGAACAAACGTTGACTTACTCGAGTAAGTCAACGTTTGTTCCTGG

## Sheet: Supplemental Table 2
Supplemental Table 2. Sequences (5'-3') of siRNAs
YAP_si1	CAGUUAAAUGUUCACCAAUTT
YAP_si2	CACCAAGCUAGAUAAA GAATT
TAZ_si1	GCCAAAUCUCGUGAUGAAUTT
TAZ_si2	AGGAACAAACGUUGACUUATT
TEAD1/3/4_si1	AUGAUCAACUUCAUCCACAAGTT
TEAD1/3/4_si2	GAUCAACUUCAUCCACAAGCUTT
TEAD2_si1	GGCAGAUCUACGACAAAUUTT
TEAD2_si2	CGAGUACCUGGUGAAUUUCTT
BMF_si1	CGAAAGCTTCAGTGCATTGCATT
BCL2L11_si1	TACTATGCAAGGAGGGTATTTTT
PUMA_si1	GAGGGTCCTGTACAATCTCATTT
SLC7A5_si1	CTAGATCCCAACTTCTCATTT
Negative control (NC)	CCAUCCGAUCCGAUCCG

## Sheet: Supplemental Table 3
Supplemental Table 3. Sequences (5'-3') of primers for RT-qPCR
ACTB_F	CAGGTCATCACCATTGGCAATGAGC
ACTB_R	CGGATGTCCACGTCACACTTCATGA
MCL1_F	GACTTTTGGCTACGGAGAAGGA
MCL1_R	AACTCCACAAACCCATCCCAG
BCL2L1_F	CCTAAGGCGGATTTGAATAATCTT
BCL2L1_R	ATGGGCTCAACCAGTCCATT
BCL2L2_F	CAAGGAGATGGAACCACTGGTG
BCL2L2_R	CCGTATAGAGCTGTGAACTCCG
BIRC5_F	CCACTGAGAACGAGCCAGACTT
BIRC5_R	GTATTACAGGCGTAAGCCACCG
BCL2L11_F	ATGTCTGACTCTGACTCTCG
BCL2L11_R	CCTTGTGGCTCTGTCTGTAG
BMF_F	CAGTGGCAACATCAAGCAGAGG
BMF_R	GCAAGGTTGTGCAGGAAGAGGA
PUMA_F	ACGACCTCAACGCACAGTACGA
PUMA_R	CCTAATTGGGCTCCATCTCGGG
SLC3A2_F	CCAGAAGGATGATGTCGCTCAG
SLC3A2_R	GAGTAAGGTCCAGAATGACACGG
SLC7A5_F	GCCACAGAAAGCCTGAGCTTGA
SLC7A5_R	ATGGTGAAGCCGATGCCACACT
DEPTOR_F	ATTCCCTCTCCAGCCAATCC
DEPTOR_R	TCCATGGTTTTAGGGCCGTG
PRR5L_F	CGCATTGAGGTTCTGGCTGAAG
PRR5L_R	CCTTCAGCAAGACTAGGTCTCG
RICTOR_F	GCCAAACAGCTCACGGTTGTAG
RICTOR_R	CCAGATGAAGCATTGAGCCACTG
CTGF_F	CTTGCGAAGCTGACCTGGAAGA
CTGF_R	CCGTCGGTACATACTCCACAGA
CYR61_F	GGAAAAGGCAGCTCACTGAAGC
CYR61_R	GGAGATACCAGTTCCACAGGTC

## Sheet: Supplemental Table 4
Supplemental Table 4. Gene sets associated with KRAS G12C inhibitor resistance
ARS1620 resistance-related genes	AMG510 resistance-related genes	MRTX849 resistance-related genes	pan-KRAS G12C inhibitors resistance-related genes
CYP26B1	LASP1	HECW1	HSPB6
HSPB6	ALS2	CROT	ST3GAL6
HIVEP2	CFLAR	TNFRSF12A	NUAK1
MRC2	HSPB6	PHTF2	FGFR1
SNAPC1	SLC22A16	SNAI2	NFE2L1
ARNTL2	REXO5	PLEKHO1	OXCT1
ARHGAP31	AP2B1	ZZZ3	SSH1
RAI14	TNFRSF12A	KITLG	GCKR
DKK3	CRAMP1	USP13	PPP1R15A
ST3GAL6	CELSR3	CDK14	CCDC80
PFKP	CRY1	CDK17	TM9SF1
NAV3	SEC62	NUCB2	SMAD7
KCNAB2	MKS1	CLCN4	SLC38A7
ASNS	ANOS1	MOCOS	IL21R
EVC	PIK3C2A	PKP1	IGDCC4
PPP2R2C	TMEM159	SERTAD4	MAN2B1
NUAK1	CALCOCO1	MMP2	TGFB1
FGFR1	UBR7	DNAJB11	CDK6
CST7	MVP	NRCAM	TFEC
HOXA9	UFL1	PHGDH	CORO1C
NFE2L1	NUDCD3	TMEM38B	ARFGEF3
OXCT1	RNF10	EPPIN	IL18R1
SSH1	VRK2	SYNDIG1	SLC1A4
GCKR	VEZT	GPR143	ELAPOR1
AKR1B1	TFB1M	INTS6	EXOC8
EPDR1	RANBP3	CLN5	FBXO30
PPP1R15A	GAB2	SLC6A2	CCN2
ARHGAP4	CLEC16A	PPP1R17	RXYLT1
PDPR	RIPOR1	SERPINE1	MFSD1
CCDC80	SPDL1	BCL7B	BICC1
TEKT2	RIPOR3	FSD1L	OPTN
PCSK5	SPATA7	TYRP1	PAX8
OSM	RETSAT	SLC38A1	A4GALT
CDKL1	SCML1	DSE	CD68
TM9SF1	GOPC	CEP85L	CNN1
ISM1	ROS1	ASCC3	MAP1B
SIRPB1	ERCC8	DPYSL3	IL6ST
SMAD7	ARID1B	KNG1	DOCK2
SLC38A7	CLPTM1L	IFT57	CKAP4
IL21R	NFE2L3	FHL2	TTLL7
IGDCC4	PIK3CB	TTR	SSTR1
MAN2B1	FOXN3	UCHL3	VPS53
TGFB1	HHAT	KLF9	GREB1L
THEG	DCBLD2	ZNF639	NPC1
CFAP69	PKP2	ODF2L	CSRNP1
CDK6	ATG5	MMP19	PTPRG
TFEC	YIPF1	MAGEA9	NXPE3
HOXA1	FLYWCH1	MAGEA10	LRMDA
CXCL12	ALDH18A1	CXCL6	CRIM1
CAMTA2	MED29	EFNB2	KCNA6
JHY	HAGH	OMG	MGAT5
CORO1C	ST3GAL6	HIP1	C18orf25
SLC38A1	TRAM2	PTPN12	SPOCK1
COL12A1	TBC1D1	MTERF1	OTULIN
RSPH4A	TRMT11	PALLD	LRRK1
RBM24	TRAM1	COL5A1	ABCA5
BVES	EVI5	SH3BP5	ANKRD40
ARFGEF3	STOML1	IQCA1	ZFAND3
DPYSL3	RASSF1	MICAL2	MMP14
FNDC4	IFI35	PTGFRN	ABR
IL18R1	ACSL4	LRP4	AGPAT3
SLC9A2	TTC7A	FHOD3	CYGB
FHL2	ERLEC1	PSAT1	TM2D1
SLC1A4	PPP2R5B	ADAM19	DNAJB4
ELAPOR1	GNB5	NIBAN1	NLRP3
SLC35D1	FSTL3	RNASEH2B	APBB2
EXOC8	WIPI1	SCN7A	DCBLD1
FILIP1	PTPN21	IL1RN	SLC18A2
FBXO30	NCK2	SLC31A2	ZNF503
CCN2	SNX13	CASP1	ARHGEF40
RXYLT1	AFF4	RABGGTB	SLC16A4
MFSD1	UBE2D1	ZNF365	RAB3B
KLF9	MPP5	GLIPR1	CSGALNACT2
DLST	SMC1A	HDC	NEGR1
KLHL29	GLI2	SLC39A6	ARNT2
MYOT	TSG101	OSBPL1A	GXYLT2
RDH10	NTN4	SUSD4	STAT5B
ADGRB2	NUAK1	CNGA3	ZNF80
CALD1	SRI	NR1I2	PDE12
BICC1	RASAL2	ADAMTS16	DNAH12
OPTN	PLD1	C1QTNF2	TMPRSS7
PMEPA1	REXO2	TMEM168	CALHM5
APOBEC2	RBMS2	ATP6V0D2	HOXC9
PAX8	KLHL20	ADAM12	CHRM2
L3HYPDH	ANKRD13A	USP12	C1S
ZBTB1	UBE2T	TRAPPC8	MXRA7
MTERF1	USP33	CEBPG	PAPPA
A4GALT	FGFR1	HS2ST1	SOCS3
ARHGAP22	RUNX1T1	NUS1	SIGIRR
CD68	SAR1A	THY1	KIAA0408
CNN1	EPB41L2	C10orf90	NTNG2
GMFG	STX7	TMPRSS15	TMEM229B
TRAF3	AP4E1	TSEN2	PSMB8
SH3BP5	CDH7	XAGE2	MT1M
MAP1B	STRADB	CARNMT1	ITGA1
NUP210	NFE2L1	EXOG	SOGA3
POPDC3	ITGB5	TIMP4	PSMB9
CCNA1	OXCT1	WFDC8	TNFRSF12A
PTPN22	FAT1	CPSF4	DSE
PTGFRN	SSH1	KRT82	MICAL2
CD101	COL16A1	NEXN	E2F7
IL6ST	NCOA1	GBP4	PDCD1LG2
DOCK2	GCKR	GFI1	CRCP
NIBAN1	CD82	PM20D1	KLF9
CKAP4	DIMT1	FSTL1	MTERF1
DRAM1	TMED2	RPL22L1	NIBAN1
TMOD1	HSD17B2	PRICKLE2	GLIPR1
SLC31A2	ALG9	CDCP1	ADAMTS16
FOXF2	PPP1R15A	CAMK2N2	THY1
TTLL7	GMCL1	ZMAT4	EXOG
GLIPR1	EDEM2	MAMDC2	CDCP1
SLC7A1	C3orf18	LRFN5	SLC35G2
SSTR1	RAB11FIP3	E2F7	B3GALNT1
HDC	GOLGA3	HTRA1	CHST11
CMTM3	OSBPL8	TMX3	HEG1
CDH13	WDR7	NAV2	DDIT3
VPS53	CMTM6	SLC35G2	RFX8
GREB1L	MAP3K20	AFAP1L2	SIRPA
NPC1	CCDC80	NMD3	NPIPB13
ABL2	SNAP23	B3GALNT1	CES1
ADAMTSL4	MFSD11	TPST1	SLC38A1
CSRNP1	TGFB2	ZNF35	DPYSL3
PTPRG	XYLB	ALCAM	FHL2
NXPE3	WAC	HOXD4	SH3BP5
BOC	GRK3	PWWP2A	PTGFRN
MED12L	KDELR3	PYGO1	SLC31A2
ATP10D	TIMP3	CHST11	HDC
ADAMTS16	KIAA0930	LRRC8C	FSTL1
OSMR	ABHD4	ETFDH	TPST1
TNIP1	CCDC198	LRRC15	GCNT4
VIP	ITPK1	GPR22	CD247
LRMDA	PRORP	SPTLC3	INSYN2B
HTR7	TM9SF1	ZNF24	LBH
P4HA3	GMPR2	LVRN	UGT1A4
FAM124A	TRPC4AP	NAA20
CRIM1	PROCR	HEG1
ITPR1	UQCC1	NR1D2
NOCT	DNAJC5	DDIT3
KCNA6	CTSZ	CLCF1
MAT1A	ARFRP1	TSGA10IP
MGAT5	PDYN	METRNL
HSPB8	TM9SF4	GCNT4
C18orf25	POFUT1	EGR3
SPOCK1	PIGU	LACC1
JAKMIP1	SMAD7	MARCHF11
JAZF1	MID1	GPR1
ANKRD29	PLP2	SGCZ
THY1	CD99L2	KPNA4
OTULIN	EEA1	RSBN1L
LRRK1	MAGED2	LHFPL3
ABCA5	BEX4	AMTN
GBP5	SLC38A7	C17orf99
L3MBTL4	PLA2G15	CFAP54
ANKRD40	AXIN1	CALHM6
TSPAN7	NPRL3	KRT77
ZFAND3	NAGPA	RFX8
SAMD8	NUBP1	ZNF679
EXOG	CRYM	PDCD1LG2
NRG1	CPPED1	MRPL42
MMP14	USP31	SIRPA
TSPAN18	HMOX2	NPIPB13
TMEM268	CORO7-PAM16	SMURF1
GALNT14	BFAR	GK
DZIP1L	IL21R	CD247
TMSB15A	LACTB	CES1
MRAS	IGDCC4	INSYN2B
RCAN1	EHD4	SAMD9
ABR	ZNF106	CGB8
AGPAT3	SLC30A4	LBH
ZNF394	BLOC1S6	PLXNA4
CYGB	DECR1	OR2M3
AK4	MAN2B1	AL445989.1
TM2D1	TGFB1	LRRD1
DNAJB4	RAB3A	CRCP
NLRP3	SIPA1L3	SMIM34A
EOGT	ETHE1	UGT1A4
FSTL1	CDK6	MSANTD3-TMEFF1
APBB2	PIK3CG	TGIF2-RAB5IF
PCOLCE2	PON2	LYPD4
CDCP1	ITGB8	TBC1D3
SLC9B2	HBP1	AC131160.1
ASB5	TFEC	AL445238.1
DCBLD1	HIBADH
ANKRD55	C1GALT1
GEM	TMEM106B
VSTM4	PDLIM1
SLC18A2	DNMBP
PDZD8	VSIR
ZNF503	MICU1
ARHGEF40	MINPP1
TTC7B	SFXN3
CHRFAM7A	GBF1
ZCCHC18	ARHGAP21
ANPEP	LARP4B
RBPMS2	SH3PXD2A
ISLR2	CUL2
AXL	CCNY
ANGPTL4	TSPAN14
ABCA3	RGS9
MGAT2	WNT3
PXK	GOSR2
SLC16A4	PEX12
SLC35G2	RAB5C
AR	MLX
RAB3B	COL1A1
B3GALNT1	MRPL27
ANTXR1	TNFAIP1
CSGALNACT2	TBC1D19
TPST1	BST1
SP7	CPT1A
HTRA3	FOLR3
CHST11	PSMD9
FAM90A1	CORO1C
C3AR1	KCTD10
SYNPO	MLEC
NEGR1	ARPC3
ARNT2	SLC38A1
GXYLT2	RAB5B
HEG1	GNPTAB
STAT5B	NT5DC3
MSRB3	GOLT1B
ZNF80	HCFC2
GLIS1	RAB35
PDE12	KLRB1
DNAH12	DSE
DDIT3	SERINC1
GAL3ST3	MDGA1
TMPRSS7	CILK1
OR4F17	BACH2
GCNT4	PEX7
CALHM5	ARFGEF3
C5orf46	HECA
FJX1	SLC39A7
PLD5	TBP
HOXC9	TMEM30A
CHRM2	ERBIN
C4orf50	DAP
GPR135	NNT
GPR88	ARSB
ASB18	TRIM23
C1S	TRAPPC13
MXRA7	SEC24A
PAPPA	DPYSL3
CADM1	ERGIC1
POU6F1	PDGFRB
SOCS3	PRKAR2A
SATL1	USP4
OSBP2	CYB561D2
SIGIRR	UPK1B
RGPD2	WDR48
GPRIN3	GORASP1
LCE5A	KLHL24
RTN4RL2	SSR3
TMPRSS11A	ZBTB47
RGPD1	TFCP2L1
ERC2	DNAJC27
ZFP69B	CYTIP
NCR3LG1	SPTBN1
KIAA0408	DOK1
NTNG2	FN1
RFX8	GLS
COL27A1	ELMOD3
LRP10	IL18R1
SHPK	FHL2
SIRPA	STK16
NPIPB13	PLEKHB2
TMEM229B	SLC1A4
OR5B21	TRAK2
TMEM239	C2orf42
TXNRD1	PCYOX1
COLGALT2	PARD3B
FAM169A	SCP2
CD247	FAM20B
CES1	ELAPOR1
RUNDC1	RNF19B
PSMB8	TRIM62
COL15A1	DNAJC6
INSYN2B	LEPR
ZNF155	EXOC8
TMEM231	TSNAX
MT1M	LGALS8
TSSK2	MTR
LBH	GBP3
ITGA1	CNN3
SOGA3	PLAGL1
NPTXR	FBXO30
ZNF492	CCN2
OR52I1	RXYLT1
CLEC2L	FOXO3
PSMB9	MFSD1
UGT1A4	SATB2
HOXA10	KDSR
EID3	VPS4B
ITGB3	TMEM214
GOLGA8H	YPEL5
NBPF9	FAM98A
NBPF14	YIPF4
FO681492.1	AFTPH
	LRP11
	MYCT1
	ACAT2
	WASHC3
	ECHDC2
	B4GALT4
	CAT
	POLK
	UBL3
	KIAA1191
	ZC3H7A
	PTGFR
	INHBA
	FKBP9
	ACO1
	BICC1
	CISD1
	ZWINT
	OPTN
	SPATS2
	KBTBD4
	LPGAT1
	TP53TG5
	STAMBP
	MED20
	ATXN1
	EMC3
	GRK4
	PAX8
	INSIG2
	CCDC93
	TNFSF9
	CD70
	MMP24
	TMEM115
	CCR7
	SBDS
	PCNX4
	WDR24
	MACF1
	FGL2
	A4GALT
	SPECC1
	CPA4
	KLHDC10
	EIF2AK4
	TMOD2
	TTBK2
	LOXL1
	COPB1
	CD68
	MTUS1
	SGO1
	PGAP6
	SH3BP4
	CNN1
	TULP4
	SNX9
	ZSWIM6
	SAMD10
	ATXN10
	CLIP1
	C12orf65
	SYNE1
	ULBP3
	ACSS2
	SH3BP5
	TBC1D5
	VPS25
	MAP1B
	KRT34
	TRIM21
	PPARG
	TIMM10B
	MATN2
	APCS
	ZBED3
	SLC41A1
	CEP20
	MICAL2
	THUMPD3
	EDEM1
	PTGFRN
	IAH1
	IL6ST
	CABLES1
	DOCK2
	FADS2
	RFK
	LCA5
	CD63
	TESPA1
	FAIM2
	NHSL1
	PRADC1
	RAB11FIP5
	GNS
	DNAJB2
	TMBIM1
	CYP27A1
	GCC2
	CKAP4
	APPL2
	SLC41A2
	SCRN1
	DBNL
	NMT1
	ERMN
	BLK
	HLX
	KCTD3
	STAM
	DNAJC1
	ANGPTL2
	SLC31A2
	KLC4
	CMTR1
	YIPF3
	FRS3
	SLC22A23
	TAF8
	ANKRD42
	SQOR
	THBS1
	ITGA11
	HAUS2
	ITPKA
	TTLL7
	IFT172
	PREB
	LOXL4
	STAMBPL1
	PLCE1
	ANXA7
	SLC49A4
	SECISBP2L
	RNF185
	ETV6
	TMEM117
	CD27
	GIT2
	TCHP
	NABP2
	ESYT1
	SSTR1
	HDC
	TPM1
	CYP1A2
	ABHD2
	UNC45A
	RUSF1
	CDR2
	ZFHX3
	ZSCAN32
	VPS53
	GREB1L
	NPC1
	IGFBP4
	SLC39A3
	IFITM3
	EVA1B
	MGST3
	TUFT1
	ECM1
	DTL
	EIF2D
	SMYD2
	FLG
	GALNT2
	CDC42BPA
	PSEN2
	ARL8A
	TEX261
	UBXN4
	SCN1A
	SCRN3
	GULP1
	RAB5A
	CSRNP1
	GOLGA4
	PTPRG
	NXPE3
	NCEH1
	LPP
	RUBCN
	LHFPL2
	PAM
	FBXL17
	YIPF5
	TIMD4
	ARHGAP18
	C7orf26
	ATXN7L1
	TMEM140
	TMEM47
	MFHAS1
	SYBU
	NFIB
	COMMD3
	FAM171A1
	NRBF2
	LRMDA
	ANKRD1
	DNAJB12
	CNNM2
	BTBD10
	PAMR1
	PTPRJ
	SLC22A8
	SIDT2
	TAGLN
	TIRAP
	LYPD1
	IL18
	CRIM1
	UBC
	KCNA6
	UEVLD
	UBE3B
	IPMK
	SLC2A13
	MAGI1
	EXT2
	NEK7
	VPS26B
	FAM160B1
	ASAP2
	GLT1D1
	TLCD4
	PTPN14
	MGAT5
	GPATCH11
	C18orf25
	TGOLN2
	POC5
	SPOCK1
	SAR1B
	DAB2
	PLA2R1
	CNKSR3
	ZDHHC7
	FBXO36
	DDAH1
	OTULIN
	UBASH3B
	ABI3BP
	LRRK1
	ABCA5
	MIA3
	DIPK1A
	EPHB1
	ANKRD40
	VOPP1
	FBXL18
	AK9
	PI4K2A
	GRAMD2B
	FZD7
	FAM161B
	ADK
	WHAMM
	PPP2R2B
	FAM122C
	ZFAND3
	RPUSD3
	FCHO2
	MMP14
	AGAP1
	MRPL17
	CUL4B
	CD1C
	CD1B
	CPA5
	TMED4
	ADIPOR1
	CYB5R1
	EFCAB14
	ABR
	PDXK
	AGPAT3
	ANO10
	PSMC2
	CYGB
	TBC1D24
	CYB561A3
	SDC3
	TM2D1
	DNAJB4
	NLRP3
	MAPKAPK2
	SMC6
	FSTL1
	IGFBP7
	NEK10
	HDAC11
	PPM1K
	SLMAP
	ABHD6
	APBB2
	IL17RC
	CRELD1
	FYCO1
	RTP3
	ERMAP
	SGMS2
	MOCS2
	GPX8
	ERAP1
	CREBRF
	DCBLD1
	DAGLB
	ZNF704
	DLC1
	C7orf57
	FZD6
	TRPV6
	OTUD1
	CLDN2
	MARCHF8
	REEP3
	EML5
	BEND7
	PRPF18
	SLC18A2
	ZNF503
	ARHGEF40
	E2F7
	SLC39A13
	PSMC3
	GPR176
	ADAMTS15
	RAB8B
	BTRC
	COX11
	WBP1L
	SMPD1
	ILK
	TAF10
	TPP1
	IFTAP
	CDYL2
	TMEM41B
	B2M
	NNMT
	MTMR10
	GREM1
	EVA1C
	GNGT2
	GPRC5B
	TBC1D2B
	STIM1
	RRM1
	TRIM68
	CYP2S1
	TMIGD2
	ZNF232
	GSDMA
	GHDC
	FAM234A
	MLST8
	BEST1
	SCARA3
	BMI1
	CX3CR1
	ARF4
	COG7
	SERINC2
	SLC16A4
	GSTM4
	SFTPB
	PPIC
	CEP120
	PXDC1
	CHST14
	RAB3B
	SLC33A1
	PTPN9
	DTWD2
	RGPD8
	LIMS1
	UGP2
	CSGALNACT2
	TPST1
	ZNF747
	UBE2E1
	SIK2
	USP47
	PDCD6IP
	GLB1
	CDK1
	KIF5B
	PAQR8
	DDI1
	INSR
	PRKCE
	SOCS5
	FAM241B
	ASXL1
	WIPF2
	BCL2L1
	KLF17
	TLN2
	EIF2AK3
	NME6
	PAIP1
	NEGR1
	STARD5
	ARNT2
	GNG12
	MANEA
	FIBP
	LRRC20
	DMXL1
	ZNF621
	MRGPRF
	LCLAT1
	GXYLT2
	FAM222B
	PARP14
	GLRX
	TNKS
	DAG1
	INSM1
	SAA1
	ZNF622
	ADGRG2
	STAT5B
	RNF213
	ZNF791
	GOLIM4
	MARCHF3
	UBXN2A
	CD34
	ZNF80
	ZHX3
	IQCK
	B4GAT1
	PDZK1
	PDE12
	DNAH12
	MICOS13
	VCPIP1
	TRAF6
	PACS1
	DCTN2
	TMEM9B
	EIF3F
	ZNF25
	DPP10
	UCP2
	ERCC4
	LYSMD3
	ZNF613
	TMPRSS7
	NUPR1
	IP6K1
	TCP11L1
	ACBD7
	SYNE3
	SGF29
	VSIG10
	WSB2
	GCNT4
	ZDHHC13
	SLC38A9
	ANO6
	ZBTB38
	C18orf32
	CSTF2T
	THAP5
	CD151
	ZBTB41
	BET1L
	RIC8A
	ASB8
	DPY19L2
	CALHM5
	POGLUT3
	PLEKHM3
	NT5DC1
	CD28
	EPM2AIP1
	SERTAD2
	FAHD1
	ZNRF2
	MCFD2
	PCGF5
	HOXC9
	ZNF792
	LRRC57
	METTL23
	CHRM2
	SETD2
	RELL1
	SLC35C1
	ZNF101
	ADO
	CREB3L2
	ARL6IP4
	BACE2
	C1S
	MXRA7
	MFSD5
	PAPPA
	ACBD3
	ALG12
	CAMK1D
	IGSF5
	CEP57L1
	TMEM119
	FHL3
	ASB7
	TAFA1
	TBL3
	KMT5A
	FOXO4
	DUSP8
	SOCS3
	DRD1
	TMEM106A
	AP3M1
	F8
	LRRC14B
	NSMCE3
	SIGIRR
	ARL15
	RAD51D
	FAM174B
	PTCH1
	SEPTIN10
	UBE2H
	TEAD1
	PLCD1
	ENTPD5
	IFT140
	ZNF490
	MESP2
	CERKL
	IGFL3
	SMIM15
	FAM221A
	TMC3
	UTS2B
	ZNF33A
	TSPYL1
	ALKAL2
	TOGARAM2
	KIAA0408
	ZNF724
	HLA-DRB1
	LCOR
	GTF2IRD2
	ZBTB44
	NTNG2
	PTPN1
	TPK1
	TECPR2
	ZNF431
	ARHGEF12
	ANXA4
	SIGLEC15
	PIGN
	ENPP1
	PDCD1LG2
	PARVA
	FAM114A1
	KLHDC1
	NKIRAS1
	ZNF248
	TMEM229B
	HSD17B11
	GFPT1
	STK39
	C6orf89
	CEP290
	MSRB1
	CD247
	FICD
	PRC1
	ATG9A
	SGMS1
	EFCAB2
	PLPP4
	TCEAL5
	PSMB8
	DXO
	NEU1
	C6orf47
	POU5F1
	HLA-E
	INSYN2B
	FBXO48
	TECPR1
	MT1M
	CCDC85C
	MFSD2B
	DPF3
	ITPRIPL2
	JPT2
	ATP10A
	DENND1B
	ZNF254
	CHUK
	LEPROT
	LBH
	ITGA1
	C17orf67
	SOGA3
	KRTAP2-2
	ZBED1
	ARHGEF28
	DDX3X
	PPP3R1
	PSG7
	HLA-DPB1
	PLEKHM1
	HLA-DPA1
	TWIST2
	HLA-B
	C12orf75
	HLA-DQA2
	RNF103
	TNFSF12
	PSMB9
	PLCXD2
	CRCP
	PSG2
	CNTF
	DBNDD2
	UGT1A4
	OR2AE1
	GOLGA8K
	ARPIN-AP3S2
	SELENOP
	GATC
	CCPG1
	NPY4R2
	CASTOR2
	SYNRG
	HNF1B
	DUSP14
	PIP4K2B
	MARCKS
	CCDC163
	GET1-SH3BGR

## Sheet: Supplemental Table 5
Supplemental Table 5. Gene sets associated with YAP activity
YAP Lisa	YAP UP
NEGR1	IGHA1
TNFRSF12A	EYA1
CDK6	CG030
ADAMTS16	BTBD9
PPP1R15A	NAT8
CSGALNACT2	WNT7A
MAN2B1	PQLC2
C18orf25	PAMCI
CNN1	RNF19
LBH	F2
NXPE3	ADAM19
SMAD7	SIX5
SPOCK1	LOC652745
THY1	ADAMTSL4
FBXO30	ZNF415
HEG1	C12ORF39
CDCP1	MX1
ITGA1	TFEC
ANKRD40	C9
RFX8	P2RX2
SOCS3	C22ORF31
FHL2	IGKC
CYGB	LGR5
FGFR1	IGKC
RAB3B	NNMT
HSPB6	TKTL1
CSRNP1	TPM3
DCBLD1	45261
ST3GAL6	SERHL
OPTN	DACT1
CRCP	GAGE4
CD68	TMEM16B
ARHGEF40	GAGE2
NLRP3	RHOH
NUAK1	NTN1
PAX8	OR2F1
PAPPA	C1QA
SH3BP5	SPAR
FSTL1	CRTAM
	ZBTB7B
	HS3ST3B1
	TNNC2
	ANGPTL3
	FLJ21369
	FGF21
	TAS2R1
	EYA4
	TRPV4
	HIVEP3
	KIAA0363
	HCRT
	MEP1A
	JPH2
	F7
	CST7
	FGF20
	NPY5R
	CNR2
	CPB2
	P2RX1
	PTPN22
	ZNF223
	CABYR
	RS1
	OR1A1
	MGAT4C
	ATP1A2
	IL12RB1
	LPA
	OR3A1
	GLRB
	DDN
	GAL3ST4
	DTX2
	IGLJ3
	TMEM176A
	PRB4
	ABCA8
	SPN
	SPTB
	CDH13
	MEP1B
	TIMP3
	NAALAD2
	CRABP1
	MAFK
	AQP6
	STXBP6
	SPTBN5
	USP2
	LOC653387
	RPS4Y1
	BATF
	FCER2
	SEMG1
	CDH9
	TRBV21-1
	CA1
	SRY
	SLC17A2
	FEV
	NRP1
	MS4A2
	MMP10
	MAGEL2
	CXCR7
	IRS3L
	PTPRT
	LOC23117
	MC5R
	NTNG1
	SLC4A10
	CLIC5
	MAML3
	PCDH11X
	ARSF
	SH3GL2
	LHX5
	SPANXC
	KRT24
	IL18RAP
	KCNJ10
	TEX13B
	KCNIP2
	TSHR
	LOC96610
	HS6ST1
	SLC12A5
	SIGLEC7
	BTBD5
	GPR25
	SHH
	LRRC2
	C19ORF4
	NPAL2
	HTR1A
	ATP4A
	MYT1L
	DACH1
	IL17B
	KIF25
	ATP10B
	BTK
	IL22
	SCCPDH
	ESR2
	GFI1B
	GLRA2
	OSM
	SLC10A1
	KCNJ13
	MYH6
	SLC25A42
	LUZP4
	GNG11
	RENBP
	USP29
	KLKB1
	OAS1
	KAL1
	TRPC5
	CDH17
	UCP1
	CACNG5
	CRYGC
	ACOT2
	RIMS1
	TMPRSS4
	SYCP2
	HIST1H4F
	ADCYAP1
	FLJ21511
	INSL6
	KIR3DL2
	HAO2
	RAX
	RPE65
	HIST1H2BJ
	TYR
	GUCY1B3
	IKZF1
	PHACTR1
	SPRR1B
	DCC
	HYDIN
	LEP
	CHGB
	IFNA2
	XLKD1
	TPO
	MAT1A
	GRIA4
	AFF3
	RGR
	GRIK4
	CETP
	RBMY2FP
	NCKAP1L
	PLA1A
	GML
	SPP2
	GABRE
	LOC440895
	CDH12
	DGCR13
	SOHLH2
	TFDP3
	LMX1B
	SLC2A4
	SERPINA6
	HYAL4
	SYNPO2L
	NAT2
	PLA2G2E
	TRGV5
	PRO2900
	GSTT1
	LTBP2
	CYORF15B
	FLT3
	IL8RA
	FOXD3
	ADAM12
	GSPT2
	PTGIR
	TNMD
	PLG
	PF4V1
	NR2E1
	OR12D3
	PRO1768
	MCTP1
	CORO7
	ETV3
	RAVER2
	GRK1
	APOBEC3G
	LOC163131
	ITGA4
	MS4A6A
	GRM4
	EYA3
	PSMAL
	DKFZP434L187
	ETV6
	PPBP
	HOMER2
	KCNJ1
	WBSCR23
	ZFY
	ARHGDIG
	DDX4
	CLEC1A
	PGDS
	EXTL1
	HAND2
	SLC26A1
	LOC440792
	TRDN
	TRAT1
	LRMP
	ZFPM2
	KIAA0574
	CBL
	MPPED1
	GRPR
	DDC
	IFNA14
	OR1F2
	LOC642671
	NOL4
	KIAA0506
	CAPN10
	CXORF21
	MS4A5
	LOC650488
	ASPA
	BHMT
	POU4F2
	HKDC1
	GABRB2
	ZNF556
	MEG3
	HIST2H2AA3
	PEX5L
	CBLN1
	PDE6H
	GPR52
	GABRQ
	ALX4
	CBR1
	RPA4
	IL1RL2
	SSTR3
	ABCG5
	HOXB13
	LMO1
	TNFRSF17
	BPNT1
	GSCL
	ZNF667
	ARPP-21
	FABP2
	SLC6A14
	BTG4
	HAO1
	CLDN16
	PTPRB
	OLFML1
	SLC7A10
	PALMD
	MYH13
	JAM2
	CYP11A1
	TNFSF8
	FAM5B
	CCL19
	BPESC1
	C22ORF26
	LOC642733
	MS4A3
	C4ORF6
	TIE1
	NEUROD1
