# Supplementary material for: YAP/TAZ mediates resistance to KRAS inhibitors through inhibiting proapoptosis and activating the SLC7A5/mTOR axis
Source: JCI Insight. 2024 Dec 20;9(24):e178535. doi: 10.1172/jci.insight.178535 (PMC11665569; doi:10.1172/jci.insight.178535)
Supplement: Supporting data values [file jciinsight-9-178535-s119.xlsx]

## Sheet: Figure 1
	Figure 1A																		Figure 1C, Figure 7D, and Supplemental Figure 1B								Figure 1D					Figure 1E
	Relative viability	H358							Viability	H358									CELL_LINE_NAME	DRUG_NAME	PUTATIVE_TARGET	PATHWAY_NAME	LN_IC50				symbol	The correlation between the IC50 values of KRASi and the IC50 values of 54 individual inhibitors	KRAS_pvalue	PATHWAY_NAME		log.agonist	Drug	Treatment	R1	R2	R3		log.agonist	Drug	Treatment	R1	R2	R3		log.agonist	Drug	Treatment	R1
		log.agonist	Drug	Treatment	R1	R2	R3			log.agonist	Drug	Treatment	R1	R2	R3				NCI-H2122	Gefitinib	EGFR	RTK signaling	1.42059	NCI-H2122			Afatinib	0.377622	0.227443	RTK signaling		-2	ARS1620	H358	1.0134	1.0755	1.088		-4	AMG510	H358	1.05417	0.961111	1.03194		-4	MRTX849	H358	0.8916
		-4	AMG510	DMSO	1.0359	0.828205	1.07692			-4	AMG510	DMSO	1.0359	0.828205	1.07692				UM-UC-3	Gefitinib	EGFR	RTK signaling	3.62941	UM-UC-3			Afuresertib	0.825175	0.0017186	PI3K/mTOR signaling		-1	ARS1620	H358	0.8735	0.8269	0.8113		-3	AMG510	H358	1.025	0.959722	0.951389		-3	MRTX849	H358	1.0311
		-3	AMG510	DMSO	0.864103	0.869231	0.9			-3	AMG510	DMSO	0.864103	0.869231	0.9				SW756	Gefitinib	EGFR	RTK signaling	5.04117	SW756			Alpelisib	0.405594	0.192612	PI3K/mTOR signaling		-0.6021	ARS1620	H358	0.7181	0.6839	0.687		-2.30103	AMG510	H358	0.475	0.3875	0.369444		-2.30103	MRTX849	H358	0.8451
		-2.30103	AMG510	DMSO	0.7	0.646154	0.776923			-2.30103	AMG510	DMSO	0.7	0.646154	0.776923				NCI-H1792	Gefitinib	EGFR	RTK signaling	2.76884	NCI-H1792			AMG-319	0.692308	0.0158777	PI3K/mTOR signaling		-0.301	ARS1620	H358	0.5378	0.4974	0.5253		-2	AMG510	H358	0.415278	0.395833	0.370833		-2	MRTX849	H358	0.7664
		-2	AMG510	DMSO	0.446154	0.448718	0.5			-2	AMG510	DMSO	0.446154	0.448718	0.5				SW1573	Gefitinib	EGFR	RTK signaling	5.54748	SW1573			AT13148	0.811189	0.00236893	PI3K/mTOR signaling		0	ARS1620	H358	0.4445	0.3046	0.3544		-1.30103	AMG510	H358	0.159722	0.154167	0.134722		-1.30103	MRTX849	H358	0.4014
		-1.30103	AMG510	DMSO	0.161538	0.176923	0.169231			-1.30103	AMG510	DMSO	0.161538	0.176923	0.169231				KYSE-410	Gefitinib	EGFR	RTK signaling	2.98449	KYSE-410			AZD1332	0.475524	0.121319	RTK signaling		0.3979	ARS1620	H358	0.3015	0.3108	0.2456		-1	AMG510	H358	0.0958333	0.0986111	0.0902778		-1	MRTX849	H358	0.3191
		-1	AMG510	DMSO	0.171795	0.179487	0.166667			-1	AMG510	DMSO	0.171795	0.179487	0.166667				NCI-H23	Gefitinib	EGFR	RTK signaling	3.45262	NCI-H23			AZD2014	0.307692	0.330863	PI3K/mTOR signaling		0.699	ARS1620	H358	0.2487	0.2549	0.2176		0	AMG510	H358	0.0277778	0.0444444	0.0291667		-0.30103	MRTX849	H358	0.2082
		0	AMG510	DMSO	0.120513	0.125641	0.123077			0	AMG510	DMSO	0.120513	0.125641	0.123077				HOP-62	Gefitinib	EGFR	RTK signaling	4.38321	HOP-62			AZD3759	0.454545	0.140413	RTK signaling		1	ARS1620	H358	0.1679	0.2021	0.171		1	AMG510	H358	0.0263889	0.0347222	0.0375		0	MRTX849	H358	0.1474
		1	AMG510	DMSO	0.123077	0.151282	0.176923			1	AMG510	DMSO	0.123077	0.151282	0.176923				NCI-H358	Gefitinib	EGFR	RTK signaling	2.68988	NCI-H358			AZD4547	0.629371	0.0323947	RTK signaling		1.301	ARS1620	H358	0.0435	0.0466	0.1181		1.30103	AMG510	H358	0.025	0.0388889	0.0388889		0.69897	MRTX849	H358	0.0436
		1.30103	AMG510	DMSO	0.128205	0.166667	0.164103			1.30103	AMG510	DMSO	0.128205	0.166667	0.164103				SW1463	Gefitinib	EGFR	RTK signaling	2.27329	SW1463			AZD5363	0.797203	0.00316125	PI3K/mTOR signaling		-2	ARS1620	H358R	1.1194	1.084	1.0556		-4	AMG510	H358R	0.965591	0.970968	0.994624		-4	MRTX849	H358R	1.02
		-4	AMG510	Trametinib_0.1uM	1.21854	1.09603	1.01987			-4	AMG510	Trametinib_0.1uM	0.366667	0.387179	0.410256				SW837	Gefitinib	EGFR	RTK signaling	3.77514	SW837			AZD8055	-1	1	PI3K/mTOR signaling		-1	ARS1620	H358R	1.1229	1.1902	1.1973		-3	AMG510	H358R	1.08387	1.0129	1.10538		-3	MRTX849	H358R	1.1219
		-3	AMG510	Trametinib_0.1uM	0.953642	1.02649	0.990066			-3	AMG510	Trametinib_0.1uM	0.358974	0.258974	0.341026				IA-LM	Gefitinib	EGFR	RTK signaling	4.0825	IA-LM			AZD8186	0.629371	0.0323947	PI3K/mTOR signaling		-0.6021	ARS1620	H358R	1.1442	1.0273	1.1725		-2.30103	AMG510	H358R	1.13763	1.14946	1.16129		-2.30103	MRTX849	H358R	1.2276
		-2.30103	AMG510	Trametinib_0.1uM	0.761589	0.771523	0.695364			-2.30103	AMG510	Trametinib_0.1uM	0.261538	0.228205	0.241026				HCC-44	Gefitinib	EGFR	RTK signaling	3.69361	HCC-44			BMS-536924	0.776224	0.00465988	RTK signaling		-0.301	ARS1620	H358R	1.2398	1.1406	1.0627		-2	AMG510	H358R	1.24731	1.15054	1.15806		-2	MRTX849	H358R	1.2163
		-2	AMG510	Trametinib_0.1uM	0.543046	0.523179	0.562914			-2	AMG510	Trametinib_0.1uM	0.212821	0.207692	0.187179				NCI-H2122	Afatinib	ERBB2, EGFR	RTK signaling	0.732829	NCI-H2122			BMS-754807	-1	1	RTK signaling		0	ARS1620	H358R	1.0096	1.1017	1.0592		-1.30103	AMG510	H358R	0.826882	0.836559	0.856989		-1.30103	MRTX849	H358R	0.9332
		-1.30103	AMG510	Trametinib_0.1uM	0.271523	0.149007	0.122517			-1.30103	AMG510	Trametinib_0.1uM	0.110256	0.1	0.102564				SW756	Afatinib	ERBB2, EGFR	RTK signaling	5.77551	SW756			Buparlisib	0.895105	5.94154e-06	PI3K/mTOR signaling		0.3979	ARS1620	H358R	0.6482	0.8537	0.751		-1	AMG510	H358R	0.560215	0.567742	0.6		-1	MRTX849	H358R	0.9143
		-1	AMG510	Trametinib_0.1uM	0.0960265	0.0596026	0.0463576			-1	AMG510	Trametinib_0.1uM	0.117949	0.0897436	0.0948718				NCI-H1792	Afatinib	ERBB2, EGFR	RTK signaling	1.70162	NCI-H1792			Cediranib	0.636364	0.0301143	RTK signaling		0.699	ARS1620	H358R	0.6057	0.5703	0.6093		0	AMG510	H358R	0.406452	0.374194	0.424731		-0.30103	MRTX849	H358R	0.5293
		0	AMG510	Trametinib_0.1uM	0.00662252	0.00662252	0.00662252			0	AMG510	Trametinib_0.1uM	0.102564	0.105128	0.0974359				SW1573	Afatinib	ERBB2, EGFR	RTK signaling	4.54287	SW1573			Crizotinib	0.685315	0.017305	RTK signaling		1	ARS1620	H358R	0.3861	0.4003	0.3471		1	AMG510	H358R	0.268817	0.294624	0.31828		0	MRTX849	H358R	0.3783
		1	AMG510	Trametinib_0.1uM	0.00662252	0.00662252	0.00993378			1	AMG510	Trametinib_0.1uM	0.158974	0.133333	0.166667				KYSE-410	Afatinib	ERBB2, EGFR	RTK signaling	0.250065	KYSE-410			CZC24832	0.832168	0.00144087	PI3K/mTOR signaling		1.301	ARS1620	H358R	0.1948	0.1771	0.1807		1.30103	AMG510	H358R	0.141935	0.133333	0.144086		0.69897	MRTX849	H358R	0.0989
		1.30103	AMG510	Trametinib_0.1uM	0.00331126	0.00662252	0.00331126			1.30103	AMG510	Trametinib_0.1uM	0.15641	0.184615	0.166667				NCI-H23	Afatinib	ERBB2, EGFR	RTK signaling	2.3113	NCI-H23			Dabrafenib	0.755245	0.00659654	MAPK signaling
		-4	AMG510	Buparlisib_1uM	1.11818	1.1	1.025			-4	AMG510	Buparlisib_1uM	0.510256	0.476923	0.492308				HOP-62	Afatinib	ERBB2, EGFR	RTK signaling	3.52945	HOP-62			Dactolisib	0.734266	0.0090521	PI3K/mTOR signaling		log.agonist	Drug	Treatment	R1	R2	R3		log.agonist	Drug	Treatment	R1	R2	R3		log.agonist	Drug	Treatment	R1
		-3	AMG510	Buparlisib_1uM	0.986364	0.968182	0.890909			-3	AMG510	Buparlisib_1uM	0.35641	0.34359	0.351282				NCI-H358	Afatinib	ERBB2, EGFR	RTK signaling	0.020223	NCI-H358			Dasatinib	0.230769	0.470906	RTK signaling		-2	ARS1620	H358	0.973913	1.02348	1.0313		-4	AMG510	H358	0.939655	0.961207	1.13879		-4	MRTX849	H358	1.0378
		-2.30103	AMG510	Buparlisib_1uM	0.652273	0.672727	0.581818			-2.30103	AMG510	Buparlisib_1uM	0.407692	0.364103	0.505128				SW1463	Afatinib	ERBB2, EGFR	RTK signaling	0.690755	SW1463			ERK_2440	0.370629	0.236732	MAPK signaling		-1	ARS1620	H358	0.923478	0.926087	1.00174		-3	AMG510	H358	0.918966	0.97931	1.04569		-3	MRTX849	H358	0.976378
		-2	AMG510	Buparlisib_1uM	0.459091	0.454545	0.390909			-2	AMG510	Buparlisib_1uM	0.289744	0.25641	0.264103				SW837	Afatinib	ERBB2, EGFR	RTK signaling	2.35701	SW837			ERK_6604	0.615385	0.0373345	MAPK signaling		-0.60206	ARS1620	H358	0.907826	0.851304	0.898261		-2.30103	AMG510	H358	0.681034	0.606034	0.671552		-2.30103	MRTX849	H358	0.904724
		-1.30103	AMG510	Buparlisib_1uM	0.0954545	0.109091	0.118182			-1.30103	AMG510	Buparlisib_1uM	0.0794872	0.0871795	0.0794872				IA-LM	Afatinib	ERBB2, EGFR	RTK signaling	4.77812	IA-LM			Erlotinib	0.398601	0.200973	RTK signaling		-0.30103	ARS1620	H358	0.810435	0.765217	0.729565		-2	AMG510	H358	0.548276	0.500862	0.487931		-2	MRTX849	H358	0.84252
		-1	AMG510	Buparlisib_1uM	0.0386364	0.0340909	0.0431818			-1	AMG510	Buparlisib_1uM	0.0769231	0.0794872	0.0846154				HCC-44	Afatinib	ERBB2, EGFR	RTK signaling	1.81695	HCC-44			Foretinib	0.622378	0.0348001	RTK signaling		0	ARS1620	H358	0.593913	0.490435	0.469565		-1.30103	AMG510	H358	0.193103	0.171552	0.19569		-1.30103	MRTX849	H358	0.331496
		0	AMG510	Buparlisib_1uM	0.00909091	0.00909091	0.00681818			0	AMG510	Buparlisib_1uM	0.0333333	0.0307692	0.0410256				UM-UC-3	Afatinib	ERBB2, EGFR	RTK signaling	2.8157	UM-UC-3			Gefitinib	0.587413	0.0488449	RTK signaling		0.39794	ARS1620	H358	0.333043	0.310435	0.270435		-1	AMG510	H358	0.155172	0.112931	0.12069		-1	MRTX849	H358	0.231496
		1	AMG510	Buparlisib_1uM	0.00681818	0.00681818	0.00909091			1	AMG510	Buparlisib_1uM	0.0384615	0.0410256	0.128205				NCI-H2122	Staurosporine	Broad spectrum kinase inhibitor	RTK signaling	-4.20313	NCI-H2122			GNE-317	0.65035	0.0259115	PI3K/mTOR signaling		0.69897	ARS1620	H358	0.257391	0.208696	0.193913		0	AMG510	H358	0.0241379	0.0215517	0.0267241		-0.30103	MRTX849	H358	0.0244094
		1.30103	AMG510	Buparlisib_1uM	0.00454546	0.00454546	0.00227273			1.30103	AMG510	Buparlisib_1uM	0.0230769	0.025641	0.0358974				UM-UC-3	Staurosporine	Broad spectrum kinase inhibitor	RTK signaling	-2.74859	UM-UC-3			GSK1904529A	0.573427	0.0554813	RTK signaling		1	ARS1620	H358	0.167826	0.161739	0.141739		1	AMG510	H358	0.0163793	0.0189655	0.0241379		0	MRTX849	H358	0.0110236
		-4	AMG510	SHP099_4uM	1.08571	1.11905	0.919048			-4	AMG510	SHP099_4uM	0.584615	0.602564	0.494872				SW756	Staurosporine	Broad spectrum kinase inhibitor	RTK signaling	4.18041	SW756			IGF1R_3801	0.657343	0.0239811	RTK signaling		1.30103	ARS1620	H358	0.101739	0.0982609	0.0826087		1.30103	AMG510	H358	0.0112069	0.037069	0.0301724		0.69897	MRTX849	H358	-0.00787402
		-3	AMG510	SHP099_4uM	0.780952	0.795238	0.833333			-3	AMG510	SHP099_4uM	0.420513	0.428205	0.448718				NCI-H1792	Staurosporine	Broad spectrum kinase inhibitor	RTK signaling	-4.11083	NCI-H1792			Ipatasertib	0.713287	0.0121144	PI3K/mTOR signaling		-2	ARS1620	H358_N20	0.889623	1.0434	1.02358		-4	AMG510	H358_N20	0.968	0.917	1.016		-4	MRTX849	H358_N20	0.956075
		-2.30103	AMG510	SHP099_4uM	0.685714	0.7	0.709524			-2.30103	AMG510	SHP099_4uM	0.369231	0.376923	0.382051				SW1573	Staurosporine	Broad spectrum kinase inhibitor	RTK signaling	0.409171	SW1573			Lapatinib	0.286713	0.366408	RTK signaling		-1	ARS1620	H358_N20	0.806604	0.979245	1.04811		-3	AMG510	H358_N20	0.917	0.973	1.008		-3	MRTX849	H358_N20	1.01495
		-2	AMG510	SHP099_4uM	0.42381	0.42381	0.42381			-2	AMG510	SHP099_4uM	0.228205	0.228205	0.228205				KYSE-410	Staurosporine	Broad spectrum kinase inhibitor	RTK signaling	-1.68031	KYSE-410			Linsitinib	0.664336	0.0221592	RTK signaling		-0.60206	ARS1620	H358_N20	0.80566	0.94434	1		-2.30103	AMG510	H358_N20	0.812	0.817	0.888		-2.30103	MRTX849	H358_N20	0.882243
		-1.30103	AMG510	SHP099_4uM	0.185714	0.195238	0.190476			-1.30103	AMG510	SHP099_4uM	0.1	0.105128	0.102564				NCI-H23	Staurosporine	Broad spectrum kinase inhibitor	RTK signaling	-2.45216	NCI-H23			LJI308	0.937063	0	PI3K/mTOR signaling		-0.30103	ARS1620	H358_N20	0.818868	0.90566	0.978302		-2	AMG510	H358_N20	0.785	0.832	0.889		-2	MRTX849	H358_N20	0.911215
		-1	AMG510	SHP099_4uM	0.319048	0.157143	0.17619			-1	AMG510	SHP099_4uM	0.171795	0.0846154	0.0948718				HOP-62	Staurosporine	Broad spectrum kinase inhibitor	RTK signaling	-3.66009	HOP-62			MK-2206	0.517483	0.0886509	PI3K/mTOR signaling		0	ARS1620	H358_N20	0.774528	0.862264	0.925472		-1.30103	AMG510	H358_N20	0.612	0.658	0.657		-1.30103	MRTX849	H358_N20	0.588785
		0	AMG510	SHP099_4uM	0.204762	0.166667	0.147619			0	AMG510	SHP099_4uM	0.110256	0.0897436	0.0794872				NCI-H358	Staurosporine	Broad spectrum kinase inhibitor	RTK signaling	-3.88257	NCI-H358			NVP-ADW742	0.734266	0.0090521	RTK signaling		0.39794	ARS1620	H358_N20	0.608491	0.730189	0.730189		-1	AMG510	H358_N20	0.514	0.545	0.602		-1	MRTX849	H358_N20	0.462617
		1	AMG510	SHP099_4uM	0.214286	0.271429	0.233333			1	AMG510	SHP099_4uM	0.115385	0.146154	0.125641				SW1463	Staurosporine	Broad spectrum kinase inhibitor	RTK signaling	-1.0155	SW1463			OSI-027	0.9	0.0833333	PI3K/mTOR signaling		0.69897	ARS1620	H358_N20	0.530189	0.704717	0.673585		0	AMG510	H358_N20	0.353	0.368	0.363		-0.30103	MRTX849	H358_N20	0.237383
		1.30103	AMG510	SHP099_4uM	0.261905	0.242857	0.271429			1.30103	AMG510	SHP099_4uM	0.141026	0.130769	0.146154				SW837	Staurosporine	Broad spectrum kinase inhibitor	RTK signaling	-1.64708	SW837			Osimertinib	0.314685	0.319472	RTK signaling		1	ARS1620	H358_N20	0.446226	0.569811	0.533019		1	AMG510	H358_N20	0.391	0.403	0.484		0	MRTX849	H358_N20	0.175701
		-4	AMG510	Gefitinib_2uM	0.966667	0.991667	0.979167			-4	AMG510	Gefitinib_2uM	0.594872	0.610256	0.602564				IA-LM	Staurosporine	Broad spectrum kinase inhibitor	RTK signaling	-0.96588	IA-LM			PD0325901	0.559441	0.0627487	MAPK signaling		1.30103	ARS1620	H358_N20	0.345283	0.428302	0.40283		1.30103	AMG510	H358_N20	0.232	0.249	0.171		0.69897	MRTX849	H358_N20	-0.00560748
		-3	AMG510	Gefitinib_2uM	0.75	0.7625	0.866667			-3	AMG510	Gefitinib_2uM	0.461538	0.469231	0.533333				HCC-44	Staurosporine	Broad spectrum kinase inhibitor	RTK signaling	-4.85075	HCC-44			PD173074	0.685315	0.017305	RTK signaling
		-2.30103	AMG510	Gefitinib_2uM	0.5375	0.5625	0.554167			-2.30103	AMG510	Gefitinib_2uM	0.330769	0.346154	0.341026				NCI-H2122	PLX-4720	BRAF	ERK MAPK signaling	3.18484	NCI-H2122			Pictilisib	0.58042	0.0520862	PI3K/mTOR signaling		Figure 1F
		-2	AMG510	Gefitinib_2uM	0.391667	0.3875	0.35			-2	AMG510	Gefitinib_2uM	0.241026	0.238462	0.215385				UM-UC-3	PLX-4720	BRAF	ERK MAPK signaling	3.72701	UM-UC-3			PLX-4720	0.825175	0.0017186	MAPK signaling		log.agonist	Drug	Treatment	R1	R2	R3		log.agonist	Drug	Treatment	R1	R2	R3		log.agonist	Drug	Treatment	R1
		-1.30103	AMG510	Gefitinib_2uM	0.15	0.141667	0.1			-1.30103	AMG510	Gefitinib_2uM	0.0923077	0.0871795	0.0615385				SW756	PLX-4720	BRAF	ERK MAPK signaling	5.72983	SW756			Rapamycin	0.587413	0.0488449	PI3K/mTOR signaling		-4	BUPARLISINIB	H358	0.993023	1.03953	0.997674		-4	LINSITINIB	H358	1.01176	0.974118	0.914118		-4	GEFITINIB	H358	0.984146
		-1	AMG510	Gefitinib_2uM	0.129167	0.129167	0.129167			-1	AMG510	Gefitinib_2uM	0.0794872	0.0794872	0.0794872				NCI-H1792	PLX-4720	BRAF	ERK MAPK signaling	3.20189	NCI-H1792			Sapitinib	0.272727	0.391233	RTK signaling		-3	BUPARLISINIB	H358	0.987209	1.00465	1.04302		-3	LINSITINIB	H358	0.983529	0.958824	0.958824		-3	GEFITINIB	H358	0.931707
		0	AMG510	Gefitinib_2uM	0.158333	0.15	0.166667			0	AMG510	Gefitinib_2uM	0.0974359	0.0923077	0.102564				SW1573	PLX-4720	BRAF	ERK MAPK signaling	6.83767	SW1573			Savolitinib	0.601399	0.0428069	RTK signaling		-2.30103	BUPARLISINIB	H358	0.984884	1.02674	1.01977		-2.30103	LINSITINIB	H358	0.968235	0.931765	0.927059		-2.30103	GEFITINIB	H358	0.995122
		1	AMG510	Gefitinib_2uM	0.229167	0.245833	0.229167			1	AMG510	Gefitinib_2uM	0.141026	0.151282	0.141026				KYSE-410	PLX-4720	BRAF	ERK MAPK signaling	6.61806	KYSE-410			SB505124	1	1	RTK signaling		-2	BUPARLISINIB	H358	1.0093	1.05814	0.996512		-2	LINSITINIB	H358	0.924706	0.918824	0.856471		-2	GEFITINIB	H358	0.95122
		1.30103	AMG510	Gefitinib_2uM	0.0916667	0.254167	0.241667			1.30103	AMG510	Gefitinib_2uM	0.0564103	0.15641	0.148718				NCI-H23	PLX-4720	BRAF	ERK MAPK signaling	4.98919	NCI-H23			SCH772984	0.559441	0.0627487	MAPK signaling		-1.30103	BUPARLISINIB	H358	0.983721	1.05233	1.03721		-1.30103	LINSITINIB	H358	0.791765	0.755294	0.710588		-1.30103	GEFITINIB	H358	0.87439
		-4	AMG510	Linsitinib_0.5uM	1.13214	1.18214	1.07857			-4	AMG510	Linsitinib_0.5uM	0.812821	0.848718	0.774359				HOP-62	PLX-4720	BRAF	ERK MAPK signaling	5.03321	HOP-62			Selumetinib	0.517483	0.0886509	MAPK signaling		-1	BUPARLISINIB	H358	0.997674	1.04884	0.997674		-1	LINSITINIB	H358	0.805882	0.762353	0.671765		-1	GEFITINIB	H358	0.817073
		-3	AMG510	Linsitinib_0.5uM	1.01071	0.925	0.753571			-3	AMG510	Linsitinib_0.5uM	0.725641	0.664103	0.541026				NCI-H358	PLX-4720	BRAF	ERK MAPK signaling	3.87337	NCI-H358			Sorafenib	0.727273	0.0100009	RTK signaling		0	BUPARLISINIB	H358	0.453488	0.365116	0.365116		0	LINSITINIB	H358	0.528235	0.455294	0.408235		0	GEFITINIB	H358	0.282927
		-2.30103	AMG510	Linsitinib_0.5uM	0.764286	0.796429	0.725			-2.30103	AMG510	Linsitinib_0.5uM	0.548718	0.571795	0.520513				SW1463	PLX-4720	BRAF	ERK MAPK signaling	5.3292	SW1463			Staurosporine	0.867133	0.000443302	RTK signaling		1	BUPARLISINIB	H358	0.0267442	0.0244186	0.0244186		1	LINSITINIB	H358	0.207059	0.168235	0.16		1	GEFITINIB	H358	0.215854
		-2	AMG510	Linsitinib_0.5uM	0.489286	0.507143	0.528571			-2	AMG510	Linsitinib_0.5uM	0.351282	0.364103	0.379487				SW837	PLX-4720	BRAF	ERK MAPK signaling	4.83677	SW837			Taselisib	0.377622	0.227443	PI3K/mTOR signaling		1.30103	BUPARLISINIB	H358	0.0232558	0.0209302	0.0255814		1.30103	LINSITINIB	H358	0.128235	0.0905882	0.0717647		1.30103	GEFITINIB	H358	0.220732
		-1.30103	AMG510	Linsitinib_0.5uM	0.0928571	0.139286	0.117857			-1.30103	AMG510	Linsitinib_0.5uM	0.0666667	0.1	0.0846154				IA-LM	PLX-4720	BRAF	ERK MAPK signaling	4.87382	IA-LM			Trametinib	0.629371	0.0323947	MAPK signaling		-4	BUPARLISINIB	H358R	0.898684	0.927632	0.977632		-4	LINSITINIB	H358R	0.966216	0.997297	1.04189		-4	GEFITINIB	H358R	0.915714
		-1	AMG510	Linsitinib_0.5uM	0.117857	0.110714	0.110714			-1	AMG510	Linsitinib_0.5uM	0.0846154	0.0794872	0.0794872				HCC-44	PLX-4720	BRAF	ERK MAPK signaling	4.65541	HCC-44			Ulixertinib	0.643357	0.0279546	MAPK signaling		-3	BUPARLISINIB	H358R	0.913158	0.911842	0.922368		-3	LINSITINIB	H358R	0.92973	0.964865	1.03243		-3	GEFITINIB	H358R	0.87
		0	AMG510	Linsitinib_0.5uM	0.0821429	0.0714286	0.0892857			0	AMG510	Linsitinib_0.5uM	0.0589744	0.0512821	0.0641026				NCI-H2122	PD173074	FGFR1, FGFR2, FGFR3	RTK signaling	3.56358	NCI-H2122			Uprosertib	0.755245	0.00659654	PI3K/mTOR signaling		-2.30103	BUPARLISINIB	H358R	0.872368	0.898684	0.961842		-2.30103	LINSITINIB	H358R	0.918919	0.975676	1.01081		-2.30103	GEFITINIB	H358R	0.864286
		1	AMG510	Linsitinib_0.5uM	0.0571429	0.0857143	0.0928571			1	AMG510	Linsitinib_0.5uM	0.0410256	0.0615385	0.0666667				UM-UC-3	PD173074	FGFR1, FGFR2, FGFR3	RTK signaling	4.20838	UM-UC-3			VX-11e	0.734266	0.0090521	MAPK signaling		-2	BUPARLISINIB	H358R	0.903947	0.952632	0.989474		-2	LINSITINIB	H358R	0.993243	0.981081	1.0473		-2	GEFITINIB	H358R	0.878571
		1.30103	AMG510	Linsitinib_0.5uM	0.0535714	0.075	0.0642857			1.30103	AMG510	Linsitinib_0.5uM	0.0384615	0.0538462	0.0461538				SW756	PD173074	FGFR1, FGFR2, FGFR3	RTK signaling	6.1767	SW756								-1.30103	BUPARLISINIB	H358R	0.875	0.944737	0.930263		-1.30103	LINSITINIB	H358R	0.97027	1.04054	1.07973		-1.30103	GEFITINIB	H358R	0.884286
																			NCI-H1792	PD173074	FGFR1, FGFR2, FGFR3	RTK signaling	3.56497	NCI-H1792								-1	BUPARLISINIB	H358R	0.856579	0.848684	0.963158		-1	LINSITINIB	H358R	0.843243	0.871622	0.944595		-1	GEFITINIB	H358R	0.858571
	Relative viability	H1373							Viability	H1373									SW1573	PD173074	FGFR1, FGFR2, FGFR3	RTK signaling	6.07412	SW1573								0	BUPARLISINIB	H358R	0.361842	0.343421	0.388158		0	LINSITINIB	H358R	0.691892	0.743243	0.840541		0	GEFITINIB	H358R	0.944286
		log.agonist	Drug	Treatment	R1	R2	R3			log.agonist	Drug	Treatment	R1	R2	R3				KYSE-410	PD173074	FGFR1, FGFR2, FGFR3	RTK signaling	5.79752	KYSE-410								1	BUPARLISINIB	H358R	0.0539474	0.0486842	0.0460526		1	LINSITINIB	H358R	0.356757	0.344595	0.382432		1	GEFITINIB	H358R	0.787143
		-4	AMG510	DMSO	1.03131	0.909091	0.906061			-4	AMG510	DMSO	1.03131	0.909091	0.906061				NCI-H23	PD173074	FGFR1, FGFR2, FGFR3	RTK signaling	4.22287	NCI-H23								1.30103	BUPARLISINIB	H358R	0.0421053	0.0447368	0.0434211		1.30103	LINSITINIB	H358R	0.17027	0.209459	0.135135		1.30103	GEFITINIB	H358R	0.861429
		-3	AMG510	DMSO	0.907071	0.957576	0.954545			-3	AMG510	DMSO	0.907071	0.957576	0.954545				HOP-62	PD173074	FGFR1, FGFR2, FGFR3	RTK signaling	5.07556	HOP-62
		-2.30103	AMG510	DMSO	0.790909	0.783838	0.756566			-2.30103	AMG510	DMSO	0.790909	0.783838	0.756566				NCI-H358	PD173074	FGFR1, FGFR2, FGFR3	RTK signaling	5.31	NCI-H358
		-2	AMG510	DMSO	0.807071	0.770707	0.791919			-2	AMG510	DMSO	0.807071	0.770707	0.791919				SW1463	PD173074	FGFR1, FGFR2, FGFR3	RTK signaling	4.40242	SW1463								log.agonist	Drug	Treatment	R1	R2	R3		log.agonist	Drug	Treatment	R1	R2	R3		log.agonist	Drug	Treatment	R1
		-1.30103	AMG510	DMSO	0.611111	0.586869	0.623232			-1.30103	AMG510	DMSO	0.611111	0.586869	0.623232				SW837	PD173074	FGFR1, FGFR2, FGFR3	RTK signaling	5.1838	SW837								-4	BUPARLISINIB	H358	0.991667	1.03167	0.920833		-4	LINSITINIB	H358	1.03898	0.997458	1.04153		-4	GEFITINIB	H358	1.03482
		-1	AMG510	DMSO	0.558586	0.549495	0.472727			-1	AMG510	DMSO	0.558586	0.549495	0.472727				IA-LM	PD173074	FGFR1, FGFR2, FGFR3	RTK signaling	2.64466	IA-LM								-3	BUPARLISINIB	H358	1.0025	0.840833	0.883333		-3	LINSITINIB	H358	1.08814	1.02288	0.845763		-3	GEFITINIB	H358	1.01071
		0	AMG510	DMSO	0.422222	0.379798	0.431313			0	AMG510	DMSO	0.422222	0.379798	0.431313				HCC-44	PD173074	FGFR1, FGFR2, FGFR3	RTK signaling	4.10946	HCC-44								-2.30103	BUPARLISINIB	H358	0.9725	0.935833	0.94		-2.30103	LINSITINIB	H358	1.0322	0.967797	1.00424		-2.30103	GEFITINIB	H358	1.06429
		1	AMG510	DMSO	0.222222	0.228283	0.229293			1	AMG510	DMSO	0.222222	0.228283	0.229293				SW1463	MK-2206	AKT1, AKT2	PI3K/MTOR signaling	3.79752	SW1463								-2	BUPARLISINIB	H358	0.960833	0.909167	0.955833		-2	LINSITINIB	H358	0.955932	0.921186	0.942373		-2	GEFITINIB	H358	0.966071
		1.30103	AMG510	DMSO	0.132323	0.160606	0.161616			1.30103	AMG510	DMSO	0.132323	0.160606	0.161616				SW837	MK-2206	AKT1, AKT2	PI3K/MTOR signaling	3.88919	SW837								-1.30103	BUPARLISINIB	H358	0.9425	0.8975	0.898333		-1.30103	LINSITINIB	H358	1.0161	0.888983	0.864407		-1.30103	GEFITINIB	H358	0.9125
		-4	AMG510	Trametinib_0.1uM	1.03111	0.886667	1.07778			-4	AMG510	Trametinib_0.1uM	0.468687	0.40303	0.489899				NCI-H2122	MK-2206	AKT1, AKT2	PI3K/MTOR signaling	1.84153	NCI-H2122								-1	BUPARLISINIB	H358	0.998333	0.955	0.855		-1	LINSITINIB	H358	0.854237	0.774576	0.774576		-1	GEFITINIB	H358	0.940179
		-3	AMG510	Trametinib_0.1uM	0.9	0.833333	1.05111			-3	AMG510	Trametinib_0.1uM	0.409091	0.378788	0.477778				UM-UC-3	MK-2206	AKT1, AKT2	PI3K/MTOR signaling	3.58209	UM-UC-3								0	BUPARLISINIB	H358	0.460833	0.453333	0.3975		0	LINSITINIB	H358	0.707627	0.611017	0.647458		0	GEFITINIB	H358	0.534821
		-2.30103	AMG510	Trametinib_0.1uM	0.791111	0.702222	0.715556			-2.30103	AMG510	Trametinib_0.1uM	0.359596	0.319192	0.325253				SW756	MK-2206	AKT1, AKT2	PI3K/MTOR signaling	6.48026	SW756								1	BUPARLISINIB	H358	0.0316667	0.04	0.0358333		1	LINSITINIB	H358	0.445763	0.432203	0.422881		1	GEFITINIB	H358	0.449107
		-2	AMG510	Trametinib_0.1uM	0.751111	0.822222	0.811111			-2	AMG510	Trametinib_0.1uM	0.341414	0.373737	0.368687				NCI-H1792	MK-2206	AKT1, AKT2	PI3K/MTOR signaling	2.94888	NCI-H1792								1.30103	BUPARLISINIB	H358	0.0325	0.0341667	0.0325		1.30103	LINSITINIB	H358	0.429661	0.341525	0.311017		1.30103	GEFITINIB	H358	0.494643
		-1.30103	AMG510	Trametinib_0.1uM	0.735556	0.677778	0.671111			-1.30103	AMG510	Trametinib_0.1uM	0.334343	0.308081	0.305051				SW1573	MK-2206	AKT1, AKT2	PI3K/MTOR signaling	4.8891	SW1573								-4	BUPARLISINIB	H358_N20	0.84	0.732	0.928		-4	LINSITINIB	H358_N20	0.942857	0.985714	0.967857		-4	GEFITINIB	H358_N20	0.815385
		-1	AMG510	Trametinib_0.1uM	0.697778	0.682222	0.706667			-1	AMG510	Trametinib_0.1uM	0.317172	0.310101	0.321212				KYSE-410	MK-2206	AKT1, AKT2	PI3K/MTOR signaling	5.18365	KYSE-410								-3	BUPARLISINIB	H358_N20	0.844	0.84	1.032		-3	LINSITINIB	H358_N20	0.892857	0.825	0.917857		-3	GEFITINIB	H358_N20	0.711538
		0	AMG510	Trametinib_0.1uM	0.624444	0.62	0.637778			0	AMG510	Trametinib_0.1uM	0.283838	0.281818	0.289899				NCI-H23	MK-2206	AKT1, AKT2	PI3K/MTOR signaling	5.44781	NCI-H23								-2.30103	BUPARLISINIB	H358_N20	0.776	0.816	0.776		-2.30103	LINSITINIB	H358_N20	0.846429	0.889286	0.903571		-2.30103	GEFITINIB	H358_N20	0.692308
		1	AMG510	Trametinib_0.1uM	0.366667	0.353333	0.333333			1	AMG510	Trametinib_0.1uM	0.166667	0.160606	0.151515				HOP-62	MK-2206	AKT1, AKT2	PI3K/MTOR signaling	5.91261	HOP-62								-2	BUPARLISINIB	H358_N20	0.796	0.872	0.996		-2	LINSITINIB	H358_N20	0.796429	0.757143	1.05357		-2	GEFITINIB	H358_N20	0.692308
		1.30103	AMG510	Trametinib_0.1uM	0.284444	0.228889	0.217778			1.30103	AMG510	Trametinib_0.1uM	0.129293	0.10404	0.0989899				NCI-H358	MK-2206	AKT1, AKT2	PI3K/MTOR signaling	4.01515	NCI-H358								-1.30103	BUPARLISINIB	H358_N20	0.788	0.928	1.06		-1.30103	LINSITINIB	H358_N20	0.814286	0.953571	1.04643		-1.30103	GEFITINIB	H358_N20	0.665385
		-4	AMG510	Buparlisib_1uM	1.0098	0.972549	0.947059			-4	AMG510	Buparlisib_1uM	0.520202	0.50101	0.487879				IA-LM	MK-2206	AKT1, AKT2	PI3K/MTOR signaling	4.98474	IA-LM								-1	BUPARLISINIB	H358_N20	0.812	0.844	0.944		-1	LINSITINIB	H358_N20	0.685714	0.757143	1.10357		-1	GEFITINIB	H358_N20	0.761538
		-3	AMG510	Buparlisib_1uM	0.968627	0.896078	0.858824			-3	AMG510	Buparlisib_1uM	0.49899	0.461616	0.442424				HCC-44	MK-2206	AKT1, AKT2	PI3K/MTOR signaling	2.49107	HCC-44								0	BUPARLISINIB	H358_N20	0.496	0.404	0.464		0	LINSITINIB	H358_N20	0.592857	0.725	0.889286		0	GEFITINIB	H358_N20	0.584615
		-2.30103	AMG510	Buparlisib_1uM	0.72549	0.7	0.731373			-2.30103	AMG510	Buparlisib_1uM	0.373737	0.360606	0.376768				NCI-H2122	Dactolisib	PI3K (class 1), MTORC1, MTORC2	PI3K/MTOR signaling	-2.96352	NCI-H2122								1	BUPARLISINIB	H358_N20	0.104	0.1	0.1		1	LINSITINIB	H358_N20	0.507143	0.575	0.617857		1	GEFITINIB	H358_N20	0.723077
		-2	AMG510	Buparlisib_1uM	0.739216	0.656863	0.652941			-2	AMG510	Buparlisib_1uM	0.380808	0.338384	0.336364				UM-UC-3	Dactolisib	PI3K (class 1), MTORC1, MTORC2	PI3K/MTOR signaling	-1.95779	UM-UC-3								1.30103	BUPARLISINIB	H358_N20	0.104	0.068	0.08		1.30103	LINSITINIB	H358_N20	0.557143	0.464286	0.635714		1.30103	GEFITINIB	H358_N20	0.830769
		-1.30103	AMG510	Buparlisib_1uM	0.464706	0.503922	0.462745			-1.30103	AMG510	Buparlisib_1uM	0.239394	0.259596	0.238384				SW756	Dactolisib	PI3K (class 1), MTORC1, MTORC2	PI3K/MTOR signaling	3.46007	SW756
		-1	AMG510	Buparlisib_1uM	0.415686	0.458824	0.419608			-1	AMG510	Buparlisib_1uM	0.214141	0.236364	0.216162				NCI-H1792	Dactolisib	PI3K (class 1), MTORC1, MTORC2	PI3K/MTOR signaling	-3.00268	NCI-H1792
		0	AMG510	Buparlisib_1uM	0.345098	0.313725	0.298039			0	AMG510	Buparlisib_1uM	0.177778	0.161616	0.153535				SW1573	Dactolisib	PI3K (class 1), MTORC1, MTORC2	PI3K/MTOR signaling	0.278158	SW1573
		1	AMG510	Buparlisib_1uM	0.182353	0.182353	0.17451			1	AMG510	Buparlisib_1uM	0.0939394	0.0939394	0.089899				KYSE-410	Dactolisib	PI3K (class 1), MTORC1, MTORC2	PI3K/MTOR signaling	-1.63579	KYSE-410
		1.30103	AMG510	Buparlisib_1uM	0.121569	0.12549	0.139216			1.30103	AMG510	Buparlisib_1uM	0.0626263	0.0646465	0.0717172				NCI-H23	Dactolisib	PI3K (class 1), MTORC1, MTORC2	PI3K/MTOR signaling	-0.572839	NCI-H23
		-4	AMG510	SHP099_4uM	0.971111	0.964444	0.917778			-4	AMG510	SHP099_4uM	0.882828	0.876768	0.834343				HOP-62	Dactolisib	PI3K (class 1), MTORC1, MTORC2	PI3K/MTOR signaling	-1.60193	HOP-62
		-3	AMG510	SHP099_4uM	0.845556	0.924444	0.885556			-3	AMG510	SHP099_4uM	0.768687	0.840404	0.805051				NCI-H358	Dactolisib	PI3K (class 1), MTORC1, MTORC2	PI3K/MTOR signaling	-1.83127	NCI-H358
		-2.30103	AMG510	SHP099_4uM	0.614444	0.548889	0.58			-2.30103	AMG510	SHP099_4uM	0.558586	0.49899	0.527273				SW1463	Dactolisib	PI3K (class 1), MTORC1, MTORC2	PI3K/MTOR signaling	-1.2399	SW1463
		-2	AMG510	SHP099_4uM	0.664444	0.568889	0.494444			-2	AMG510	SHP099_4uM	0.60404	0.517172	0.449495				SW837	Dactolisib	PI3K (class 1), MTORC1, MTORC2	PI3K/MTOR signaling	-0.40522	SW837
		-1.30103	AMG510	SHP099_4uM	0.444444	0.426667	0.458889			-1.30103	AMG510	SHP099_4uM	0.40404	0.387879	0.417172				IA-LM	Dactolisib	PI3K (class 1), MTORC1, MTORC2	PI3K/MTOR signaling	0.479425	IA-LM
		-1	AMG510	SHP099_4uM	0.393333	0.414444	0.478889			-1	AMG510	SHP099_4uM	0.357576	0.376768	0.435354				HCC-44	Dactolisib	PI3K (class 1), MTORC1, MTORC2	PI3K/MTOR signaling	-1.74657	HCC-44
		0	AMG510	SHP099_4uM	0.435556	0.4	0.433333			0	AMG510	SHP099_4uM	0.39596	0.363636	0.393939				NCI-H2122	Pictilisib	PI3K (class 1)	PI3K/MTOR signaling	-0.043891	NCI-H2122
		1	AMG510	SHP099_4uM	0.234444	0.22	0.233333			1	AMG510	SHP099_4uM	0.213131	0.2	0.212121				UM-UC-3	Pictilisib	PI3K (class 1)	PI3K/MTOR signaling	1.30697	UM-UC-3
		1.30103	AMG510	SHP099_4uM	0.156667	0.167778	0.14			1.30103	AMG510	SHP099_4uM	0.142424	0.152525	0.127273				SW756	Pictilisib	PI3K (class 1)	PI3K/MTOR signaling	4.12424	SW756
		-4	AMG510	Gefitinib_2uM	1.09041	0.989041	1.03425			-4	AMG510	Gefitinib_2uM	0.80404	0.729293	0.762626				NCI-H1792	Pictilisib	PI3K (class 1)	PI3K/MTOR signaling	0.747437	NCI-H1792
		-3	AMG510	Gefitinib_2uM	0.957534	0.932877	0.946575			-3	AMG510	Gefitinib_2uM	0.706061	0.687879	0.69798				SW1573	Pictilisib	PI3K (class 1)	PI3K/MTOR signaling	2.66137	SW1573
		-2.30103	AMG510	Gefitinib_2uM	0.705479	0.628767	0.634247			-2.30103	AMG510	Gefitinib_2uM	0.520202	0.463636	0.467677				KYSE-410	Pictilisib	PI3K (class 1)	PI3K/MTOR signaling	1.47709	KYSE-410
		-2	AMG510	Gefitinib_2uM	0.730137	0.684932	0.6			-2	AMG510	Gefitinib_2uM	0.538384	0.505051	0.442424				NCI-H23	Pictilisib	PI3K (class 1)	PI3K/MTOR signaling	2.80694	NCI-H23
		-1.30103	AMG510	Gefitinib_2uM	0.484932	0.483562	0.413699			-1.30103	AMG510	Gefitinib_2uM	0.357576	0.356566	0.305051				HOP-62	Pictilisib	PI3K (class 1)	PI3K/MTOR signaling	2.59448	HOP-62
		-1	AMG510	Gefitinib_2uM	0.39726	0.405479	0.40137			-1	AMG510	Gefitinib_2uM	0.292929	0.29899	0.29596				NCI-H358	Pictilisib	PI3K (class 1)	PI3K/MTOR signaling	1.58165	NCI-H358
		0	AMG510	Gefitinib_2uM	0.364384	0.383562	0.393151			0	AMG510	Gefitinib_2uM	0.268687	0.282828	0.289899				SW1463	Pictilisib	PI3K (class 1)	PI3K/MTOR signaling	2.06201	SW1463
		1	AMG510	Gefitinib_2uM	0.213699	0.220548	0.243836			1	AMG510	Gefitinib_2uM	0.157576	0.162626	0.179798				SW837	Pictilisib	PI3K (class 1)	PI3K/MTOR signaling	3.34874	SW837
		1.30103	AMG510	Gefitinib_2uM	0.161644	0.154795	0.141096			1.30103	AMG510	Gefitinib_2uM	0.119192	0.114141	0.10404				IA-LM	Pictilisib	PI3K (class 1)	PI3K/MTOR signaling	4.15392	IA-LM
		-4	AMG510	Linsitinib_0.5uM	0.959494	0.997468	0.908861			-4	AMG510	Linsitinib_0.5uM	0.765657	0.79596	0.725253				HCC-44	Pictilisib	PI3K (class 1)	PI3K/MTOR signaling	0.465612	HCC-44
		-3	AMG510	Linsitinib_0.5uM	0.916456	0.939241	0.95443			-3	AMG510	Linsitinib_0.5uM	0.731313	0.749495	0.761616				SW1463	AZD8055	MTORC1, MTORC2	PI3K/MTOR signaling	0.374838	SW1463
		-2.30103	AMG510	Linsitinib_0.5uM	0.750633	0.756962	0.751899			-2.30103	AMG510	Linsitinib_0.5uM	0.59899	0.60404	0.6				SW837	AZD8055	MTORC1, MTORC2	PI3K/MTOR signaling	3.32696	SW837
		-2	AMG510	Linsitinib_0.5uM	0.711392	0.739241	0.688608			-2	AMG510	Linsitinib_0.5uM	0.567677	0.589899	0.549495				NCI-H2122	PD0325901	MEK1, MEK2	ERK MAPK signaling	-2.28079	NCI-H2122
		-1.30103	AMG510	Linsitinib_0.5uM	0.481013	0.574684	0.51519			-1.30103	AMG510	Linsitinib_0.5uM	0.383838	0.458586	0.411111				UM-UC-3	PD0325901	MEK1, MEK2	ERK MAPK signaling	0.934734	UM-UC-3
		-1	AMG510	Linsitinib_0.5uM	0.491139	0.43038	0.443038			-1	AMG510	Linsitinib_0.5uM	0.391919	0.343434	0.353535				SW756	PD0325901	MEK1, MEK2	ERK MAPK signaling	1.43592	SW756
		0	AMG510	Linsitinib_0.5uM	0.43038	0.375949	0.35443			0	AMG510	Linsitinib_0.5uM	0.343434	0.3	0.282828				NCI-H1792	PD0325901	MEK1, MEK2	ERK MAPK signaling	-0.4478	NCI-H1792
		1	AMG510	Linsitinib_0.5uM	0.21519	0.183544	0.192405			1	AMG510	Linsitinib_0.5uM	0.171717	0.146465	0.153535				SW1573	PD0325901	MEK1, MEK2	ERK MAPK signaling	3.39702	SW1573
		1.30103	AMG510	Linsitinib_0.5uM	0.158228	0.14557	0.129114			1.30103	AMG510	Linsitinib_0.5uM	0.126263	0.116162	0.10303				KYSE-410	PD0325901	MEK1, MEK2	ERK MAPK signaling	1.60027	KYSE-410
																			NCI-H23	PD0325901	MEK1, MEK2	ERK MAPK signaling	1.74666	NCI-H23
	Relative viability	MIAPACA2							Viability	MIAPACA2									HOP-62	PD0325901	MEK1, MEK2	ERK MAPK signaling	-0.793191	HOP-62
		log.agonist	Drug	Treatment	R1	R2	R3			log.agonist	Drug	Treatment	R1	R2	R3				NCI-H358	PD0325901	MEK1, MEK2	ERK MAPK signaling	-0.994719	NCI-H358
		-4	AMG510	DMSO	0.97861	1.01551	1.03904			-4	AMG510	DMSO	0.97861	1.01551	1.03904				SW1463	PD0325901	MEK1, MEK2	ERK MAPK signaling	-1.47249	SW1463
		-3	AMG510	DMSO	0.979679	1.03957	1.0754			-3	AMG510	DMSO	0.979679	1.03957	1.0754				SW837	PD0325901	MEK1, MEK2	ERK MAPK signaling	-0.107218	SW837
		-2.30103	AMG510	DMSO	0.968449	1.0262	1.02941			-2.30103	AMG510	DMSO	0.968449	1.0262	1.02941				IA-LM	PD0325901	MEK1, MEK2	ERK MAPK signaling	0.457746	IA-LM
		-2	AMG510	DMSO	0.926738	0.971658	1.01337			-2	AMG510	DMSO	0.926738	0.971658	1.01337				HCC-44	PD0325901	MEK1, MEK2	ERK MAPK signaling	-1.14926	HCC-44
		-1.30103	AMG510	DMSO	0.46631	0.450802	0.5			-1.30103	AMG510	DMSO	0.46631	0.450802	0.5				NCI-H2122	Dasatinib	ABL, SRC, Ephrins, PDGFR, KIT	RTK signaling	3.24809	NCI-H2122
		-1	AMG510	DMSO	0.441176	0.429412	0.458824			-1	AMG510	DMSO	0.441176	0.429412	0.458824				UM-UC-3	Dasatinib	ABL, SRC, Ephrins, PDGFR, KIT	RTK signaling	0.586506	UM-UC-3
		0	AMG510	DMSO	0.34492	0.348663	0.360428			0	AMG510	DMSO	0.34492	0.348663	0.360428				SW756	Dasatinib	ABL, SRC, Ephrins, PDGFR, KIT	RTK signaling	5.35026	SW756
		1	AMG510	DMSO	0.460963	0.490909	0.478075			1	AMG510	DMSO	0.460963	0.490909	0.478075				NCI-H1792	Dasatinib	ABL, SRC, Ephrins, PDGFR, KIT	RTK signaling	0.323956	NCI-H1792
		1.30103	AMG510	DMSO	0.167914	0.354545	0.327807			1.30103	AMG510	DMSO	0.167914	0.354545	0.327807				SW1573	Dasatinib	ABL, SRC, Ephrins, PDGFR, KIT	RTK signaling	2.4913	SW1573
		-4	AMG510	Trametinib_0.1uM	1.03623	0.976812	0.943478			-4	AMG510	Trametinib_0.1uM	0.382353	0.360428	0.348128				KYSE-410	Dasatinib	ABL, SRC, Ephrins, PDGFR, KIT	RTK signaling	0.796424	KYSE-410
		-3	AMG510	Trametinib_0.1uM	0.913043	0.908696	0.928986			-3	AMG510	Trametinib_0.1uM	0.336898	0.335294	0.342781				NCI-H23	Dasatinib	ABL, SRC, Ephrins, PDGFR, KIT	RTK signaling	3.60594	NCI-H23
		-2.30103	AMG510	Trametinib_0.1uM	0.907246	0.776812	0.750725			-2.30103	AMG510	Trametinib_0.1uM	0.334759	0.286631	0.277005				HOP-62	Dasatinib	ABL, SRC, Ephrins, PDGFR, KIT	RTK signaling	-0.511704	HOP-62
		-2	AMG510	Trametinib_0.1uM	0.892754	0.885507	0.815942			-2	AMG510	Trametinib_0.1uM	0.329412	0.326738	0.30107				NCI-H358	Dasatinib	ABL, SRC, Ephrins, PDGFR, KIT	RTK signaling	1.94579	NCI-H358
		-1.30103	AMG510	Trametinib_0.1uM	0.689855	0.649275	0.650725			-1.30103	AMG510	Trametinib_0.1uM	0.254545	0.239572	0.240107				SW1463	Dasatinib	ABL, SRC, Ephrins, PDGFR, KIT	RTK signaling	4.07446	SW1463
		-1	AMG510	Trametinib_0.1uM	0.643478	0.665217	0.605797			-1	AMG510	Trametinib_0.1uM	0.237433	0.245455	0.223529				SW837	Dasatinib	ABL, SRC, Ephrins, PDGFR, KIT	RTK signaling	2.99977	SW837
		0	AMG510	Trametinib_0.1uM	0.710145	0.633333	0.655072			0	AMG510	Trametinib_0.1uM	0.262032	0.23369	0.241711				IA-LM	Dasatinib	ABL, SRC, Ephrins, PDGFR, KIT	RTK signaling	1.72131	IA-LM
		1	AMG510	Trametinib_0.1uM	1.1087	0.911594	1.02899			1	AMG510	Trametinib_0.1uM	0.409091	0.336364	0.379679				HCC-44	Dasatinib	ABL, SRC, Ephrins, PDGFR, KIT	RTK signaling	-2.03917	HCC-44
		1.30103	AMG510	Trametinib_0.1uM	0.64058	0.695652	0.705797			1.30103	AMG510	Trametinib_0.1uM	0.236364	0.256684	0.260428				NCI-H2122	Crizotinib	MET, ALK, ROS1	RTK signaling	1.07949	NCI-H2122
		-4	AMG510	Buparlisib_1uM	0.992593	0.885185	0.834074			-4	AMG510	Buparlisib_1uM	0.716578	0.639037	0.602139				SW756	Crizotinib	MET, ALK, ROS1	RTK signaling	6.14035	SW756
		-3	AMG510	Buparlisib_1uM	0.977037	0.934815	0.897778			-3	AMG510	Buparlisib_1uM	0.705348	0.674866	0.648128				NCI-H1792	Crizotinib	MET, ALK, ROS1	RTK signaling	3.19632	NCI-H1792
		-2.30103	AMG510	Buparlisib_1uM	0.742222	0.691111	0.658519			-2.30103	AMG510	Buparlisib_1uM	0.535829	0.49893	0.475401				SW1573	Crizotinib	MET, ALK, ROS1	RTK signaling	4.51023	SW1573
		-2	AMG510	Buparlisib_1uM	0.595556	0.666667	0.627407			-2	AMG510	Buparlisib_1uM	0.429947	0.481283	0.452941				KYSE-410	Crizotinib	MET, ALK, ROS1	RTK signaling	5.49532	KYSE-410
		-1.30103	AMG510	Buparlisib_1uM	0.179259	0.183704	0.198519			-1.30103	AMG510	Buparlisib_1uM	0.129412	0.13262	0.143316				NCI-H23	Crizotinib	MET, ALK, ROS1	RTK signaling	3.92531	NCI-H23
		-1	AMG510	Buparlisib_1uM	0.186667	0.217037	0.162963			-1	AMG510	Buparlisib_1uM	0.134759	0.156684	0.117647				HOP-62	Crizotinib	MET, ALK, ROS1	RTK signaling	3.59538	HOP-62
		0	AMG510	Buparlisib_1uM	0.148148	0.137778	0.16			0	AMG510	Buparlisib_1uM	0.106952	0.0994652	0.115508				NCI-H358	Crizotinib	MET, ALK, ROS1	RTK signaling	4.23322	NCI-H358
		1	AMG510	Buparlisib_1uM	0.0814815	0.120741	0.14			1	AMG510	Buparlisib_1uM	0.0588235	0.0871658	0.10107				SW1463	Crizotinib	MET, ALK, ROS1	RTK signaling	2.91233	SW1463
		1.30103	AMG510	Buparlisib_1uM	0.0288889	0.0414815	0.0385185			1.30103	AMG510	Buparlisib_1uM	0.0208556	0.0299465	0.0278075				SW837	Crizotinib	MET, ALK, ROS1	RTK signaling	3.18278	SW837
		-4	AMG510	SHP099_4uM	1.02812	1.04375	0.992188			-4	AMG510	SHP099_4uM	1.05561	1.07166	1.01872				IA-LM	Crizotinib	MET, ALK, ROS1	RTK signaling	4.74149	IA-LM
		-3	AMG510	SHP099_4uM	0.990104	1.03385	0.975			-3	AMG510	SHP099_4uM	1.01658	1.0615	1.00107				HCC-44	Crizotinib	MET, ALK, ROS1	RTK signaling	3.92628	HCC-44
		-2.30103	AMG510	SHP099_4uM	0.607292	0.644271	0.605208			-2.30103	AMG510	SHP099_4uM	0.623529	0.661497	0.62139				NCI-H2122	Rapamycin	MTORC1	PI3K/MTOR signaling	-1.40265	NCI-H2122
		-2	AMG510	SHP099_4uM	0.489583	0.511458	0.432812			-2	AMG510	SHP099_4uM	0.502674	0.525134	0.444385				UM-UC-3	Rapamycin	MTORC1	PI3K/MTOR signaling	-0.802354	UM-UC-3
		-1.30103	AMG510	SHP099_4uM	0.316667	0.301563	0.2875			-1.30103	AMG510	SHP099_4uM	0.325134	0.309626	0.295187				SW756	Rapamycin	MTORC1	PI3K/MTOR signaling	0.985999	SW756
		-1	AMG510	SHP099_4uM	0.314063	0.329167	0.293229			-1	AMG510	SHP099_4uM	0.32246	0.337968	0.30107				NCI-H1792	Rapamycin	MTORC1	PI3K/MTOR signaling	-2.17624	NCI-H1792
		0	AMG510	SHP099_4uM	0.304688	0.319792	0.288021			0	AMG510	SHP099_4uM	0.312834	0.328342	0.295722				SW1573	Rapamycin	MTORC1	PI3K/MTOR signaling	0.19739	SW1573
		1	AMG510	SHP099_4uM	0.424479	0.434375	0.488021			1	AMG510	SHP099_4uM	0.435829	0.445989	0.50107				KYSE-410	Rapamycin	MTORC1	PI3K/MTOR signaling	-2.18587	KYSE-410
		1.30103	AMG510	SHP099_4uM	0.319792	0.332292	0.298958			1.30103	AMG510	SHP099_4uM	0.328342	0.341176	0.306952				NCI-H23	Rapamycin	MTORC1	PI3K/MTOR signaling	-0.819237	NCI-H23
		-4	AMG510	Gefitinib_2uM	0.986316	0.997895	0.997368			-4	AMG510	Gefitinib_2uM	1.00214	1.0139	1.01337				HOP-62	Rapamycin	MTORC1	PI3K/MTOR signaling	-3.1548	HOP-62
		-3	AMG510	Gefitinib_2uM	0.997368	0.978421	0.975263			-3	AMG510	Gefitinib_2uM	1.01337	0.994118	0.990909				NCI-H358	Rapamycin	MTORC1	PI3K/MTOR signaling	-1.32122	NCI-H358
		-2.30103	AMG510	Gefitinib_2uM	0.921053	0.901579	0.851053			-2.30103	AMG510	Gefitinib_2uM	0.935829	0.916043	0.864706				SW1463	Rapamycin	MTORC1	PI3K/MTOR signaling	-0.154327	SW1463
		-2	AMG510	Gefitinib_2uM	0.923158	0.883684	0.844211			-2	AMG510	Gefitinib_2uM	0.937968	0.897861	0.857754				SW837	Rapamycin	MTORC1	PI3K/MTOR signaling	-0.065292	SW837
		-1.30103	AMG510	Gefitinib_2uM	0.447368	0.43	0.427368			-1.30103	AMG510	Gefitinib_2uM	0.454545	0.436898	0.434225				IA-LM	Rapamycin	MTORC1	PI3K/MTOR signaling	-0.61829	IA-LM
		-1	AMG510	Gefitinib_2uM	0.438947	0.460526	0.417368			-1	AMG510	Gefitinib_2uM	0.445989	0.467914	0.424064				HCC-44	Rapamycin	MTORC1	PI3K/MTOR signaling	-2.5616	HCC-44
		0	AMG510	Gefitinib_2uM	0.314211	0.342632	0.319474			0	AMG510	Gefitinib_2uM	0.319251	0.348128	0.324599				NCI-H2122	Sorafenib	PDGFR, KIT, VEGFR, RAF	RTK signaling	1.97034	NCI-H2122
		1	AMG510	Gefitinib_2uM	0.414737	0.496316	0.465789			1	AMG510	Gefitinib_2uM	0.42139	0.504278	0.473262				UM-UC-3	Sorafenib	PDGFR, KIT, VEGFR, RAF	RTK signaling	2.38375	UM-UC-3
		1.30103	AMG510	Gefitinib_2uM	0.153158	0.343158	0.294211			1.30103	AMG510	Gefitinib_2uM	0.155615	0.348663	0.29893				SW756	Sorafenib	PDGFR, KIT, VEGFR, RAF	RTK signaling	3.33689	SW756
		-4	AMG510	Linsitinib_0.5uM	1.04706	1.02176	0.998824			-4	AMG510	Linsitinib_0.5uM	0.951872	0.928877	0.908021				NCI-H1792	Sorafenib	PDGFR, KIT, VEGFR, RAF	RTK signaling	2.20133	NCI-H1792
		-3	AMG510	Linsitinib_0.5uM	0.980588	0.977647	0.974706			-3	AMG510	Linsitinib_0.5uM	0.891444	0.88877	0.886096				SW1573	Sorafenib	PDGFR, KIT, VEGFR, RAF	RTK signaling	4.29885	SW1573
		-2.30103	AMG510	Linsitinib_0.5uM	0.750588	0.764118	0.783529			-2.30103	AMG510	Linsitinib_0.5uM	0.682353	0.694652	0.712299				KYSE-410	Sorafenib	PDGFR, KIT, VEGFR, RAF	RTK signaling	2.98128	KYSE-410
		-2	AMG510	Linsitinib_0.5uM	0.700588	0.707647	0.712941			-2	AMG510	Linsitinib_0.5uM	0.636898	0.643316	0.648128				NCI-H23	Sorafenib	PDGFR, KIT, VEGFR, RAF	RTK signaling	2.06265	NCI-H23
		-1.30103	AMG510	Linsitinib_0.5uM	0.257647	0.238824	0.260588			-1.30103	AMG510	Linsitinib_0.5uM	0.234225	0.217112	0.236898				HOP-62	Sorafenib	PDGFR, KIT, VEGFR, RAF	RTK signaling	2.88583	HOP-62
		-1	AMG510	Linsitinib_0.5uM	0.215882	0.235294	0.252941			-1	AMG510	Linsitinib_0.5uM	0.196257	0.213904	0.229947				NCI-H358	Sorafenib	PDGFR, KIT, VEGFR, RAF	RTK signaling	4.37387	NCI-H358
		0	AMG510	Linsitinib_0.5uM	0.191765	0.198235	0.208235			0	AMG510	Linsitinib_0.5uM	0.174332	0.180214	0.189305				SW1463	Sorafenib	PDGFR, KIT, VEGFR, RAF	RTK signaling	2.3779	SW1463
		1	AMG510	Linsitinib_0.5uM	0.273529	0.27	0.270588			1	AMG510	Linsitinib_0.5uM	0.248663	0.245455	0.245989				SW837	Sorafenib	PDGFR, KIT, VEGFR, RAF	RTK signaling	3.94065	SW837
		1.30103	AMG510	Linsitinib_0.5uM	0.209412	0.158824	0.218824			1.30103	AMG510	Linsitinib_0.5uM	0.190374	0.144385	0.19893				IA-LM	Sorafenib	PDGFR, KIT, VEGFR, RAF	RTK signaling	2.6414	IA-LM
																			HCC-44	Sorafenib	PDGFR, KIT, VEGFR, RAF	RTK signaling	2.22955	HCC-44
	Relative viability	H2030							Viability	H2030									NCI-H2122	BMS-536924	IGF1R, IR	RTK signaling	-1.46651	NCI-H2122
		log.agonist	Drug	Treatment	R1	R2	R3			log.agonist	Drug	Treatment	R1	R2	R3				UM-UC-3	BMS-536924	IGF1R, IR	RTK signaling	2.67774	UM-UC-3
		-4	AMG510	DMSO	1.00988	0.997531	0.968519			-4	AMG510	DMSO	1.00988	0.997531	0.968519				SW756	BMS-536924	IGF1R, IR	RTK signaling	4.00089	SW756
		-3	AMG510	DMSO	0.941358	0.935802	0.917284			-3	AMG510	DMSO	0.941358	0.935802	0.917284				NCI-H1792	BMS-536924	IGF1R, IR	RTK signaling	0.764195	NCI-H1792
		-2.30103	AMG510	DMSO	0.937654	0.874691	0.846296			-2.30103	AMG510	DMSO	0.937654	0.874691	0.846296				SW1573	BMS-536924	IGF1R, IR	RTK signaling	3.2359	SW1573
		-2	AMG510	DMSO	0.857407	0.778395	0.752469			-2	AMG510	DMSO	0.857407	0.778395	0.752469				KYSE-410	BMS-536924	IGF1R, IR	RTK signaling	2.46036	KYSE-410
		-1.30103	AMG510	DMSO	0.78642	0.718519	0.733333			-1.30103	AMG510	DMSO	0.78642	0.718519	0.733333				NCI-H23	BMS-536924	IGF1R, IR	RTK signaling	2.59233	NCI-H23
		-1	AMG510	DMSO	0.738889	0.702469	0.724074			-1	AMG510	DMSO	0.738889	0.702469	0.724074				HOP-62	BMS-536924	IGF1R, IR	RTK signaling	2.02085	HOP-62
		0	AMG510	DMSO	0.750617	0.714198	0.703704			0	AMG510	DMSO	0.750617	0.714198	0.703704				NCI-H358	BMS-536924	IGF1R, IR	RTK signaling	1.44408	NCI-H358
		1	AMG510	DMSO	0.717901	0.67963	0.644444			1	AMG510	DMSO	0.717901	0.67963	0.644444				SW1463	BMS-536924	IGF1R, IR	RTK signaling	2.63109	SW1463
		1.30103	AMG510	DMSO	0.699383	0.675926	0.646914			1.30103	AMG510	DMSO	0.699383	0.675926	0.646914				SW837	BMS-536924	IGF1R, IR	RTK signaling	3.39841	SW837
		-4	AMG510	Trametinib_0.1uM	0.988194	0.99375	1.02222			-4	AMG510	Trametinib_0.1uM	0.878395	0.883333	0.908642				IA-LM	BMS-536924	IGF1R, IR	RTK signaling	2.62536	IA-LM
		-3	AMG510	Trametinib_0.1uM	0.952778	0.954861	0.957639			-3	AMG510	Trametinib_0.1uM	0.846914	0.848765	0.851235				HCC-44	BMS-536924	IGF1R, IR	RTK signaling	0.307496	HCC-44
		-2.30103	AMG510	Trametinib_0.1uM	0.923611	0.9375	0.961806			-2.30103	AMG510	Trametinib_0.1uM	0.820988	0.833333	0.854938				NCI-H2122	GSK1904529A	IGF1R, IR	RTK signaling	3.73861	NCI-H2122
		-2	AMG510	Trametinib_0.1uM	0.889583	0.881944	0.923611			-2	AMG510	Trametinib_0.1uM	0.790741	0.783951	0.820988				UM-UC-3	GSK1904529A	IGF1R, IR	RTK signaling	4.2978	UM-UC-3
		-1.30103	AMG510	Trametinib_0.1uM	0.840972	0.875	0.884722			-1.30103	AMG510	Trametinib_0.1uM	0.747531	0.777778	0.78642				SW756	GSK1904529A	IGF1R, IR	RTK signaling	4.43573	SW756
		-1	AMG510	Trametinib_0.1uM	0.84375	0.848611	0.875			-1	AMG510	Trametinib_0.1uM	0.75	0.754321	0.777778				NCI-H1792	GSK1904529A	IGF1R, IR	RTK signaling	4.02169	NCI-H1792
		0	AMG510	Trametinib_0.1uM	0.867361	0.901389	0.822917			0	AMG510	Trametinib_0.1uM	0.770988	0.801235	0.731481				SW1573	GSK1904529A	IGF1R, IR	RTK signaling	5.93959	SW1573
		1	AMG510	Trametinib_0.1uM	0.863194	0.875	0.840972			1	AMG510	Trametinib_0.1uM	0.767284	0.777778	0.747531				KYSE-410	GSK1904529A	IGF1R, IR	RTK signaling	4.34731	KYSE-410
		1.30103	AMG510	Trametinib_0.1uM	0.891667	0.861806	0.852778			1.30103	AMG510	Trametinib_0.1uM	0.792593	0.766049	0.758025				NCI-H23	GSK1904529A	IGF1R, IR	RTK signaling	4.31724	NCI-H23
		-4	AMG510	Buparlisib_1uM	1.05535	1.01069	0.974843			-4	AMG510	Buparlisib_1uM	1.0358	0.991975	0.95679				HOP-62	GSK1904529A	IGF1R, IR	RTK signaling	5.05145	HOP-62
		-3	AMG510	Buparlisib_1uM	0.996855	0.963522	0.993082			-3	AMG510	Buparlisib_1uM	0.978395	0.945679	0.974691				NCI-H358	GSK1904529A	IGF1R, IR	RTK signaling	5.21679	NCI-H358
		-2.30103	AMG510	Buparlisib_1uM	0.913836	0.91761	0.872956			-2.30103	AMG510	Buparlisib_1uM	0.896914	0.900617	0.85679				SW1463	GSK1904529A	IGF1R, IR	RTK signaling	5.63504	SW1463
		-2	AMG510	Buparlisib_1uM	0.820755	0.790566	0.789308			-2	AMG510	Buparlisib_1uM	0.805556	0.775926	0.774691				SW837	GSK1904529A	IGF1R, IR	RTK signaling	4.90623	SW837
		-1.30103	AMG510	Buparlisib_1uM	0.708805	0.650314	0.655346			-1.30103	AMG510	Buparlisib_1uM	0.695679	0.638272	0.64321				IA-LM	GSK1904529A	IGF1R, IR	RTK signaling	4.81933	IA-LM
		-1	AMG510	Buparlisib_1uM	0.686792	0.638994	0.668553			-1	AMG510	Buparlisib_1uM	0.674074	0.62716	0.656173				HCC-44	GSK1904529A	IGF1R, IR	RTK signaling	4.6181	HCC-44
		0	AMG510	Buparlisib_1uM	0.657233	0.642138	0.645912			0	AMG510	Buparlisib_1uM	0.645062	0.630247	0.633951				NCI-H2122	Erlotinib	EGFR	RTK signaling	0.498403	NCI-H2122
		1	AMG510	Buparlisib_1uM	0.62956	0.620126	0.628302			1	AMG510	Buparlisib_1uM	0.617901	0.608642	0.616667				UM-UC-3	Erlotinib	EGFR	RTK signaling	3.69769	UM-UC-3
		1.30103	AMG510	Buparlisib_1uM	0.548428	0.561635	0.58239			1.30103	AMG510	Buparlisib_1uM	0.538272	0.551235	0.571605				SW756	Erlotinib	EGFR	RTK signaling	3.17708	SW756
		-4	AMG510	SHP099_4uM	0.957692	0.986538	0.955769			-4	AMG510	SHP099_4uM	0.922222	0.95	0.92037				NCI-H1792	Erlotinib	EGFR	RTK signaling	2.14759	NCI-H1792
		-3	AMG510	SHP099_4uM	0.903205	0.932692	0.939744			-3	AMG510	SHP099_4uM	0.869753	0.898148	0.904938				SW1573	Erlotinib	EGFR	RTK signaling	5.41146	SW1573
		-2.30103	AMG510	SHP099_4uM	0.81859	0.810897	0.860256			-2.30103	AMG510	SHP099_4uM	0.788272	0.780864	0.828395				KYSE-410	Erlotinib	EGFR	RTK signaling	1.96345	KYSE-410
		-2	AMG510	SHP099_4uM	0.774359	0.780128	0.837179			-2	AMG510	SHP099_4uM	0.745679	0.751235	0.806173				NCI-H23	Erlotinib	EGFR	RTK signaling	3.1837	NCI-H23
		-1.30103	AMG510	SHP099_4uM	0.739103	0.742308	0.759615			-1.30103	AMG510	SHP099_4uM	0.711728	0.714815	0.731481				HOP-62	Erlotinib	EGFR	RTK signaling	2.51672	HOP-62
		-1	AMG510	SHP099_4uM	0.712821	0.730769	0.748718			-1	AMG510	SHP099_4uM	0.68642	0.703704	0.720988				NCI-H358	Erlotinib	EGFR	RTK signaling	1.79251	NCI-H358
		0	AMG510	SHP099_4uM	0.71859	0.744231	0.744872			0	AMG510	SHP099_4uM	0.691975	0.716667	0.717284				SW1463	Erlotinib	EGFR	RTK signaling	1.93536	SW1463
		1	AMG510	SHP099_4uM	0.679487	0.682692	0.663462			1	AMG510	SHP099_4uM	0.654321	0.657407	0.638889				SW837	Erlotinib	EGFR	RTK signaling	3.27531	SW837
		1.30103	AMG510	SHP099_4uM	0.659615	0.622436	0.675641			1.30103	AMG510	SHP099_4uM	0.635185	0.599383	0.650617				IA-LM	Erlotinib	EGFR	RTK signaling	4.365	IA-LM
		-4	AMG510	Gefitinib_2uM	0.993525	0.942446	0.957554			-4	AMG510	Gefitinib_2uM	0.852469	0.808642	0.821605				HCC-44	Erlotinib	EGFR	RTK signaling	3.64882	HCC-44
		-3	AMG510	Gefitinib_2uM	0.926619	0.873381	0.869784			-3	AMG510	Gefitinib_2uM	0.795062	0.749383	0.746296				SW1463	SB505124	TGFBR1, ACVR1B, ACVR1C	RTK signaling	1.90678	SW1463
		-2.30103	AMG510	Gefitinib_2uM	0.838129	0.802878	0.761151			-2.30103	AMG510	Gefitinib_2uM	0.719136	0.688889	0.653086				SW837	SB505124	TGFBR1, ACVR1B, ACVR1C	RTK signaling	1.63531	SW837
		-2	AMG510	Gefitinib_2uM	0.815827	0.722302	0.716547			-2	AMG510	Gefitinib_2uM	0.7	0.619753	0.614815				SW1463	Trametinib	MEK1, MEK2	ERK MAPK signaling	-3.68117	SW1463
		-1.30103	AMG510	Gefitinib_2uM	0.705036	0.681295	0.654676			-1.30103	AMG510	Gefitinib_2uM	0.604938	0.584568	0.561728				SW837	Trametinib	MEK1, MEK2	ERK MAPK signaling	-2.63842	SW837
		-1	AMG510	Gefitinib_2uM	0.715827	0.670504	0.670504			-1	AMG510	Gefitinib_2uM	0.614198	0.575309	0.575309				NCI-H2122	Trametinib	MEK1, MEK2	ERK MAPK signaling	-3.82246	NCI-H2122
		0	AMG510	Gefitinib_2uM	0.68777	0.697842	0.66259			0	AMG510	Gefitinib_2uM	0.590123	0.598765	0.568519				UM-UC-3	Trametinib	MEK1, MEK2	ERK MAPK signaling	2.22739	UM-UC-3
		1	AMG510	Gefitinib_2uM	0.706475	0.660432	0.666187			1	AMG510	Gefitinib_2uM	0.606173	0.566667	0.571605				SW756	Trametinib	MEK1, MEK2	ERK MAPK signaling	1.42263	SW756
		1.30103	AMG510	Gefitinib_2uM	0.433813	0.645324	0.622302			1.30103	AMG510	Gefitinib_2uM	0.372222	0.553704	0.533951				NCI-H1792	Trametinib	MEK1, MEK2	ERK MAPK signaling	-2.5219	NCI-H1792
		-4	AMG510	Linsitinib_0.5uM	1.00235	1.00882	0.981765			-4	AMG510	Linsitinib_0.5uM	1.05185	1.05864	1.03025				SW1573	Trametinib	MEK1, MEK2	ERK MAPK signaling	3.64474	SW1573
		-3	AMG510	Linsitinib_0.5uM	0.956471	0.951176	0.987647			-3	AMG510	Linsitinib_0.5uM	1.0037	0.998148	1.03642				KYSE-410	Trametinib	MEK1, MEK2	ERK MAPK signaling	0.288037	KYSE-410
		-2.30103	AMG510	Linsitinib_0.5uM	0.887059	0.872941	0.908235			-2.30103	AMG510	Linsitinib_0.5uM	0.930864	0.916049	0.953086				NCI-H23	Trametinib	MEK1, MEK2	ERK MAPK signaling	0.432765	NCI-H23
		-2	AMG510	Linsitinib_0.5uM	0.786471	0.803529	0.851176			-2	AMG510	Linsitinib_0.5uM	0.825309	0.84321	0.89321				HOP-62	Trametinib	MEK1, MEK2	ERK MAPK signaling	0.064661	HOP-62
		-1.30103	AMG510	Linsitinib_0.5uM	0.666471	0.678235	0.726471			-1.30103	AMG510	Linsitinib_0.5uM	0.699383	0.711728	0.762346				NCI-H358	Trametinib	MEK1, MEK2	ERK MAPK signaling	-1.64386	NCI-H358
		-1	AMG510	Linsitinib_0.5uM	0.715882	0.672353	0.755294			-1	AMG510	Linsitinib_0.5uM	0.751235	0.705556	0.792593				IA-LM	Trametinib	MEK1, MEK2	ERK MAPK signaling	2.19637	IA-LM
		0	AMG510	Linsitinib_0.5uM	0.692941	0.672353	0.701765			0	AMG510	Linsitinib_0.5uM	0.72716	0.705556	0.73642				HCC-44	Trametinib	MEK1, MEK2	ERK MAPK signaling	-2.07526	HCC-44
		1	AMG510	Linsitinib_0.5uM	0.635294	0.664118	0.687059			1	AMG510	Linsitinib_0.5uM	0.666667	0.696914	0.720988				SW1463	Dabrafenib	BRAF	ERK MAPK signaling	5.05788	SW1463
		1.30103	AMG510	Linsitinib_0.5uM	0.605882	0.612941	0.637059			1.30103	AMG510	Linsitinib_0.5uM	0.635802	0.64321	0.668519				SW837	Dabrafenib	BRAF	ERK MAPK signaling	6.47969	SW837
																			NCI-H2122	Dabrafenib	BRAF	ERK MAPK signaling	4.12614	NCI-H2122
	Relative viability	SW1573							Viability	SW1573									UM-UC-3	Dabrafenib	BRAF	ERK MAPK signaling	5.5691	UM-UC-3
		log.agonist	Drug	Treatment	R1	R2	R3			log.agonist	Drug	Treatment	R1	R2	R3				SW756	Dabrafenib	BRAF	ERK MAPK signaling	7.04909	SW756
		-4	AMG510	DMSO	0.979866	1.01946	0.973826			-4	AMG510	DMSO	0.979866	1.01946	0.973826				NCI-H1792	Dabrafenib	BRAF	ERK MAPK signaling	4.11243	NCI-H1792
		-3	AMG510	DMSO	0.998658	1.00067	1.01074			-3	AMG510	DMSO	0.998658	1.00067	1.01074				SW1573	Dabrafenib	BRAF	ERK MAPK signaling	6.64785	SW1573
		-2.30103	AMG510	DMSO	0.977181	0.95906	0.958389			-2.30103	AMG510	DMSO	0.977181	0.95906	0.958389				KYSE-410	Dabrafenib	BRAF	ERK MAPK signaling	5.61405	KYSE-410
		-2	AMG510	DMSO	0.977852	0.944295	0.948993			-2	AMG510	DMSO	0.977852	0.944295	0.948993				NCI-H23	Dabrafenib	BRAF	ERK MAPK signaling	5.3547	NCI-H23
		-1.30103	AMG510	DMSO	0.955705	0.925503	0.990604			-1.30103	AMG510	DMSO	0.955705	0.925503	0.990604				HOP-62	Dabrafenib	BRAF	ERK MAPK signaling	5.54245	HOP-62
		-1	AMG510	DMSO	0.92953	0.914765	0.90604			-1	AMG510	DMSO	0.92953	0.914765	0.90604				NCI-H358	Dabrafenib	BRAF	ERK MAPK signaling	4.99961	NCI-H358
		0	AMG510	DMSO	0.945638	0.947651	0.920134			0	AMG510	DMSO	0.945638	0.947651	0.920134				IA-LM	Dabrafenib	BRAF	ERK MAPK signaling	4.7649	IA-LM
		1	AMG510	DMSO	0.979866	0.983893	1.0349			1	AMG510	DMSO	0.979866	0.983893	1.0349				HCC-44	Dabrafenib	BRAF	ERK MAPK signaling	4.46952	HCC-44
		1.30103	AMG510	DMSO	0.871141	0.874497	0.89396			1.30103	AMG510	DMSO	0.871141	0.874497	0.89396				NCI-H2122	AZD2014	mTORC1, mTORC2	PI3K/MTOR signaling	-0.101864	NCI-H2122
		-4	AMG510	Trametinib_0.1uM	1.03211	1.03761	1.00826			-4	AMG510	Trametinib_0.1uM	0.755034	0.75906	0.737584				SW756	AZD2014	mTORC1, mTORC2	PI3K/MTOR signaling	5.0519	SW756
		-3	AMG510	Trametinib_0.1uM	1.05872	1.00275	1.03853			-3	AMG510	Trametinib_0.1uM	0.774497	0.733557	0.759732				NCI-H1792	AZD2014	mTORC1, mTORC2	PI3K/MTOR signaling	2.47047	NCI-H1792
		-2.30103	AMG510	Trametinib_0.1uM	1.02477	1.00917	1.02661			-2.30103	AMG510	Trametinib_0.1uM	0.749664	0.738255	0.751007				SW1573	AZD2014	mTORC1, mTORC2	PI3K/MTOR signaling	3.31721	SW1573
		-2	AMG510	Trametinib_0.1uM	0.986239	1.04037	0.974312			-2	AMG510	Trametinib_0.1uM	0.721477	0.761074	0.712752				KYSE-410	AZD2014	mTORC1, mTORC2	PI3K/MTOR signaling	2.12392	KYSE-410
		-1.30103	AMG510	Trametinib_0.1uM	0.938532	1.00183	0.93945			-1.30103	AMG510	Trametinib_0.1uM	0.686577	0.732886	0.687248				NCI-H23	AZD2014	mTORC1, mTORC2	PI3K/MTOR signaling	5.31081	NCI-H23
		-1	AMG510	Trametinib_0.1uM	0.923853	0.968807	0.968807			-1	AMG510	Trametinib_0.1uM	0.675839	0.708725	0.708725				HOP-62	AZD2014	mTORC1, mTORC2	PI3K/MTOR signaling	3.28994	HOP-62
		0	AMG510	Trametinib_0.1uM	1.05596	1.02202	0.954128			0	AMG510	Trametinib_0.1uM	0.772483	0.747651	0.697987				NCI-H358	AZD2014	mTORC1, mTORC2	PI3K/MTOR signaling	3.11314	NCI-H358
		1	AMG510	Trametinib_0.1uM	1.13211	1.12294	1.08807			1	AMG510	Trametinib_0.1uM	0.828188	0.821477	0.795973				SW1463	AZD2014	mTORC1, mTORC2	PI3K/MTOR signaling	3.61423	SW1463
		1.30103	AMG510	Trametinib_0.1uM	1.00092	1.00734	0.954128			1.30103	AMG510	Trametinib_0.1uM	0.732215	0.736913	0.697987				SW837	AZD2014	mTORC1, mTORC2	PI3K/MTOR signaling	4.2331	SW837
		-4	AMG510	Buparlisib_1uM	1.13467	1.11067	1.06667			-4	AMG510	Buparlisib_1uM	0.571141	0.55906	0.536913				IA-LM	AZD2014	mTORC1, mTORC2	PI3K/MTOR signaling	2.42727	IA-LM
		-3	AMG510	Buparlisib_1uM	1.02933	0.932	0.993333			-3	AMG510	Buparlisib_1uM	0.518121	0.469128	0.5				HCC-44	AZD2014	mTORC1, mTORC2	PI3K/MTOR signaling	1.63241	HCC-44
		-2.30103	AMG510	Buparlisib_1uM	0.882667	0.838667	0.824			-2.30103	AMG510	Buparlisib_1uM	0.444295	0.422148	0.414765				NCI-H2122	AZD1332	NTRK1, NTRK2, NTRK3	RTK signaling	3.94405	NCI-H2122
		-2	AMG510	Buparlisib_1uM	0.878667	0.801333	0.816			-2	AMG510	Buparlisib_1uM	0.442282	0.403356	0.410738				SW756	AZD1332	NTRK1, NTRK2, NTRK3	RTK signaling	6.64621	SW756
		-1.30103	AMG510	Buparlisib_1uM	0.754667	0.758667	0.725333			-1.30103	AMG510	Buparlisib_1uM	0.379866	0.381879	0.365101				NCI-H1792	AZD1332	NTRK1, NTRK2, NTRK3	RTK signaling	3.15357	NCI-H1792
		-1	AMG510	Buparlisib_1uM	0.717333	0.756	0.761333			-1	AMG510	Buparlisib_1uM	0.361074	0.380537	0.383221				SW1573	AZD1332	NTRK1, NTRK2, NTRK3	RTK signaling	4.21974	SW1573
		0	AMG510	Buparlisib_1uM	0.813333	0.801333	0.878667			0	AMG510	Buparlisib_1uM	0.409396	0.403356	0.442282				KYSE-410	AZD1332	NTRK1, NTRK2, NTRK3	RTK signaling	4.85916	KYSE-410
		1	AMG510	Buparlisib_1uM	0.748	0.770667	0.805333			1	AMG510	Buparlisib_1uM	0.37651	0.387919	0.405369				NCI-H23	AZD1332	NTRK1, NTRK2, NTRK3	RTK signaling	5.29489	NCI-H23
		1.30103	AMG510	Buparlisib_1uM	0.564	0.570667	0.522667			1.30103	AMG510	Buparlisib_1uM	0.283893	0.287248	0.263087				HOP-62	AZD1332	NTRK1, NTRK2, NTRK3	RTK signaling	3.38566	HOP-62
		-4	AMG510	SHP099_4uM	1.04762	1.05397	1.01111			-4	AMG510	SHP099_4uM	0.885906	0.891275	0.855034				NCI-H358	AZD1332	NTRK1, NTRK2, NTRK3	RTK signaling	4.18056	NCI-H358
		-3	AMG510	SHP099_4uM	1.00079	1.0373	0.96746			-3	AMG510	SHP099_4uM	0.846309	0.877181	0.818121				SW1463	AZD1332	NTRK1, NTRK2, NTRK3	RTK signaling	5.00116	SW1463
		-2.30103	AMG510	SHP099_4uM	0.87619	0.974603	0.939683			-2.30103	AMG510	SHP099_4uM	0.74094	0.824161	0.794631				SW837	AZD1332	NTRK1, NTRK2, NTRK3	RTK signaling	5.72087	SW837
		-2	AMG510	SHP099_4uM	0.879365	0.940476	0.934127			-2	AMG510	SHP099_4uM	0.743624	0.795302	0.789933				IA-LM	AZD1332	NTRK1, NTRK2, NTRK3	RTK signaling	3.4652	IA-LM
		-1.30103	AMG510	SHP099_4uM	0.876984	0.916667	0.91746			-1.30103	AMG510	SHP099_4uM	0.741611	0.775168	0.775839				HCC-44	AZD1332	NTRK1, NTRK2, NTRK3	RTK signaling	2.85969	HCC-44
		-1	AMG510	SHP099_4uM	0.859524	0.943651	0.876984			-1	AMG510	SHP099_4uM	0.726846	0.797987	0.741611				NCI-H2122	Linsitinib	IGF1R	RTK signaling	1.52598	NCI-H2122
		0	AMG510	SHP099_4uM	0.954762	1.01746	0.973016			0	AMG510	SHP099_4uM	0.807383	0.860403	0.822819				SW756	Linsitinib	IGF1R	RTK signaling	5.18587	SW756
		1	AMG510	SHP099_4uM	0.962698	0.950794	1.03254			1	AMG510	SHP099_4uM	0.814094	0.804027	0.873154				NCI-H1792	Linsitinib	IGF1R	RTK signaling	2.71953	NCI-H1792
		1.30103	AMG510	SHP099_4uM	0.896825	0.92381	0.915873			1.30103	AMG510	SHP099_4uM	0.758389	0.781208	0.774497				SW1573	Linsitinib	IGF1R	RTK signaling	5.27238	SW1573
		-4	AMG510	Gefitinib_2uM	1.05649	1.00611	0.971756			-4	AMG510	Gefitinib_2uM	0.928859	0.884564	0.854362				KYSE-410	Linsitinib	IGF1R	RTK signaling	5.85382	KYSE-410
		-3	AMG510	Gefitinib_2uM	0.989313	0.970229	1.00305			-3	AMG510	Gefitinib_2uM	0.869799	0.85302	0.881879				NCI-H23	Linsitinib	IGF1R	RTK signaling	4.11095	NCI-H23
		-2.30103	AMG510	Gefitinib_2uM	0.912977	0.938931	0.89313			-2.30103	AMG510	Gefitinib_2uM	0.802685	0.825503	0.785235				HOP-62	Linsitinib	IGF1R	RTK signaling	5.28215	HOP-62
		-2	AMG510	Gefitinib_2uM	0.903817	0.912214	0.89771			-2	AMG510	Gefitinib_2uM	0.794631	0.802013	0.789262				NCI-H358	Linsitinib	IGF1R	RTK signaling	2.99654	NCI-H358
		-1.30103	AMG510	Gefitinib_2uM	0.872519	0.879389	0.861832			-1.30103	AMG510	Gefitinib_2uM	0.767114	0.773154	0.757718				SW1463	Linsitinib	IGF1R	RTK signaling	2.95176	SW1463
		-1	AMG510	Gefitinib_2uM	0.858015	0.89084	0.870992			-1	AMG510	Gefitinib_2uM	0.754362	0.783221	0.765772				SW837	Linsitinib	IGF1R	RTK signaling	4.00009	SW837
		0	AMG510	Gefitinib_2uM	0.896947	0.955725	0.970229			0	AMG510	Gefitinib_2uM	0.788591	0.840268	0.85302				IA-LM	Linsitinib	IGF1R	RTK signaling	4.39724	IA-LM
		1	AMG510	Gefitinib_2uM	0.996947	1.03969	1.01374			1	AMG510	Gefitinib_2uM	0.87651	0.914094	0.891275				HCC-44	Linsitinib	IGF1R	RTK signaling	3.09489	HCC-44
		1.30103	AMG510	Gefitinib_2uM	0.90916	0.871756	0.825954			1.30103	AMG510	Gefitinib_2uM	0.799329	0.766443	0.726174				UM-UC-3	Linsitinib	IGF1R	RTK signaling	4.71706	UM-UC-3
		-4	AMG510	Linsitinib_0.5uM	1.06667	1.04017	1.05385			-4	AMG510	Linsitinib_0.5uM	0.837584	0.816779	0.827517				SW1463	Sapitinib	EGFR, ERBB2, ERBB3	RTK signaling	2.31773	SW1463
		-3	AMG510	Linsitinib_0.5uM	1.05897	1.02222	1.00342			-3	AMG510	Linsitinib_0.5uM	0.831544	0.802685	0.787919				SW837	Sapitinib	EGFR, ERBB2, ERBB3	RTK signaling	3.66381	SW837
		-2.30103	AMG510	Linsitinib_0.5uM	0.954701	0.98547	0.949573			-2.30103	AMG510	Linsitinib_0.5uM	0.749664	0.773826	0.745638				NCI-H2122	Sapitinib	EGFR, ERBB2, ERBB3	RTK signaling	2.57416	NCI-H2122
		-2	AMG510	Linsitinib_0.5uM	0.961538	0.92906	0.916239			-2	AMG510	Linsitinib_0.5uM	0.755034	0.72953	0.719463				SW756	Sapitinib	EGFR, ERBB2, ERBB3	RTK signaling	5.08992	SW756
		-1.30103	AMG510	Linsitinib_0.5uM	0.85641	0.898291	0.887179			-1.30103	AMG510	Linsitinib_0.5uM	0.672483	0.705369	0.696644				NCI-H1792	Sapitinib	EGFR, ERBB2, ERBB3	RTK signaling	3.55121	NCI-H1792
		-1	AMG510	Linsitinib_0.5uM	0.87094	0.876923	0.944444			-1	AMG510	Linsitinib_0.5uM	0.683893	0.688591	0.741611				SW1573	Sapitinib	EGFR, ERBB2, ERBB3	RTK signaling	6.77205	SW1573
		0	AMG510	Linsitinib_0.5uM	0.94359	0.938462	0.981197			0	AMG510	Linsitinib_0.5uM	0.74094	0.736913	0.77047				KYSE-410	Sapitinib	EGFR, ERBB2, ERBB3	RTK signaling	1.5019	KYSE-410
		1	AMG510	Linsitinib_0.5uM	1.07949	1.02821	1.10342			1	AMG510	Linsitinib_0.5uM	0.847651	0.807383	0.866443				NCI-H23	Sapitinib	EGFR, ERBB2, ERBB3	RTK signaling	5.2567	NCI-H23
		1.30103	AMG510	Linsitinib_0.5uM	0.894017	0.831624	0.940171			1.30103	AMG510	Linsitinib_0.5uM	0.702013	0.65302	0.738255				HOP-62	Sapitinib	EGFR, ERBB2, ERBB3	RTK signaling	4.71266	HOP-62
																			NCI-H358	Sapitinib	EGFR, ERBB2, ERBB3	RTK signaling	1.15284	NCI-H358
																			IA-LM	Sapitinib	EGFR, ERBB2, ERBB3	RTK signaling	5.36808	IA-LM
																			HCC-44	Sapitinib	EGFR, ERBB2, ERBB3	RTK signaling	3.97113	HCC-44
																			UM-UC-3	Sapitinib	EGFR, ERBB2, ERBB3	RTK signaling	4.01106	UM-UC-3
	Figure 1B																		NCI-H2122	Uprosertib	AKT1, AKT2, AKT3	PI3K/MTOR signaling	1.04851	NCI-H2122
	H358			H1373			MIAPACA2			H2030			SW1573						SW756	Uprosertib	AKT1, AKT2, AKT3	PI3K/MTOR signaling	5.61908	SW756
	Drug	Group	Survival_fraction	Drug	Group	Survival_fraction	Drug	Group	Survival_fraction	Drug	Group	Survival_fraction	Drug	Group	Survival_fraction				NCI-H1792	Uprosertib	AKT1, AKT2, AKT3	PI3K/MTOR signaling	3.09348	NCI-H1792
	DMSO	1st	0.908937	DMSO	1st	0.930879	DMSO	1st	0.909172	DMSO	1st	0.985594	DMSO	1st	0.971396				SW1573	Uprosertib	AKT1, AKT2, AKT3	PI3K/MTOR signaling	4.35743	SW1573
	DMSO	2nd	1.11324	DMSO	2nd	1.04935	DMSO	2nd	1.02625	DMSO	2nd	1.03771	DMSO	2nd	1.03645				KYSE-410	Uprosertib	AKT1, AKT2, AKT3	PI3K/MTOR signaling	5.49909	KYSE-410
	DMSO	3rd	0.977953	DMSO	3rd	1.01977	DMSO	3rd	1.06459	DMSO	3rd	0.976643	DMSO	3rd	0.992074				NCI-H23	Uprosertib	AKT1, AKT2, AKT3	PI3K/MTOR signaling	4.09316	NCI-H23
	AMG510_0.01uM	1st	0.297021	AMG510_0.01uM	1st	0.502785	AMG510_0.01uM	1st	1.25254	AMG510_0.01uM	1st	0.987395	AMG510_0.01uM	1st	0.852138				HOP-62	Uprosertib	AKT1, AKT2, AKT3	PI3K/MTOR signaling	5.03724	HOP-62
	AMG510_0.01uM	2nd	0.413444	AMG510_0.01uM	2nd	0.606935	AMG510_0.01uM	2nd	1.31403	AMG510_0.01uM	2nd	1.03745	AMG510_0.01uM	2nd	0.902188				NCI-H358	Uprosertib	AKT1, AKT2, AKT3	PI3K/MTOR signaling	2.81341	NCI-H358
	AMG510_0.01uM	3rd	0.31226	AMG510_0.01uM	3rd	0.502975	AMG510_0.01uM	3rd	1.45433	AMG510_0.01uM	3rd	1.04211	AMG510_0.01uM	3rd	0.85663				SW1463	Uprosertib	AKT1, AKT2, AKT3	PI3K/MTOR signaling	5.34683	SW1463
	Buparlisib_0.5uM	1st	0.577027	Buparlisib_0.5uM	1st	0.65769	Buparlisib_0.5uM	1st	0.580643	Buparlisib_0.5uM	1st	0.842381	Buparlisib_0.5uM	1st	0.625065				SW837	Uprosertib	AKT1, AKT2, AKT3	PI3K/MTOR signaling	5.32904	SW837
	Buparlisib_0.5uM	2nd	0.671765	Buparlisib_0.5uM	2nd	0.835653	Buparlisib_0.5uM	2nd	0.710711	Buparlisib_0.5uM	2nd	0.843282	Buparlisib_0.5uM	2nd	0.722283				IA-LM	Uprosertib	AKT1, AKT2, AKT3	PI3K/MTOR signaling	4.91383	IA-LM
	Buparlisib_0.5uM	3rd	0.598348	Buparlisib_0.5uM	3rd	0.660075	Buparlisib_0.5uM	3rd	0.605628	Buparlisib_0.5uM	3rd	0.767756	Buparlisib_0.5uM	3rd	0.634305				HCC-44	Uprosertib	AKT1, AKT2, AKT3	PI3K/MTOR signaling	2.4931	HCC-44
	AMG510_0.01uM+Buparlisib_0.5uM	1st	0.0791464	AMG510_0.01uM+Buparlisib_0.5uM	1st	0.340967	AMG510_0.01uM+Buparlisib_0.5uM	1st	0.532619	AMG510_0.01uM+Buparlisib_0.5uM	1st	0.67899	AMG510_0.01uM+Buparlisib_0.5uM	1st	0.502713				NCI-H2122	Lapatinib	EGFR, ERBB2	RTK signaling	2.50133	NCI-H2122
	AMG510_0.01uM+Buparlisib_0.5uM	2nd	0.0917502	AMG510_0.01uM+Buparlisib_0.5uM	2nd	0.277966	AMG510_0.01uM+Buparlisib_0.5uM	2nd	0.584425	AMG510_0.01uM+Buparlisib_0.5uM	2nd	0.718235	AMG510_0.01uM+Buparlisib_0.5uM	2nd	0.522167				UM-UC-3	Lapatinib	EGFR, ERBB2	RTK signaling	4.06842	UM-UC-3
	AMG510_0.01uM+Buparlisib_0.5uM	3rd	0.050148	AMG510_0.01uM+Buparlisib_0.5uM	3rd	0.173311	AMG510_0.01uM+Buparlisib_0.5uM	3rd	0.559996	AMG510_0.01uM+Buparlisib_0.5uM	3rd	0.59356	AMG510_0.01uM+Buparlisib_0.5uM	3rd	0.446898				SW756	Lapatinib	EGFR, ERBB2	RTK signaling	7.10043	SW756
	Linsitinib_1uM	1st	0.29217	Linsitinib_1uM	1st	0.645378	Linsitinib_1uM	1st	0.749246	Linsitinib_1uM	1st	0.918066	Linsitinib_1uM	1st	0.860233				NCI-H1792	Lapatinib	EGFR, ERBB2	RTK signaling	2.52983	NCI-H1792
	Linsitinib_1uM	2nd	0.339941	Linsitinib_1uM	2nd	0.808513	Linsitinib_1uM	2nd	0.901985	Linsitinib_1uM	2nd	0.97373	Linsitinib_1uM	2nd	0.924821				SW1573	Lapatinib	EGFR, ERBB2	RTK signaling	7.08095	SW1573
	Linsitinib_1uM	3rd	0.277628	Linsitinib_1uM	3rd	0.79702	Linsitinib_1uM	3rd	1.06118	Linsitinib_1uM	3rd	0.89169	Linsitinib_1uM	3rd	0.862268				KYSE-410	Lapatinib	EGFR, ERBB2	RTK signaling	1.92412	KYSE-410
	AMG510_0.01uM+Linsitinib_1uM	1st	0.00889907	AMG510_0.01uM+Linsitinib_1uM	1st	0.121239	AMG510_0.01uM+Linsitinib_1uM	1st	0.468364	AMG510_0.01uM+Linsitinib_1uM	1st	0.810709	AMG510_0.01uM+Linsitinib_1uM	1st	0.66223				NCI-H23	Lapatinib	EGFR, ERBB2	RTK signaling	4.92559	NCI-H23
	AMG510_0.01uM+Linsitinib_1uM	2nd	0.00784875	AMG510_0.01uM+Linsitinib_1uM	2nd	0.141591	AMG510_0.01uM+Linsitinib_1uM	2nd	0.572444	AMG510_0.01uM+Linsitinib_1uM	2nd	0.847148	AMG510_0.01uM+Linsitinib_1uM	2nd	0.715799				HOP-62	Lapatinib	EGFR, ERBB2	RTK signaling	4.55238	HOP-62
	AMG510_0.01uM+Linsitinib_1uM	3rd	0.0100449	AMG510_0.01uM+Linsitinib_1uM	3rd	0.171928	AMG510_0.01uM+Linsitinib_1uM	3rd	0.500635	AMG510_0.01uM+Linsitinib_1uM	3rd	0.786399	AMG510_0.01uM+Linsitinib_1uM	3rd	0.667359				NCI-H358	Lapatinib	EGFR, ERBB2	RTK signaling	1.98539	NCI-H358
	Gefitinib_2uM	1st	0.268108	Gefitinib_2uM	1st	0.903241	Gefitinib_2uM	1st	1.04219	Gefitinib_2uM	1st	0.850697	Gefitinib_2uM	1st	0.967327				SW1463	Lapatinib	EGFR, ERBB2	RTK signaling	2.36939	SW1463
	Gefitinib_2uM	2nd	0.299131	Gefitinib_2uM	2nd	1.02177	Gefitinib_2uM	2nd	1.12404	Gefitinib_2uM	2nd	1.01149	Gefitinib_2uM	2nd	1.02992				SW837	Lapatinib	EGFR, ERBB2	RTK signaling	4.23916	SW837
	Gefitinib_2uM	3rd	0.223155	Gefitinib_2uM	3rd	0.79187	Gefitinib_2uM	3rd	1.18055	Gefitinib_2uM	3rd	0.884169	Gefitinib_2uM	3rd	0.98267				IA-LM	Lapatinib	EGFR, ERBB2	RTK signaling	4.88805	IA-LM
	AMG510_0.01uM+Gefitinib_2uM	1st	0.00405805	AMG510_0.01uM+Gefitinib_2uM	1st	0.147429	AMG510_0.01uM+Gefitinib_2uM	1st	1.12266	AMG510_0.01uM+Gefitinib_2uM	1st	0.668927	AMG510_0.01uM+Gefitinib_2uM	1st	0.643036				HCC-44	Lapatinib	EGFR, ERBB2	RTK signaling	2.75236	HCC-44
	AMG510_0.01uM+Gefitinib_2uM	2nd	0.00387663	AMG510_0.01uM+Gefitinib_2uM	2nd	0.114831	AMG510_0.01uM+Gefitinib_2uM	2nd	1.26011	AMG510_0.01uM+Gefitinib_2uM	2nd	0.724962	AMG510_0.01uM+Gefitinib_2uM	2nd	0.682109				NCI-H2122	Alpelisib	PI3Kalpha	PI3K/MTOR signaling	1.16129	NCI-H2122
	AMG510_0.01uM+Gefitinib_2uM	3rd	0.00281677	AMG510_0.01uM+Gefitinib_2uM	3rd	0.0760078	AMG510_0.01uM+Gefitinib_2uM	3rd	1.33864	AMG510_0.01uM+Gefitinib_2uM	3rd	0.559081	AMG510_0.01uM+Gefitinib_2uM	3rd	0.60383				UM-UC-3	Alpelisib	PI3Kalpha	PI3K/MTOR signaling	4.89002	UM-UC-3
	Trametinib_0.005uM	1st	1.10831	Trametinib_0.005uM	1st	0.193977	Trametinib_0.005uM	1st	0.688217	Trametinib_0.005uM	1st	0.500715	Trametinib_0.005uM	1st	0.507248				SW756	Alpelisib	PI3Kalpha	PI3K/MTOR signaling	5.50399	SW756
	Trametinib_0.005uM	2nd	1.13906	Trametinib_0.005uM	2nd	0.271433	Trametinib_0.005uM	2nd	0.934703	Trametinib_0.005uM	2nd	0.611514	Trametinib_0.005uM	2nd	0.516445				NCI-H1792	Alpelisib	PI3Kalpha	PI3K/MTOR signaling	2.5887	NCI-H1792
	Trametinib_0.005uM	3rd	1.03092	Trametinib_0.005uM	3rd	0.265778	Trametinib_0.005uM	3rd	0.835706	Trametinib_0.005uM	3rd	0.540967	Trametinib_0.005uM	3rd	0.476821				SW1573	Alpelisib	PI3Kalpha	PI3K/MTOR signaling	4.25504	SW1573
	AMG510_0.01uM+Trametinib_0.005uM	1st	0.148773	AMG510_0.01uM+Trametinib_0.005uM	1st	0.0642003	AMG510_0.01uM+Trametinib_0.005uM	1st	0.140758	AMG510_0.01uM+Trametinib_0.005uM	1st	0.641015	AMG510_0.01uM+Trametinib_0.005uM	1st	0.49377				KYSE-410	Alpelisib	PI3Kalpha	PI3K/MTOR signaling	3.58766	KYSE-410
	AMG510_0.01uM+Trametinib_0.005uM	2nd	0.103027	AMG510_0.01uM+Trametinib_0.005uM	2nd	0.0993736	AMG510_0.01uM+Trametinib_0.005uM	2nd	0.189518	AMG510_0.01uM+Trametinib_0.005uM	2nd	0.657857	AMG510_0.01uM+Trametinib_0.005uM	2nd	0.511783				NCI-H23	Alpelisib	PI3Kalpha	PI3K/MTOR signaling	5.20994	NCI-H23
	AMG510_0.01uM+Trametinib_0.005uM	3rd	0.0995894	AMG510_0.01uM+Trametinib_0.005uM	3rd	0.0659564	AMG510_0.01uM+Trametinib_0.005uM	3rd	0.134306	AMG510_0.01uM+Trametinib_0.005uM	3rd	0.55209	AMG510_0.01uM+Trametinib_0.005uM	3rd	0.485759				HOP-62	Alpelisib	PI3Kalpha	PI3K/MTOR signaling	5.56619	HOP-62
	SHP099_4uM	1st	0.606636	SHP099_4uM	1st	0.977617	SHP099_4uM	1st	1.89578	SHP099_4uM	1st	0.940734	SHP099_4uM	1st	0.966946				NCI-H358	Alpelisib	PI3Kalpha	PI3K/MTOR signaling	3.31536	NCI-H358
	SHP099_4uM	2nd	0.696009	SHP099_4uM	2nd	1.10765	SHP099_4uM	2nd	1.98067	SHP099_4uM	2nd	0.96907	SHP099_4uM	2nd	1.02263				SW1463	Alpelisib	PI3Kalpha	PI3K/MTOR signaling	4.40226	SW1463
	SHP099_4uM	3rd	0.586193	SHP099_4uM	3rd	0.94382	SHP099_4uM	3rd	1.83918	SHP099_4uM	3rd	0.905249	SHP099_4uM	3rd	0.953595				SW837	Alpelisib	PI3Kalpha	PI3K/MTOR signaling	5.52508	SW837
	AMG510_0.01uM+SHP099_4uM	1st	0.00193832	AMG510_0.01uM+SHP099_4uM	1st	0.14429	AMG510_0.01uM+SHP099_4uM	1st	0.23248	AMG510_0.01uM+SHP099_4uM	1st	0.690853	AMG510_0.01uM+SHP099_4uM	1st	0.531449				IA-LM	Alpelisib	PI3Kalpha	PI3K/MTOR signaling	4.90036	IA-LM
	AMG510_0.01uM+SHP099_4uM	2nd	0.00634966	AMG510_0.01uM+SHP099_4uM	2nd	0.100442	AMG510_0.01uM+SHP099_4uM	2nd	0.239299	AMG510_0.01uM+SHP099_4uM	2nd	0.643716	AMG510_0.01uM+SHP099_4uM	2nd	0.53111				HCC-44	Alpelisib	PI3Kalpha	PI3K/MTOR signaling	2.77023	HCC-44
	AMG510_0.01uM+SHP099_4uM	3rd	0.00441134	AMG510_0.01uM+SHP099_4uM	3rd	0.0628768	AMG510_0.01uM+SHP099_4uM	3rd	0.170439	AMG510_0.01uM+SHP099_4uM	3rd	0.713522	AMG510_0.01uM+SHP099_4uM	3rd	0.540768				NCI-H2122	Taselisib	PI3K (beta sparing)	PI3K/MTOR signaling	-0.155288	NCI-H2122
																			SW756	Taselisib	PI3K (beta sparing)	PI3K/MTOR signaling	7.11376	SW756
																			NCI-H1792	Taselisib	PI3K (beta sparing)	PI3K/MTOR signaling	1.62736	NCI-H1792
																			SW1573	Taselisib	PI3K (beta sparing)	PI3K/MTOR signaling	3.40713	SW1573
																			KYSE-410	Taselisib	PI3K (beta sparing)	PI3K/MTOR signaling	0.981156	KYSE-410
																			NCI-H23	Taselisib	PI3K (beta sparing)	PI3K/MTOR signaling	5.12291	NCI-H23
																			HOP-62	Taselisib	PI3K (beta sparing)	PI3K/MTOR signaling	4.37296	HOP-62
																			NCI-H358	Taselisib	PI3K (beta sparing)	PI3K/MTOR signaling	1.31429	NCI-H358
																			SW1463	Taselisib	PI3K (beta sparing)	PI3K/MTOR signaling	3.00321	SW1463
																			SW837	Taselisib	PI3K (beta sparing)	PI3K/MTOR signaling	3.47788	SW837
																			IA-LM	Taselisib	PI3K (beta sparing)	PI3K/MTOR signaling	4.65766	IA-LM
																			HCC-44	Taselisib	PI3K (beta sparing)	PI3K/MTOR signaling	0.696552	HCC-44
																			UM-UC-3	Taselisib	PI3K (beta sparing)	PI3K/MTOR signaling	2.16135	UM-UC-3
																			SW1463	SCH772984	ERK1, ERK2	ERK MAPK signaling	1.19264	SW1463
																			SW837	SCH772984	ERK1, ERK2	ERK MAPK signaling	1.21775	SW837
																			NCI-H2122	SCH772984	ERK1, ERK2	ERK MAPK signaling	-0.236981	NCI-H2122
																			UM-UC-3	SCH772984	ERK1, ERK2	ERK MAPK signaling	3.51521	UM-UC-3
																			SW756	SCH772984	ERK1, ERK2	ERK MAPK signaling	3.75258	SW756
																			NCI-H1792	SCH772984	ERK1, ERK2	ERK MAPK signaling	1.45882	NCI-H1792
																			SW1573	SCH772984	ERK1, ERK2	ERK MAPK signaling	5.97767	SW1573
																			KYSE-410	SCH772984	ERK1, ERK2	ERK MAPK signaling	2.22007	KYSE-410
																			NCI-H23	SCH772984	ERK1, ERK2	ERK MAPK signaling	4.16253	NCI-H23
																			HOP-62	SCH772984	ERK1, ERK2	ERK MAPK signaling	2.01054	HOP-62
																			NCI-H358	SCH772984	ERK1, ERK2	ERK MAPK signaling	1.04924	NCI-H358
																			IA-LM	SCH772984	ERK1, ERK2	ERK MAPK signaling	3.76849	IA-LM
																			HCC-44	SCH772984	ERK1, ERK2	ERK MAPK signaling	0.482585	HCC-44
																			NCI-H2122	OSI-027	MTORC1, MTORC2	PI3K/MTOR signaling	4.72992	NCI-H2122
																			KYSE-410	OSI-027	MTORC1, MTORC2	PI3K/MTOR signaling	6.84586	KYSE-410
																			HOP-62	OSI-027	MTORC1, MTORC2	PI3K/MTOR signaling	5.66749	HOP-62
																			SW1463	OSI-027	MTORC1, MTORC2	PI3K/MTOR signaling	5.69271	SW1463
																			SW837	OSI-027	MTORC1, MTORC2	PI3K/MTOR signaling	5.94506	SW837
																			NCI-H2122	CZC24832	PI3Kgamma	PI3K/MTOR signaling	3.74646	NCI-H2122
																			SW756	CZC24832	PI3Kgamma	PI3K/MTOR signaling	5.70848	SW756
																			NCI-H1792	CZC24832	PI3Kgamma	PI3K/MTOR signaling	4.70049	NCI-H1792
																			SW1573	CZC24832	PI3Kgamma	PI3K/MTOR signaling	6.58971	SW1573
																			KYSE-410	CZC24832	PI3Kgamma	PI3K/MTOR signaling	6.1839	KYSE-410
																			NCI-H23	CZC24832	PI3Kgamma	PI3K/MTOR signaling	4.98651	NCI-H23
																			HOP-62	CZC24832	PI3Kgamma	PI3K/MTOR signaling	5.61498	HOP-62
																			NCI-H358	CZC24832	PI3Kgamma	PI3K/MTOR signaling	6.34358	NCI-H358
																			SW1463	CZC24832	PI3Kgamma	PI3K/MTOR signaling	5.69001	SW1463
																			SW837	CZC24832	PI3Kgamma	PI3K/MTOR signaling	6.14155	SW837
																			IA-LM	CZC24832	PI3Kgamma	PI3K/MTOR signaling	5.66315	IA-LM
																			HCC-44	CZC24832	PI3Kgamma	PI3K/MTOR signaling	5.15798	HCC-44
																			NCI-H2122	ERK_2440	ERK1,ERK2	ERK MAPK signaling	0.246177	NCI-H2122
																			SW756	ERK_2440	ERK1,ERK2	ERK MAPK signaling	3.62048	SW756
																			NCI-H1792	ERK_2440	ERK1,ERK2	ERK MAPK signaling	2.5968	NCI-H1792
																			SW1573	ERK_2440	ERK1,ERK2	ERK MAPK signaling	3.29458	SW1573
																			KYSE-410	ERK_2440	ERK1,ERK2	ERK MAPK signaling	2.45627	KYSE-410
																			NCI-H23	ERK_2440	ERK1,ERK2	ERK MAPK signaling	3.62804	NCI-H23
																			HOP-62	ERK_2440	ERK1,ERK2	ERK MAPK signaling	3.17787	HOP-62
																			NCI-H358	ERK_2440	ERK1,ERK2	ERK MAPK signaling	2.12136	NCI-H358
																			SW1463	ERK_2440	ERK1,ERK2	ERK MAPK signaling	1.23948	SW1463
																			SW837	ERK_2440	ERK1,ERK2	ERK MAPK signaling	4.16922	SW837
																			IA-LM	ERK_2440	ERK1,ERK2	ERK MAPK signaling	4.27319	IA-LM
																			HCC-44	ERK_2440	ERK1,ERK2	ERK MAPK signaling	1.44735	HCC-44
																			NCI-H2122	ERK_6604	ERK1,ERK2	ERK MAPK signaling	-0.332153	NCI-H2122
																			SW756	ERK_6604	ERK1,ERK2	ERK MAPK signaling	3.53769	SW756
																			NCI-H1792	ERK_6604	ERK1,ERK2	ERK MAPK signaling	2.57796	NCI-H1792
																			SW1573	ERK_6604	ERK1,ERK2	ERK MAPK signaling	6.58659	SW1573
																			KYSE-410	ERK_6604	ERK1,ERK2	ERK MAPK signaling	2.80533	KYSE-410
																			NCI-H23	ERK_6604	ERK1,ERK2	ERK MAPK signaling	2.76592	NCI-H23
																			HOP-62	ERK_6604	ERK1,ERK2	ERK MAPK signaling	3.67727	HOP-62
																			NCI-H358	ERK_6604	ERK1,ERK2	ERK MAPK signaling	2.3247	NCI-H358
																			SW1463	ERK_6604	ERK1,ERK2	ERK MAPK signaling	2.38195	SW1463
																			SW837	ERK_6604	ERK1,ERK2	ERK MAPK signaling	3.57359	SW837
																			IA-LM	ERK_6604	ERK1,ERK2	ERK MAPK signaling	3.99297	IA-LM
																			HCC-44	ERK_6604	ERK1,ERK2	ERK MAPK signaling	2.42419	HCC-44
																			NCI-H2122	Selumetinib	MEK1, MEK2	ERK MAPK signaling	-0.087311	NCI-H2122
																			SW756	Selumetinib	MEK1, MEK2	ERK MAPK signaling	5.78455	SW756
																			NCI-H1792	Selumetinib	MEK1, MEK2	ERK MAPK signaling	3.58502	NCI-H1792
																			SW1573	Selumetinib	MEK1, MEK2	ERK MAPK signaling	7.49044	SW1573
																			KYSE-410	Selumetinib	MEK1, MEK2	ERK MAPK signaling	4.41915	KYSE-410
																			NCI-H23	Selumetinib	MEK1, MEK2	ERK MAPK signaling	5.63495	NCI-H23
																			HOP-62	Selumetinib	MEK1, MEK2	ERK MAPK signaling	2.84497	HOP-62
																			NCI-H358	Selumetinib	MEK1, MEK2	ERK MAPK signaling	2.44932	NCI-H358
																			SW1463	Selumetinib	MEK1, MEK2	ERK MAPK signaling	2.23473	SW1463
																			SW837	Selumetinib	MEK1, MEK2	ERK MAPK signaling	2.38186	SW837
																			IA-LM	Selumetinib	MEK1, MEK2	ERK MAPK signaling	4.88496	IA-LM
																			HCC-44	Selumetinib	MEK1, MEK2	ERK MAPK signaling	2.99879	HCC-44
																			NCI-H2122	IGF1R_3801	IGFR1	RTK signaling	-1.56503	NCI-H2122
																			SW756	IGF1R_3801	IGFR1	RTK signaling	5.09962	SW756
																			NCI-H1792	IGF1R_3801	IGFR1	RTK signaling	-0.836778	NCI-H1792
																			SW1573	IGF1R_3801	IGFR1	RTK signaling	1.61146	SW1573
																			KYSE-410	IGF1R_3801	IGFR1	RTK signaling	4.33313	KYSE-410
																			NCI-H23	IGF1R_3801	IGFR1	RTK signaling	2.25501	NCI-H23
																			HOP-62	IGF1R_3801	IGFR1	RTK signaling	2.37717	HOP-62
																			NCI-H358	IGF1R_3801	IGFR1	RTK signaling	1.44713	NCI-H358
																			SW1463	IGF1R_3801	IGFR1	RTK signaling	3.75819	SW1463
																			SW837	IGF1R_3801	IGFR1	RTK signaling	3.39499	SW837
																			IA-LM	IGF1R_3801	IGFR1	RTK signaling	1.83306	IA-LM
																			HCC-44	IGF1R_3801	IGFR1	RTK signaling	-0.189102	HCC-44
																			NCI-H2122	AZD4547	FGFR1, FGFR2, FGFR3	RTK signaling	1.27974	NCI-H2122
																			UM-UC-3	AZD4547	FGFR1, FGFR2, FGFR3	RTK signaling	2.80262	UM-UC-3
																			SW756	AZD4547	FGFR1, FGFR2, FGFR3	RTK signaling	4.2779	SW756
																			NCI-H1792	AZD4547	FGFR1, FGFR2, FGFR3	RTK signaling	2.92192	NCI-H1792
																			SW1573	AZD4547	FGFR1, FGFR2, FGFR3	RTK signaling	4.96642	SW1573
																			KYSE-410	AZD4547	FGFR1, FGFR2, FGFR3	RTK signaling	3.68639	KYSE-410
																			NCI-H23	AZD4547	FGFR1, FGFR2, FGFR3	RTK signaling	3.62867	NCI-H23
																			HOP-62	AZD4547	FGFR1, FGFR2, FGFR3	RTK signaling	3.56495	HOP-62
																			NCI-H358	AZD4547	FGFR1, FGFR2, FGFR3	RTK signaling	4.83305	NCI-H358
																			SW1463	AZD4547	FGFR1, FGFR2, FGFR3	RTK signaling	5.91794	SW1463
																			SW837	AZD4547	FGFR1, FGFR2, FGFR3	RTK signaling	3.68656	SW837
																			IA-LM	AZD4547	FGFR1, FGFR2, FGFR3	RTK signaling	2.56801	IA-LM
																			HCC-44	AZD4547	FGFR1, FGFR2, FGFR3	RTK signaling	3.14182	HCC-44
																			NCI-H2122	KRAS (G12C) Inhibitor-12	KRAS (G12C)	ERK MAPK signaling	2.54892	NCI-H2122
																			SW756	KRAS (G12C) Inhibitor-12	KRAS (G12C)	ERK MAPK signaling	7.63558	SW756
																			NCI-H1792	KRAS (G12C) Inhibitor-12	KRAS (G12C)	ERK MAPK signaling	3.04612	NCI-H1792
																			SW1573	KRAS (G12C) Inhibitor-12	KRAS (G12C)	ERK MAPK signaling	7.72606	SW1573
																			KYSE-410	KRAS (G12C) Inhibitor-12	KRAS (G12C)	ERK MAPK signaling	7.16162	KYSE-410
																			NCI-H23	KRAS (G12C) Inhibitor-12	KRAS (G12C)	ERK MAPK signaling	3.31386	NCI-H23
																			HOP-62	KRAS (G12C) Inhibitor-12	KRAS (G12C)	ERK MAPK signaling	4.452	HOP-62
																			NCI-H358	KRAS (G12C) Inhibitor-12	KRAS (G12C)	ERK MAPK signaling	5.53573	NCI-H358
																			SW1463	KRAS (G12C) Inhibitor-12	KRAS (G12C)	ERK MAPK signaling	6.38283	SW1463
																			SW837	KRAS (G12C) Inhibitor-12	KRAS (G12C)	ERK MAPK signaling	6.16487	SW837
																			IA-LM	KRAS (G12C) Inhibitor-12	KRAS (G12C)	ERK MAPK signaling	6.65685	IA-LM
																			HCC-44	KRAS (G12C) Inhibitor-12	KRAS (G12C)	ERK MAPK signaling	3.9031	HCC-44
																			NCI-H2122	Buparlisib	PI3Kalpha, PI3Kdelta, PI3Kbeta, PI3Kgamma	PI3K/MTOR signaling	0.257945	NCI-H2122
																			UM-UC-3	Buparlisib	PI3Kalpha, PI3Kdelta, PI3Kbeta, PI3Kgamma	PI3K/MTOR signaling	1.08932	UM-UC-3
																			SW756	Buparlisib	PI3Kalpha, PI3Kdelta, PI3Kbeta, PI3Kgamma	PI3K/MTOR signaling	3.25318	SW756
																			NCI-H1792	Buparlisib	PI3Kalpha, PI3Kdelta, PI3Kbeta, PI3Kgamma	PI3K/MTOR signaling	0.394799	NCI-H1792
																			SW1573	Buparlisib	PI3Kalpha, PI3Kdelta, PI3Kbeta, PI3Kgamma	PI3K/MTOR signaling	2.27646	SW1573
																			KYSE-410	Buparlisib	PI3Kalpha, PI3Kdelta, PI3Kbeta, PI3Kgamma	PI3K/MTOR signaling	1.48755	KYSE-410
																			NCI-H23	Buparlisib	PI3Kalpha, PI3Kdelta, PI3Kbeta, PI3Kgamma	PI3K/MTOR signaling	0.989408	NCI-H23
																			HOP-62	Buparlisib	PI3Kalpha, PI3Kdelta, PI3Kbeta, PI3Kgamma	PI3K/MTOR signaling	1.11992	HOP-62
																			NCI-H358	Buparlisib	PI3Kalpha, PI3Kdelta, PI3Kbeta, PI3Kgamma	PI3K/MTOR signaling	1.70219	NCI-H358
																			SW1463	Buparlisib	PI3Kalpha, PI3Kdelta, PI3Kbeta, PI3Kgamma	PI3K/MTOR signaling	2.24941	SW1463
																			SW837	Buparlisib	PI3Kalpha, PI3Kdelta, PI3Kbeta, PI3Kgamma	PI3K/MTOR signaling	1.93664	SW837
																			IA-LM	Buparlisib	PI3Kalpha, PI3Kdelta, PI3Kbeta, PI3Kgamma	PI3K/MTOR signaling	3.15704	IA-LM
																			HCC-44	Buparlisib	PI3Kalpha, PI3Kdelta, PI3Kbeta, PI3Kgamma	PI3K/MTOR signaling	0.421158	HCC-44
																			NCI-H2122	Ulixertinib	ERK1, ERK2	ERK MAPK signaling	0.721852	NCI-H2122
																			UM-UC-3	Ulixertinib	ERK1, ERK2	ERK MAPK signaling	4.66388	UM-UC-3
																			SW756	Ulixertinib	ERK1, ERK2	ERK MAPK signaling	3.1899	SW756
																			NCI-H1792	Ulixertinib	ERK1, ERK2	ERK MAPK signaling	0.931632	NCI-H1792
																			SW1573	Ulixertinib	ERK1, ERK2	ERK MAPK signaling	3.91699	SW1573
																			KYSE-410	Ulixertinib	ERK1, ERK2	ERK MAPK signaling	2.88089	KYSE-410
																			NCI-H23	Ulixertinib	ERK1, ERK2	ERK MAPK signaling	2.35573	NCI-H23
																			HOP-62	Ulixertinib	ERK1, ERK2	ERK MAPK signaling	2.841	HOP-62
																			NCI-H358	Ulixertinib	ERK1, ERK2	ERK MAPK signaling	1.84484	NCI-H358
																			SW1463	Ulixertinib	ERK1, ERK2	ERK MAPK signaling	0.635995	SW1463
																			SW837	Ulixertinib	ERK1, ERK2	ERK MAPK signaling	2.27364	SW837
																			IA-LM	Ulixertinib	ERK1, ERK2	ERK MAPK signaling	3.95522	IA-LM
																			HCC-44	Ulixertinib	ERK1, ERK2	ERK MAPK signaling	1.1691	HCC-44
																			NCI-H2122	Afuresertib	AKT1, AKT2, AKT3	PI3K/MTOR signaling	0.901933	NCI-H2122
																			UM-UC-3	Afuresertib	AKT1, AKT2, AKT3	PI3K/MTOR signaling	3.76053	UM-UC-3
																			SW756	Afuresertib	AKT1, AKT2, AKT3	PI3K/MTOR signaling	4.87461	SW756
																			NCI-H1792	Afuresertib	AKT1, AKT2, AKT3	PI3K/MTOR signaling	2.24684	NCI-H1792
																			SW1573	Afuresertib	AKT1, AKT2, AKT3	PI3K/MTOR signaling	3.92712	SW1573
																			KYSE-410	Afuresertib	AKT1, AKT2, AKT3	PI3K/MTOR signaling	4.73909	KYSE-410
																			NCI-H23	Afuresertib	AKT1, AKT2, AKT3	PI3K/MTOR signaling	3.18328	NCI-H23
																			HOP-62	Afuresertib	AKT1, AKT2, AKT3	PI3K/MTOR signaling	3.8231	HOP-62
																			NCI-H358	Afuresertib	AKT1, AKT2, AKT3	PI3K/MTOR signaling	2.67997	NCI-H358
																			SW1463	Afuresertib	AKT1, AKT2, AKT3	PI3K/MTOR signaling	4.22383	SW1463
																			SW837	Afuresertib	AKT1, AKT2, AKT3	PI3K/MTOR signaling	4.16156	SW837
																			IA-LM	Afuresertib	AKT1, AKT2, AKT3	PI3K/MTOR signaling	5.1432	IA-LM
																			HCC-44	Afuresertib	AKT1, AKT2, AKT3	PI3K/MTOR signaling	1.88724	HCC-44
																			NCI-H2122	AZD3759	EGFR	RTK signaling	1.52517	NCI-H2122
																			UM-UC-3	AZD3759	EGFR	RTK signaling	2.52107	UM-UC-3
																			SW756	AZD3759	EGFR	RTK signaling	4.77918	SW756
																			NCI-H1792	AZD3759	EGFR	RTK signaling	2.46898	NCI-H1792
																			SW1573	AZD3759	EGFR	RTK signaling	4.61379	SW1573
																			KYSE-410	AZD3759	EGFR	RTK signaling	2.45879	KYSE-410
																			NCI-H23	AZD3759	EGFR	RTK signaling	3.3262	NCI-H23
																			HOP-62	AZD3759	EGFR	RTK signaling	3.65103	HOP-62
																			NCI-H358	AZD3759	EGFR	RTK signaling	2.18585	NCI-H358
																			SW1463	AZD3759	EGFR	RTK signaling	1.28691	SW1463
																			SW837	AZD3759	EGFR	RTK signaling	2.79077	SW837
																			IA-LM	AZD3759	EGFR	RTK signaling	3.82538	IA-LM
																			HCC-44	AZD3759	EGFR	RTK signaling	3.42824	HCC-44
																			NCI-H2122	AZD5363	AKT1, AKT2, AKT3, ROCK2	PI3K/MTOR signaling	1.18198	NCI-H2122
																			UM-UC-3	AZD5363	AKT1, AKT2, AKT3, ROCK2	PI3K/MTOR signaling	2.51398	UM-UC-3
																			SW756	AZD5363	AKT1, AKT2, AKT3, ROCK2	PI3K/MTOR signaling	5.19909	SW756
																			NCI-H1792	AZD5363	AKT1, AKT2, AKT3, ROCK2	PI3K/MTOR signaling	3.108	NCI-H1792
																			SW1573	AZD5363	AKT1, AKT2, AKT3, ROCK2	PI3K/MTOR signaling	4.02095	SW1573
																			KYSE-410	AZD5363	AKT1, AKT2, AKT3, ROCK2	PI3K/MTOR signaling	3.52359	KYSE-410
																			NCI-H23	AZD5363	AKT1, AKT2, AKT3, ROCK2	PI3K/MTOR signaling	3.27338	NCI-H23
																			HOP-62	AZD5363	AKT1, AKT2, AKT3, ROCK2	PI3K/MTOR signaling	3.40207	HOP-62
																			NCI-H358	AZD5363	AKT1, AKT2, AKT3, ROCK2	PI3K/MTOR signaling	3.75945	NCI-H358
																			SW1463	AZD5363	AKT1, AKT2, AKT3, ROCK2	PI3K/MTOR signaling	4.365	SW1463
																			SW837	AZD5363	AKT1, AKT2, AKT3, ROCK2	PI3K/MTOR signaling	4.70298	SW837
																			IA-LM	AZD5363	AKT1, AKT2, AKT3, ROCK2	PI3K/MTOR signaling	5.85163	IA-LM
																			HCC-44	AZD5363	AKT1, AKT2, AKT3, ROCK2	PI3K/MTOR signaling	1.37295	HCC-44
																			NCI-H2122	AZD8186	PI3Kalpha, PI3Kbeta	PI3K/MTOR signaling	2.20707	NCI-H2122
																			UM-UC-3	AZD8186	PI3Kalpha, PI3Kbeta	PI3K/MTOR signaling	2.8103	UM-UC-3
																			SW756	AZD8186	PI3Kalpha, PI3Kbeta	PI3K/MTOR signaling	4.87474	SW756
																			NCI-H1792	AZD8186	PI3Kalpha, PI3Kbeta	PI3K/MTOR signaling	3.01884	NCI-H1792
																			SW1573	AZD8186	PI3Kalpha, PI3Kbeta	PI3K/MTOR signaling	3.58856	SW1573
																			KYSE-410	AZD8186	PI3Kalpha, PI3Kbeta	PI3K/MTOR signaling	4.1102	KYSE-410
																			NCI-H23	AZD8186	PI3Kalpha, PI3Kbeta	PI3K/MTOR signaling	4.03982	NCI-H23
																			HOP-62	AZD8186	PI3Kalpha, PI3Kbeta	PI3K/MTOR signaling	3.43947	HOP-62
																			NCI-H358	AZD8186	PI3Kalpha, PI3Kbeta	PI3K/MTOR signaling	3.78274	NCI-H358
																			SW1463	AZD8186	PI3Kalpha, PI3Kbeta	PI3K/MTOR signaling	3.56198	SW1463
																			SW837	AZD8186	PI3Kalpha, PI3Kbeta	PI3K/MTOR signaling	3.7141	SW837
																			IA-LM	AZD8186	PI3Kalpha, PI3Kbeta	PI3K/MTOR signaling	5.99625	IA-LM
																			HCC-44	AZD8186	PI3Kalpha, PI3Kbeta	PI3K/MTOR signaling	1.81828	HCC-44
																			NCI-H2122	Osimertinib	EGFR	RTK signaling	0.653864	NCI-H2122
																			UM-UC-3	Osimertinib	EGFR	RTK signaling	2.53742	UM-UC-3
																			SW756	Osimertinib	EGFR	RTK signaling	3.71172	SW756
																			NCI-H1792	Osimertinib	EGFR	RTK signaling	1.81026	NCI-H1792
																			SW1573	Osimertinib	EGFR	RTK signaling	4.6802	SW1573
																			KYSE-410	Osimertinib	EGFR	RTK signaling	-0.001309	KYSE-410
																			NCI-H23	Osimertinib	EGFR	RTK signaling	3.01623	NCI-H23
																			HOP-62	Osimertinib	EGFR	RTK signaling	2.37957	HOP-62
																			NCI-H358	Osimertinib	EGFR	RTK signaling	0.49184	NCI-H358
																			SW1463	Osimertinib	EGFR	RTK signaling	0.638784	SW1463
																			SW837	Osimertinib	EGFR	RTK signaling	2.22027	SW837
																			IA-LM	Osimertinib	EGFR	RTK signaling	3.36353	IA-LM
																			HCC-44	Osimertinib	EGFR	RTK signaling	2.321	HCC-44
																			NCI-H2122	Cediranib	VEGFR, FLT1, FLT2, FLT3, FLT4, KIT, PDGFRB	RTK signaling	2.04951	NCI-H2122
																			UM-UC-3	Cediranib	VEGFR, FLT1, FLT2, FLT3, FLT4, KIT, PDGFRB	RTK signaling	3.4713	UM-UC-3
																			SW756	Cediranib	VEGFR, FLT1, FLT2, FLT3, FLT4, KIT, PDGFRB	RTK signaling	3.74862	SW756
																			NCI-H1792	Cediranib	VEGFR, FLT1, FLT2, FLT3, FLT4, KIT, PDGFRB	RTK signaling	1.54299	NCI-H1792
																			SW1573	Cediranib	VEGFR, FLT1, FLT2, FLT3, FLT4, KIT, PDGFRB	RTK signaling	4.37221	SW1573
																			KYSE-410	Cediranib	VEGFR, FLT1, FLT2, FLT3, FLT4, KIT, PDGFRB	RTK signaling	2.18963	KYSE-410
																			NCI-H23	Cediranib	VEGFR, FLT1, FLT2, FLT3, FLT4, KIT, PDGFRB	RTK signaling	3.3264	NCI-H23
																			HOP-62	Cediranib	VEGFR, FLT1, FLT2, FLT3, FLT4, KIT, PDGFRB	RTK signaling	2.6225	HOP-62
																			NCI-H358	Cediranib	VEGFR, FLT1, FLT2, FLT3, FLT4, KIT, PDGFRB	RTK signaling	2.10987	NCI-H358
																			SW1463	Cediranib	VEGFR, FLT1, FLT2, FLT3, FLT4, KIT, PDGFRB	RTK signaling	2.33886	SW1463
																			SW837	Cediranib	VEGFR, FLT1, FLT2, FLT3, FLT4, KIT, PDGFRB	RTK signaling	2.58378	SW837
																			IA-LM	Cediranib	VEGFR, FLT1, FLT2, FLT3, FLT4, KIT, PDGFRB	RTK signaling	3.28757	IA-LM
																			HCC-44	Cediranib	VEGFR, FLT1, FLT2, FLT3, FLT4, KIT, PDGFRB	RTK signaling	1.51572	HCC-44
																			NCI-H2122	Ipatasertib	AKT1, AKT, AKT3	PI3K/MTOR signaling	1.1363	NCI-H2122
																			UM-UC-3	Ipatasertib	AKT1, AKT, AKT3	PI3K/MTOR signaling	3.74564	UM-UC-3
																			SW756	Ipatasertib	AKT1, AKT, AKT3	PI3K/MTOR signaling	6.54813	SW756
																			NCI-H1792	Ipatasertib	AKT1, AKT, AKT3	PI3K/MTOR signaling	3.74726	NCI-H1792
																			SW1573	Ipatasertib	AKT1, AKT, AKT3	PI3K/MTOR signaling	4.53205	SW1573
																			KYSE-410	Ipatasertib	AKT1, AKT, AKT3	PI3K/MTOR signaling	5.45371	KYSE-410
																			NCI-H23	Ipatasertib	AKT1, AKT, AKT3	PI3K/MTOR signaling	4.29638	NCI-H23
																			HOP-62	Ipatasertib	AKT1, AKT, AKT3	PI3K/MTOR signaling	5.04084	HOP-62
																			NCI-H358	Ipatasertib	AKT1, AKT, AKT3	PI3K/MTOR signaling	3.3974	NCI-H358
																			SW1463	Ipatasertib	AKT1, AKT, AKT3	PI3K/MTOR signaling	4.23452	SW1463
																			SW837	Ipatasertib	AKT1, AKT, AKT3	PI3K/MTOR signaling	4.60553	SW837
																			IA-LM	Ipatasertib	AKT1, AKT, AKT3	PI3K/MTOR signaling	5.55889	IA-LM
																			HCC-44	Ipatasertib	AKT1, AKT, AKT3	PI3K/MTOR signaling	2.34429	HCC-44
																			NCI-H2122	GNE-317	PI3Kalpha	PI3K/MTOR signaling	-0.933758	NCI-H2122
																			UM-UC-3	GNE-317	PI3Kalpha	PI3K/MTOR signaling	0.331739	UM-UC-3
																			SW756	GNE-317	PI3Kalpha	PI3K/MTOR signaling	2.54815	SW756
																			NCI-H1792	GNE-317	PI3Kalpha	PI3K/MTOR signaling	-1.00533	NCI-H1792
																			SW1573	GNE-317	PI3Kalpha	PI3K/MTOR signaling	3.52221	SW1573
																			KYSE-410	GNE-317	PI3Kalpha	PI3K/MTOR signaling	0.41413	KYSE-410
																			NCI-H23	GNE-317	PI3Kalpha	PI3K/MTOR signaling	1.74279	NCI-H23
																			HOP-62	GNE-317	PI3Kalpha	PI3K/MTOR signaling	0.55733	HOP-62
																			NCI-H358	GNE-317	PI3Kalpha	PI3K/MTOR signaling	1.44443	NCI-H358
																			SW1463	GNE-317	PI3Kalpha	PI3K/MTOR signaling	0.554819	SW1463
																			SW837	GNE-317	PI3Kalpha	PI3K/MTOR signaling	0.801049	SW837
																			IA-LM	GNE-317	PI3Kalpha	PI3K/MTOR signaling	3.80769	IA-LM
																			HCC-44	GNE-317	PI3Kalpha	PI3K/MTOR signaling	-0.060314	HCC-44
																			NCI-H2122	NVP-ADW742	IGF1R	RTK signaling	-0.190229	NCI-H2122
																			UM-UC-3	NVP-ADW742	IGF1R	RTK signaling	4.47192	UM-UC-3
																			SW756	NVP-ADW742	IGF1R	RTK signaling	5.46382	SW756
																			NCI-H1792	NVP-ADW742	IGF1R	RTK signaling	1.72324	NCI-H1792
																			SW1573	NVP-ADW742	IGF1R	RTK signaling	5.78517	SW1573
																			KYSE-410	NVP-ADW742	IGF1R	RTK signaling	2.91667	KYSE-410
																			NCI-H23	NVP-ADW742	IGF1R	RTK signaling	3.17936	NCI-H23
																			HOP-62	NVP-ADW742	IGF1R	RTK signaling	3.03141	HOP-62
																			NCI-H358	NVP-ADW742	IGF1R	RTK signaling	2.99029	NCI-H358
																			SW1463	NVP-ADW742	IGF1R	RTK signaling	2.72583	SW1463
																			SW837	NVP-ADW742	IGF1R	RTK signaling	3.64619	SW837
																			IA-LM	NVP-ADW742	IGF1R	RTK signaling	5.44803	IA-LM
																			HCC-44	NVP-ADW742	IGF1R	RTK signaling	2.21721	HCC-44
																			NCI-H2122	Savolitinib	MET	RTK signaling	1.30253	NCI-H2122
																			UM-UC-3	Savolitinib	MET	RTK signaling	2.79802	UM-UC-3
																			SW756	Savolitinib	MET	RTK signaling	2.92459	SW756
																			NCI-H1792	Savolitinib	MET	RTK signaling	2.3084	NCI-H1792
																			SW1573	Savolitinib	MET	RTK signaling	3.36738	SW1573
																			KYSE-410	Savolitinib	MET	RTK signaling	3.71251	KYSE-410
																			NCI-H23	Savolitinib	MET	RTK signaling	1.37813	NCI-H23
																			HOP-62	Savolitinib	MET	RTK signaling	3.19949	HOP-62
																			NCI-H358	Savolitinib	MET	RTK signaling	4.02073	NCI-H358
																			SW1463	Savolitinib	MET	RTK signaling	3.368	SW1463
																			SW837	Savolitinib	MET	RTK signaling	3.6364	SW837
																			IA-LM	Savolitinib	MET	RTK signaling	3.46146	IA-LM
																			HCC-44	Savolitinib	MET	RTK signaling	1.89834	HCC-44
																			NCI-H2122	Foretinib	MET, KDR, TIE2, VEGFR3/FLT4, RON, PDGFR, FGFR1, EGFR	RTK signaling	0.04667	NCI-H2122
																			UM-UC-3	Foretinib	MET, KDR, TIE2, VEGFR3/FLT4, RON, PDGFR, FGFR1, EGFR	RTK signaling	1.94266	UM-UC-3
																			SW756	Foretinib	MET, KDR, TIE2, VEGFR3/FLT4, RON, PDGFR, FGFR1, EGFR	RTK signaling	5.31384	SW756
																			NCI-H1792	Foretinib	MET, KDR, TIE2, VEGFR3/FLT4, RON, PDGFR, FGFR1, EGFR	RTK signaling	0.501356	NCI-H1792
																			SW1573	Foretinib	MET, KDR, TIE2, VEGFR3/FLT4, RON, PDGFR, FGFR1, EGFR	RTK signaling	2.44485	SW1573
																			KYSE-410	Foretinib	MET, KDR, TIE2, VEGFR3/FLT4, RON, PDGFR, FGFR1, EGFR	RTK signaling	1.38729	KYSE-410
																			NCI-H23	Foretinib	MET, KDR, TIE2, VEGFR3/FLT4, RON, PDGFR, FGFR1, EGFR	RTK signaling	2.089	NCI-H23
																			HOP-62	Foretinib	MET, KDR, TIE2, VEGFR3/FLT4, RON, PDGFR, FGFR1, EGFR	RTK signaling	2.78849	HOP-62
																			NCI-H358	Foretinib	MET, KDR, TIE2, VEGFR3/FLT4, RON, PDGFR, FGFR1, EGFR	RTK signaling	2.18759	NCI-H358
																			SW1463	Foretinib	MET, KDR, TIE2, VEGFR3/FLT4, RON, PDGFR, FGFR1, EGFR	RTK signaling	0.953064	SW1463
																			SW837	Foretinib	MET, KDR, TIE2, VEGFR3/FLT4, RON, PDGFR, FGFR1, EGFR	RTK signaling	1.38657	SW837
																			IA-LM	Foretinib	MET, KDR, TIE2, VEGFR3/FLT4, RON, PDGFR, FGFR1, EGFR	RTK signaling	2.57782	IA-LM
																			HCC-44	Foretinib	MET, KDR, TIE2, VEGFR3/FLT4, RON, PDGFR, FGFR1, EGFR	RTK signaling	0.340914	HCC-44
																			NCI-H2122	AMG-319	PI3K (beta sparing)	PI3K/MTOR signaling	4.76823	NCI-H2122
																			UM-UC-3	AMG-319	PI3K (beta sparing)	PI3K/MTOR signaling	4.76889	UM-UC-3
																			SW756	AMG-319	PI3K (beta sparing)	PI3K/MTOR signaling	6.93714	SW756
																			NCI-H1792	AMG-319	PI3K (beta sparing)	PI3K/MTOR signaling	4.53257	NCI-H1792
																			SW1573	AMG-319	PI3K (beta sparing)	PI3K/MTOR signaling	7.02674	SW1573
																			KYSE-410	AMG-319	PI3K (beta sparing)	PI3K/MTOR signaling	6.13677	KYSE-410
																			NCI-H23	AMG-319	PI3K (beta sparing)	PI3K/MTOR signaling	5.27018	NCI-H23
																			HOP-62	AMG-319	PI3K (beta sparing)	PI3K/MTOR signaling	5.80233	HOP-62
																			NCI-H358	AMG-319	PI3K (beta sparing)	PI3K/MTOR signaling	4.84349	NCI-H358
																			SW1463	AMG-319	PI3K (beta sparing)	PI3K/MTOR signaling	5.6427	SW1463
																			SW837	AMG-319	PI3K (beta sparing)	PI3K/MTOR signaling	5.03436	SW837
																			IA-LM	AMG-319	PI3K (beta sparing)	PI3K/MTOR signaling	4.71561	IA-LM
																			HCC-44	AMG-319	PI3K (beta sparing)	PI3K/MTOR signaling	4.15391	HCC-44
																			NCI-H2122	Ulixertinib	ERK1, ERK2	ERK MAPK signaling	0.694064	NCI-H2122
																			UM-UC-3	Ulixertinib	ERK1, ERK2	ERK MAPK signaling	3.79374	UM-UC-3
																			SW756	Ulixertinib	ERK1, ERK2	ERK MAPK signaling	3.89029	SW756
																			NCI-H1792	Ulixertinib	ERK1, ERK2	ERK MAPK signaling	1.23904	NCI-H1792
																			SW1573	Ulixertinib	ERK1, ERK2	ERK MAPK signaling	4.14262	SW1573
																			KYSE-410	Ulixertinib	ERK1, ERK2	ERK MAPK signaling	2.87399	KYSE-410
																			NCI-H23	Ulixertinib	ERK1, ERK2	ERK MAPK signaling	3.02582	NCI-H23
																			HOP-62	Ulixertinib	ERK1, ERK2	ERK MAPK signaling	2.84729	HOP-62
																			NCI-H358	Ulixertinib	ERK1, ERK2	ERK MAPK signaling	1.90624	NCI-H358
																			SW1463	Ulixertinib	ERK1, ERK2	ERK MAPK signaling	0.635957	SW1463
																			SW837	Ulixertinib	ERK1, ERK2	ERK MAPK signaling	2.89254	SW837
																			IA-LM	Ulixertinib	ERK1, ERK2	ERK MAPK signaling	0.366649	IA-LM
																			HCC-44	Ulixertinib	ERK1, ERK2	ERK MAPK signaling	1.55081	HCC-44
																			NCI-H2122	VX-11e	ERK2	ERK MAPK signaling	0.710743	NCI-H2122
																			UM-UC-3	VX-11e	ERK2	ERK MAPK signaling	3.67428	UM-UC-3
																			SW756	VX-11e	ERK2	ERK MAPK signaling	5.16094	SW756
																			NCI-H1792	VX-11e	ERK2	ERK MAPK signaling	1.09131	NCI-H1792
																			SW1573	VX-11e	ERK2	ERK MAPK signaling	4.91789	SW1573
																			KYSE-410	VX-11e	ERK2	ERK MAPK signaling	3.22757	KYSE-410
																			NCI-H23	VX-11e	ERK2	ERK MAPK signaling	3.4612	NCI-H23
																			HOP-62	VX-11e	ERK2	ERK MAPK signaling	2.30322	HOP-62
																			NCI-H358	VX-11e	ERK2	ERK MAPK signaling	2.37824	NCI-H358
																			SW1463	VX-11e	ERK2	ERK MAPK signaling	0.878887	SW1463
																			SW837	VX-11e	ERK2	ERK MAPK signaling	3.08977	SW837
																			IA-LM	VX-11e	ERK2	ERK MAPK signaling	4.58643	IA-LM
																			HCC-44	VX-11e	ERK2	ERK MAPK signaling	0.712597	HCC-44
																			NCI-H2122	Uprosertib	AKT1, AKT2, AKT3	PI3K/MTOR signaling	1.53251	NCI-H2122
																			UM-UC-3	Uprosertib	AKT1, AKT2, AKT3	PI3K/MTOR signaling	3.91513	UM-UC-3
																			SW756	Uprosertib	AKT1, AKT2, AKT3	PI3K/MTOR signaling	6.52763	SW756
																			NCI-H1792	Uprosertib	AKT1, AKT2, AKT3	PI3K/MTOR signaling	4.40846	NCI-H1792
																			SW1573	Uprosertib	AKT1, AKT2, AKT3	PI3K/MTOR signaling	5.36454	SW1573
																			KYSE-410	Uprosertib	AKT1, AKT2, AKT3	PI3K/MTOR signaling	4.07355	KYSE-410
																			NCI-H23	Uprosertib	AKT1, AKT2, AKT3	PI3K/MTOR signaling	5.39626	NCI-H23
																			HOP-62	Uprosertib	AKT1, AKT2, AKT3	PI3K/MTOR signaling	3.95561	HOP-62
																			NCI-H358	Uprosertib	AKT1, AKT2, AKT3	PI3K/MTOR signaling	3.68946	NCI-H358
																			SW1463	Uprosertib	AKT1, AKT2, AKT3	PI3K/MTOR signaling	4.47476	SW1463
																			SW837	Uprosertib	AKT1, AKT2, AKT3	PI3K/MTOR signaling	5.48705	SW837
																			IA-LM	Uprosertib	AKT1, AKT2, AKT3	PI3K/MTOR signaling	5.70409	IA-LM
																			HCC-44	Uprosertib	AKT1, AKT2, AKT3	PI3K/MTOR signaling	1.29904	HCC-44
																			NCI-H2122	LJI308	RSK2, RSK1, RSK3	PI3K/MTOR signaling	4.74094	NCI-H2122
																			UM-UC-3	LJI308	RSK2, RSK1, RSK3	PI3K/MTOR signaling	4.32674	UM-UC-3
																			SW756	LJI308	RSK2, RSK1, RSK3	PI3K/MTOR signaling	7.14825	SW756
																			NCI-H1792	LJI308	RSK2, RSK1, RSK3	PI3K/MTOR signaling	4.79595	NCI-H1792
																			SW1573	LJI308	RSK2, RSK1, RSK3	PI3K/MTOR signaling	6.53035	SW1573
																			KYSE-410	LJI308	RSK2, RSK1, RSK3	PI3K/MTOR signaling	6.83757	KYSE-410
																			NCI-H23	LJI308	RSK2, RSK1, RSK3	PI3K/MTOR signaling	4.82886	NCI-H23
																			HOP-62	LJI308	RSK2, RSK1, RSK3	PI3K/MTOR signaling	4.97205	HOP-62
																			NCI-H358	LJI308	RSK2, RSK1, RSK3	PI3K/MTOR signaling	5.9098	NCI-H358
																			SW1463	LJI308	RSK2, RSK1, RSK3	PI3K/MTOR signaling	5.5945	SW1463
																			SW837	LJI308	RSK2, RSK1, RSK3	PI3K/MTOR signaling	6.14801	SW837
																			IA-LM	LJI308	RSK2, RSK1, RSK3	PI3K/MTOR signaling	5.96838	IA-LM
																			HCC-44	LJI308	RSK2, RSK1, RSK3	PI3K/MTOR signaling	5.35148	HCC-44
																			NCI-H2122	AT13148	AKT1	PI3K/MTOR signaling	2.98794	NCI-H2122
																			UM-UC-3	AT13148	AKT1	PI3K/MTOR signaling	3.89132	UM-UC-3
																			SW756	AT13148	AKT1	PI3K/MTOR signaling	7.18288	SW756
																			NCI-H1792	AT13148	AKT1	PI3K/MTOR signaling	4.16409	NCI-H1792
																			SW1573	AT13148	AKT1	PI3K/MTOR signaling	7.11291	SW1573
																			KYSE-410	AT13148	AKT1	PI3K/MTOR signaling	5.50422	KYSE-410
																			NCI-H23	AT13148	AKT1	PI3K/MTOR signaling	5.39543	NCI-H23
																			HOP-62	AT13148	AKT1	PI3K/MTOR signaling	3.38334	HOP-62
																			NCI-H358	AT13148	AKT1	PI3K/MTOR signaling	5.74437	NCI-H358
																			SW1463	AT13148	AKT1	PI3K/MTOR signaling	5.65808	SW1463
																			SW837	AT13148	AKT1	PI3K/MTOR signaling	6.08084	SW837
																			IA-LM	AT13148	AKT1	PI3K/MTOR signaling	5.97647	IA-LM
																			HCC-44	AT13148	AKT1	PI3K/MTOR signaling	1.97455	HCC-44
																			SW1463	BMS-754807	IGF1R, IR	RTK signaling	1.56789	SW1463
																			SW837	BMS-754807	IGF1R, IR	RTK signaling	1.73551	SW837
[truncated: 14 more columns]

## Sheet: Figure 2
	Figure 2A and Supplemental Figure 1D								Figure 2F									Figure 2G									Figure 2H				Figure 2K
	ARS1620	ARS1620_score	AMG510	AMG510_score	MRTX849	MRTX849_score			H358			MIAPACA2			H23			H358					Barcode	orig.ident	YAP1_UP1		Barcode	tSNE_1	tSNE_2		nor.pYAP	Group	Cell
	NCIH358	0.0666667	MIAPACA2	0.0833333	IALM	0.0588235			Parietal	Resistant		Parietal	Resistant		Parietal	Resistant		0h	-6.68149	-6.71479	-6.69849		AAACATACATAAGG-1_9	H358_0	-0.0707783		AAACATACATAAGG-1_9	15.5848	2.73788		1	0h	H358
	LU65	0.133333	NCIH358	0.166667	LU65	0.117647			0.20945	1.02977		7.55672	8.55672		0.156263	0.919502		24h	-6.51064	-6.5268	-6.46925		AAACATACATACCG-1_9	H358_0	0.123845		AAACATACATACCG-1_9	19.4479	19.6089		1.1863	4h	H358
	MIAPACA2	0.2	NCIH23	0.25	NCIH2030	0.176471			0.210867	1.06908		7.94216	8.11165		-0.0804984	0.865789		48h	-6.24311	-6.31313	-6.28496		AAACATACGCTTCC-1_9	H358_0	0.152259		AAACATACGCTTCC-1_9	25.0209	0.31067		1.05975	24h	H358
	SW837	0.266667	UMUC3	0.333333	SW837	0.235294			0.233921	1.08719													AAACATTGTGTAGC-1_9	H358_0	0.140969		AAACATTGTGTAGC-1_9	-0.213271	30.8076		0.69828	48h	H358
	CALU1	0.333333	NCIH2122	0.416667	NCIH23	0.294118																	AAACTTGATTCATC-1_9	H358_0	0.215613		AAACTTGATTCATC-1_9	29.4099	-1.54309		0.852603	0h	SW1573
	NCIH23	0.4	SW837	0.5	MIAPACA2	0.352941																	AAAGAGACGACGAG-1_9	H358_0	0.23134		AAAGAGACGACGAG-1_9	22.1463	-2.62489		0.936283	4h	SW1573
	NCIH2122	0.466667	NCIH1373	0.583333	NCIH358	0.411765																	AAAGAGACGAGCTT-1_9	H358_0	1.12574		AAAGAGACGAGCTT-1_9	35.5785	-10.8793		0.752355	24h	SW1573
	SW1463	0.533333	SW1463	0.666667	LU99	0.470588																	AAAGATCTGTATCG-1_9	H358_0	0.516768		AAAGATCTGTATCG-1_9	31.7952	-9.63397		0.66779	48h	SW1573
	HCC1171	0.6	NCIH1792	0.75	NCIH2122	0.529412																	AAAGCCTGGTATCG-1_9	H358_0	0.734975		AAAGCCTGGTATCG-1_9	34.0892	-14.0356
	NCIH2030	0.666667	NCIH2030	0.833333	CALU1	0.588235																	AAATCATGATGGTC-1_9	H358_0	0.526116		AAATCATGATGGTC-1_9	29.826	-3.34373
	NCIH1373	0.733333	CALU1	0.916667	SW756	0.647059																	AAATCATGCTAGCA-1_9	H358_0	0.185153		AAATCATGCTAGCA-1_9	23.7056	13.9962
	HCC44	0.8	SW1573	1	NCIH1373	0.705882																	AAATGTTGCCCTCA-1_9	H358_0	0.171744		AAATGTTGCCCTCA-1_9	18.9932	-13.3504
	NCIH1792	0.866667			NCIH1792	0.764706																	AACAATACGCCCTT-1_9	H358_0	-0.303744		AACAATACGCCCTT-1_9	25.7909	-5.50588
	LU99A	0.933333			SW1573	0.823529																	AACACGTGAGCCAT-1_9	H358_0	0.873185		AACACGTGAGCCAT-1_9	41.2457	-11.5929
	SW1573	1			UMUC3	0.882353																	AACACTCTTGAGCT-1_9	H358_0	0.345377		AACACTCTTGAGCT-1_9	27.6053	6.64392
					HCC44	0.941176																	AACAGAGAGGTTCA-1_9	H358_0	-0.0423604		AACAGAGAGGTTCA-1_9	18.0301	11.9613
					KYSE410	1																	AACAGCACGGAAGC-1_9	H358_0	-0.195473		AACAGCACGGAAGC-1_9	16.8016	2.52526
																							AACATATGGCGAAG-1_9	H358_0	1.09667		AACATATGGCGAAG-1_9	39.1722	-13.1993
	Figure 2C			Figure 2E																			AACATATGTTCATC-1_9	H358_0	0.876571		AACATATGTTCATC-1_9	25.4733	-11.6307
	Transcription_Factor	-lg(pvalue)		WWTR1	N>C	N=C	N<C																AACCACGATGCACA-1_9	H358_0	0.771672		AACCACGATGCACA-1_9	31.423	-3.02633
	FOS	11.9957		H358	52.2571	39.1136	8.62937																AACCAGTGTGACCA-1_9	H358_0	0.0255259		AACCAGTGTGACCA-1_9	1.85648	28.0231
	YAP1	10.5058		H358_N20	66.1182	32.7943	1.08753																AACCCAGATCAAGC-1_9	H358_0	0.26233		AACCCAGATCAAGC-1_9	26.3664	1.1691
	TEAD1	9.6968		H358R	76.6236	21.4508	1.92555																AACGCAACTTTCTG-1_9	H358_0	-0.0642411		AACGCAACTTTCTG-1_9	2.79771	30.0463
	RELA	9.6073		MIAPACA2	18.8935	78.2341	2.87247																AACGCATGTATCGG-1_9	H358_0	0.0494832		AACGCATGTATCGG-1_9	11.064	11.5017
	CEBPB	9.14874		H1373	36.5662	59.3589	4.07485																AACGCCCTGAGCAG-1_9	H358_0	0.0671199		AACGCCCTGAGCAG-1_9	15.3922	-0.665573
	SMAD3	8.18046		H1792	21.8954	73.9379	4.16667																AACGTCGAGGAGGT-1_9	H358_0	0.416315		AACGTCGAGGAGGT-1_9	31.9382	-5.68845
	HES2	7.82391		KYSE410	81.2089	15.9128	2.87829																AACTCACTCCCTTG-1_9	H358_0	1.55232		AACTCACTCCCTTG-1_9	37.8789	-13.387
	GATA2	7.24489		H2030	86.9894	13.0106	0																AACTTGCTAAAACG-1_9	H358_0	1.55328		AACTTGCTAAAACG-1_9	46.3283	5.83579
	GATA3	6.97062		SW1573	81.2217	17.9847	0.793651																AAGAACGATATCGG-1_9	H358_0	0.0104452		AAGAACGATATCGG-1_9	25.3985	1.77186
	FOSL2	6.95078																					AAGAATCTATCGGT-1_9	H358_0	0.687075		AAGAATCTATCGGT-1_9	28.3975	6.25807
				YAP1	N>C	N=C	N<C																AAGAGATGTCCTAT-1_9	H358_0	0.589279		AAGAGATGTCCTAT-1_9	31.2272	-3.97961
				H358	33.1688	53.665	13.1662																AAGCAAGAGTTGCA-1_9	H358_0	0.464278		AAGCAAGAGTTGCA-1_9	23.7724	-11.4549
				H358_N20	71.4746	28.5254	0																AAGCCAACTCAAGC-1_9	H358_0	1.34973		AAGCCAACTCAAGC-1_9	46.4137	5.83483
				H358R	79.6546	18.4198	1.92555																AAGCCATGCAGAAA-1_9	H358_0	0.184123		AAGCCATGCAGAAA-1_9	27.6083	1.10467
				MIAPACA2	10.9064	86.7312	2.36239																AAGCGTACGCGTTA-1_9	H358_0	0.169128		AAGCGTACGCGTTA-1_9	26.6683	-4.02048
				H1373	20.9223	76.9348	2.14286																AAGGCTACGAACTC-1_9	H358_0	0.226849		AAGGCTACGAACTC-1_9	34.2194	4.95123
				H1792	5.18519	90.3704	4.44444																AAGGCTTGAGCGTT-1_9	H358_0	-0.129921		AAGGCTTGAGCGTT-1_9	17.0305	-6.38542
				KYSE410	61.9006	32.4692	5.63022																AAGGCTTGGAAAGT-1_9	H358_0	0.967924		AAGGCTTGGAAAGT-1_9	46.5278	5.71911
				H2030	82.0937	17.9063	0																AAGGCTTGTTCCCG-1_9	H358_0	0.671178		AAGGCTTGTTCCCG-1_9	23.9817	-14.3006
				SW1573	82.6104	16.0199	1.36967																AAGGTCACCTAAGC-1_9	H358_0	1.04194		AAGGTCACCTAAGC-1_9	39.6092	-11.5152
																							AAGGTCTGTCCCGT-1_9	H358_0	1.45657		AAGGTCTGTCCCGT-1_9	42.3202	-15.1551
																							AAGTAACTTGTGGT-1_9	H358_0	0.0644168		AAGTAACTTGTGGT-1_9	32.6247	-5.98532
																							AAGTAGGAACTCTT-1_9	H358_0	0.590934		AAGTAGGAACTCTT-1_9	38.491	-12.443
																							AAGTATACGAGACG-1_9	H358_0	-0.202236		AAGTATACGAGACG-1_9	23.0004	-5.41273
																							AAGTGGCTTGCATG-1_9	H358_0	0.327823		AAGTGGCTTGCATG-1_9	10.2258	4.50889
																							AATAAGCTGGTCTA-1_9	H358_0	-0.0506258		AATAAGCTGGTCTA-1_9	16.7601	3.93344
																							AATAAGCTTTCACT-1_9	H358_0	0.658255		AATAAGCTTTCACT-1_9	37.2128	-18.8371
																							AATACTGAACCCTC-1_9	H358_0	0.68756		AATACTGAACCCTC-1_9	39.078	-16.8229
																							AATACTGAAGAACA-1_9	H358_0	0.739619		AATACTGAAGAACA-1_9	36.4616	-17.9743
																							AATACTGAGACGGA-1_9	H358_0	0.679607		AATACTGAGACGGA-1_9	27.7767	12.9172
																							AATATCGATGGAAA-1_9	H358_0	0.0161516		AATATCGATGGAAA-1_9	14.585	10.2142
																							AATCCGGACTAGAC-1_9	H358_0	0.144941		AATCCGGACTAGAC-1_9	21.0409	3.66359
																							AATCCGGAGGTTTG-1_9	H358_0	0.0654086		AATCCGGAGGTTTG-1_9	24.5699	1.1209
																							AATCGGTGTAGCCA-1_9	H358_0	-0.140345		AATCGGTGTAGCCA-1_9	16.908	-5.57102
																							AATCTAGAACTACG-1_9	H358_0	0.0195128		AATCTAGAACTACG-1_9	11.4736	14.4734
																							AATCTCACCGTGAT-1_9	H358_0	0.750914		AATCTCACCGTGAT-1_9	31.6206	-5.29705
																							AATCTCTGTATTCC-1_9	H358_0	0.267918		AATCTCTGTATTCC-1_9	23.7174	-11.0792
																							AATGCGTGCGTCTC-1_9	H358_0	0.535143		AATGCGTGCGTCTC-1_9	19.9634	-8.24455
																							AATGGAGAAACAGA-1_9	H358_0	0.134103		AATGGAGAAACAGA-1_9	23.5408	29.9494
																							AATGGCTGCTTGCC-1_9	H358_0	0.00953973		AATGGCTGCTTGCC-1_9	11.4032	14.3799
																							AATGGCTGGTTGCA-1_9	H358_0	0.120451		AATGGCTGGTTGCA-1_9	21.1718	-8.91538
																							AATGTCCTGCCATA-1_9	H358_0	0.110323		AATGTCCTGCCATA-1_9	20.2775	0.39039
																							AATTGATGTTTACC-1_9	H358_0	0.753057		AATTGATGTTTACC-1_9	22.5459	-2.12584
																							AATTGTGATAAGGA-1_9	H358_0	1.08675		AATTGTGATAAGGA-1_9	28.5888	11.63
																							ACAAAGGAGTTGGT-1_9	H358_0	0.165387		ACAAAGGAGTTGGT-1_9	1.42453	34.7542
																							ACAAGCACCAATCG-1_9	H358_0	0.444834		ACAAGCACCAATCG-1_9	42.5601	-13.8868
																							ACAATCCTCCCTCA-1_9	H358_0	0.292722		ACAATCCTCCCTCA-1_9	37.6246	-0.54864
																							ACAATTGATCTAGG-1_9	H358_0	0.543235		ACAATTGATCTAGG-1_9	21.9172	11.4223
																							ACACCAGATAACCG-1_9	H358_0	0.84628		ACACCAGATAACCG-1_9	34.4167	-10.6568
																							ACACCCTGAACCGT-1_9	H358_0	1.3027		ACACCCTGAACCGT-1_9	42.3727	-12.397
																							ACACCCTGGAGGCA-1_9	H358_0	-0.0154372		ACACCCTGGAGGCA-1_9	2.21604	29.0323
																							ACACCCTGTGTGAC-1_9	H358_0	0.613367		ACACCCTGTGTGAC-1_9	31.1265	-0.766773
																							ACACGAACCCTGAA-1_9	H358_0	0.0427374		ACACGAACCCTGAA-1_9	5.78383	28.2881
																							ACACGTGAGTTTCT-1_9	H358_0	0.19581		ACACGTGAGTTTCT-1_9	23.9713	1.15877
																							ACACGTGATGTGAC-1_9	H358_0	1.01664		ACACGTGATGTGAC-1_9	40.8695	-16.1748
																							ACAGACACAACAGA-1_9	H358_0	1.84527		ACAGACACAACAGA-1_9	43.3334	-14.7024
																							ACAGCAACACACAC-1_9	H358_0	1.01611		ACAGCAACACACAC-1_9	35.5849	-8.44136
																							ACAGTCGACGCCTT-1_9	H358_0	0.231112		ACAGTCGACGCCTT-1_9	20.0781	16.8385
																							ACAGTGTGTGCCCT-1_9	H358_0	0.157211		ACAGTGTGTGCCCT-1_9	30.0613	-9.57688
																							ACATACCTATCGGT-1_9	H358_0	0.612052		ACATACCTATCGGT-1_9	39.9678	0.399843
																							ACCACGCTCACTCC-1_9	H358_0	-0.188395		ACCACGCTCACTCC-1_9	23.5767	0.99425
																							ACCACGCTGTCTTT-1_9	H358_0	0.341251		ACCACGCTGTCTTT-1_9	26.1974	7.20508
																							ACCAGCCTCTATGG-1_9	H358_0	2.50866		ACCAGCCTCTATGG-1_9	43.6447	-13.0959
																							ACCATTTGGCAGTT-1_9	H358_0	0.218945		ACCATTTGGCAGTT-1_9	23.3458	-0.340174
																							ACCCAAGACCCACT-1_9	H358_0	0.0469308		ACCCAAGACCCACT-1_9	24.8868	1.90338
																							ACCCACTGTTTGTC-1_9	H358_0	-0.109657		ACCCACTGTTTGTC-1_9	31.6291	-5.20297
																							ACCCTCGAAGTCTG-1_9	H358_0	0.782343		ACCCTCGAAGTCTG-1_9	47.2681	4.63029
																							ACCCTCGAGTTTCT-1_9	H358_0	0.0523613		ACCCTCGAGTTTCT-1_9	16.4074	-7.5162
																							ACCCTCGATTTACC-1_9	H358_0	-0.173825		ACCCTCGATTTACC-1_9	22.7221	2.70822
																							ACCGTGCTCATCAG-1_9	H358_0	0.414515		ACCGTGCTCATCAG-1_9	32.9803	-6.4931
																							ACCGTGCTTTATCC-1_9	H358_0	-0.0428684		ACCGTGCTTTATCC-1_9	24.4949	2.4139
																							ACCTATTGCATACG-1_9	H358_0	0.49913		ACCTATTGCATACG-1_9	25.5531	-2.02746
																							ACCTATTGCCATGA-1_9	H358_0	0.12384		ACCTATTGCCATGA-1_9	25.7183	-5.21097
																							ACCTCGTGAGTCGT-1_9	H358_0	-0.039617		ACCTCGTGAGTCGT-1_9	15.7726	0.987738
																							ACCTGAGAAGGGTG-1_9	H358_0	0.0386142		ACCTGAGAAGGGTG-1_9	20.0193	3.38578
																							ACCTGAGAGGTAAA-1_9	H358_0	0.0793284		ACCTGAGAGGTAAA-1_9	21.6851	-5.82218
																							ACCTGGCTTTGTGG-1_9	H358_0	-0.0438939		ACCTGGCTTTGTGG-1_9	16.6978	1.90395
																							ACCTTTGAAGCTCA-1_9	H358_0	-0.0623182		ACCTTTGAAGCTCA-1_9	26.1214	1.02852
																							ACCTTTGACTTGCC-1_9	H358_0	2.79391		ACCTTTGACTTGCC-1_9	43.8198	-9.19387
																							ACGAACACACCCAA-1_9	H358_0	0.794532		ACGAACACACCCAA-1_9	41.8356	-13.2472
																							ACGACCCTCTCGCT-1_9	H358_0	0.0560504		ACGACCCTCTCGCT-1_9	19.5387	5.1606
																							ACGATCGAACTTTC-1_9	H358_0	0.76642		ACGATCGAACTTTC-1_9	24.9709	-13.6673
																							ACGATCGAATTTCC-1_9	H358_0	0.572186		ACGATCGAATTTCC-1_9	42.9202	-8.31371
																							ACGATTCTGCAGTT-1_9	H358_0	0.0558916		ACGATTCTGCAGTT-1_9	28.7383	-4.12733
																							ACGATTCTTGAAGA-1_9	H358_0	0.0707132		ACGATTCTTGAAGA-1_9	21.7529	5.19605
																							ACGCAATGGAGCTT-1_9	H358_0	-0.0946858		ACGCAATGGAGCTT-1_9	26.6807	-6.07628
																							ACGCACCTCTAGTG-1_9	H358_0	0.21401		ACGCACCTCTAGTG-1_9	45.0023	3.35442
																							ACGCCACTTGGTTG-1_9	H358_0	0.0962486		ACGCCACTTGGTTG-1_9	13.0952	10.514
																							ACGCCGGACGAATC-1_9	H358_0	0.036411		ACGCCGGACGAATC-1_9	16.3031	18.0678
																							ACGCCTTGTTACCT-1_9	H358_0	-0.081621		ACGCCTTGTTACCT-1_9	14.0764	10.5949
																							ACGCTGCTAAGTAG-1_9	H358_0	0.695812		ACGCTGCTAAGTAG-1_9	25.6995	-12.3642
																							ACGGAGGACTTAGG-1_9	H358_0	-0.051816		ACGGAGGACTTAGG-1_9	25.522	-5.4537
																							ACGGATTGCTGTCC-1_9	H358_0	0.689542		ACGGATTGCTGTCC-1_9	37.8136	-10.607
																							ACGGCTCTGGGTGA-1_9	H358_0	0.304028		ACGGCTCTGGGTGA-1_9	14.6852	11.4811
																							ACGGTAACTGCCCT-1_9	H358_0	0.249452		ACGGTAACTGCCCT-1_9	23.3547	5.22609
																							ACGGTATGTTCTGT-1_9	H358_0	0.497117		ACGGTATGTTCTGT-1_9	12.9561	4.21714
																							ACGTAGACGACACT-1_9	H358_0	0.689229		ACGTAGACGACACT-1_9	42.153	-11.8971
																							ACGTTACTGGAGGT-1_9	H358_0	0.643428		ACGTTACTGGAGGT-1_9	37.4588	-13.3433
																							ACGTTGGATTGTGG-1_9	H358_0	0.0768405		ACGTTGGATTGTGG-1_9	19.2902	-0.72766
																							ACTAGGTGCGTTGA-1_9	H358_0	1.2964		ACTAGGTGCGTTGA-1_9	42.8538	-7.59871
																							ACTCAGGAATTGGC-1_9	H358_0	0.0998499		ACTCAGGAATTGGC-1_9	27.6903	-5.36093
																							ACTCCCGACGAACT-1_9	H358_0	-0.0437065		ACTCCCGACGAACT-1_9	17.0543	-5.86434
																							ACTCCTCTACGGAG-1_9	H358_0	-0.142955		ACTCCTCTACGGAG-1_9	23.8205	4.38712
																							ACTCTATGTATGGC-1_9	H358_0	0.790354		ACTCTATGTATGGC-1_9	36.4897	-13.1208
																							ACTGTGGATACAGC-1_9	H358_0	1.13869		ACTGTGGATACAGC-1_9	42.9085	-15.1485
																							ACTGTTACAATCGC-1_9	H358_0	0.230691		ACTGTTACAATCGC-1_9	14.0051	8.10506
																							ACTGTTACCCATAG-1_9	H358_0	0.0696518		ACTGTTACCCATAG-1_9	26.9945	-4.62899
																							ACTGTTACGATAGA-1_9	H358_0	0.00209269		ACTGTTACGATAGA-1_9	13.1715	8.31989
																							ACTTAAGATACTGG-1_9	H358_0	-0.113787		ACTTAAGATACTGG-1_9	13.0135	-4.98945
																							ACTTCTGAATCGGT-1_9	H358_0	0.699153		ACTTCTGAATCGGT-1_9	36.9068	-18.5889
																							ACTTTGTGCGTCTC-1_9	H358_0	0.451648		ACTTTGTGCGTCTC-1_9	9.67153	4.54545
																							AGAAACGACTGTTT-1_9	H358_0	0.558709		AGAAACGACTGTTT-1_9	38.7331	-17.9404
																							AGAAACGATGTCGA-1_9	H358_0	0.241262		AGAAACGATGTCGA-1_9	10.1769	3.12925
																							AGAAAGTGGTTACG-1_9	H358_0	0.178005		AGAAAGTGGTTACG-1_9	19.7845	5.20374
																							AGAACAGAGTATCG-1_9	H358_0	2.13588		AGAACAGAGTATCG-1_9	43.3584	6.55029
																							AGAACGCTCGCCTT-1_9	H358_0	-0.0280622		AGAACGCTCGCCTT-1_9	24.7964	1.3588
																							AGAAGATGAACCTG-1_9	H358_0	0.0437856		AGAAGATGAACCTG-1_9	25.9151	-4.98794
																							AGAATACTCTGGTA-1_9	H358_0	0.631406		AGAATACTCTGGTA-1_9	19.8982	11.2423
																							AGAATACTCTTATC-1_9	H358_0	0.550087		AGAATACTCTTATC-1_9	19.806	1.05487
																							AGAATGGATCCGAA-1_9	H358_0	0.150925		AGAATGGATCCGAA-1_9	23.4131	12.3843
																							AGACGTACGAGGTG-1_9	H358_0	0.0501969		AGACGTACGAGGTG-1_9	13.684	-1.53626
																							AGACTCGACTTAGG-1_9	H358_0	0.0402553		AGACTCGACTTAGG-1_9	39.7489	-0.491142
																							AGACTCGATTCACT-1_9	H358_0	0.541437		AGACTCGATTCACT-1_9	30.1132	-6.89468
																							AGAGATGACTTAGG-1_9	H358_0	0.240957		AGAGATGACTTAGG-1_9	14.3738	11.4446
																							AGAGCGGATGACTG-1_9	H358_0	0.0364886		AGAGCGGATGACTG-1_9	2.2614	28.473
																							AGAGCTACACTCTT-1_9	H358_0	-0.0207476		AGAGCTACACTCTT-1_9	10.7663	11.0551
																							AGATATACCGGGAA-1_9	H358_0	0.121252		AGATATACCGGGAA-1_9	35.0067	4.9864
																							AGATCGTGTATCTC-1_9	H358_0	0.148295		AGATCGTGTATCTC-1_9	15.9486	4.39843
																							AGATTCCTCCTGTC-1_9	H358_0	0.9557		AGATTCCTCCTGTC-1_9	42.5069	-14.4671
																							AGATTCCTCGGAGA-1_9	H358_0	0.63219		AGATTCCTCGGAGA-1_9	29.6572	-1.94918
																							AGCAAAGAGACAAA-1_9	H358_0	1.8588		AGCAAAGAGACAAA-1_9	44.6167	3.13009
																							AGCAAGCTCCTGAA-1_9	H358_0	-0.0204014		AGCAAGCTCCTGAA-1_9	22.5061	1.71875
																							AGCATGACCCCTAC-1_9	H358_0	0.275345		AGCATGACCCCTAC-1_9	25.34	1.67151
																							AGCATGACTTCGCC-1_9	H358_0	0.572695		AGCATGACTTCGCC-1_9	20.0655	-4.78225
																							AGCATTCTGTCGTA-1_9	H358_0	8.78361e-06		AGCATTCTGTCGTA-1_9	27.1002	-4.9977
																							AGCCACCTCGTGAT-1_9	H358_0	-0.0472931		AGCCACCTCGTGAT-1_9	17.1281	3.79643
																							AGCCACCTTGAAGA-1_9	H358_0	0.177413		AGCCACCTTGAAGA-1_9	12.652	-4.61826
																							AGCGAACTGATAAG-1_9	H358_0	0.408406		AGCGAACTGATAAG-1_9	24.9367	8.21638
																							AGCGAACTGGATCT-1_9	H358_0	0.481239		AGCGAACTGGATCT-1_9	28.7227	0.908827
																							AGCGAACTTAAAGG-1_9	H358_0	1.28309		AGCGAACTTAAAGG-1_9	43.6654	5.51552
																							AGCGATACTTACCT-1_9	H358_0	-0.122058		AGCGATACTTACCT-1_9	15.5749	6.91224
																							AGCGATTGCATGCA-1_9	H358_0	-0.0755815		AGCGATTGCATGCA-1_9	22.4238	-6.88598
																							AGCGATTGGTACAC-1_9	H358_0	0.855849		AGCGATTGGTACAC-1_9	38.1366	-10.8802
																							AGCGGCACGATACC-1_9	H358_0	0.552967		AGCGGCACGATACC-1_9	28.0331	11.4995
																							AGCGGGCTAAAGCA-1_9	H358_0	0.480648		AGCGGGCTAAAGCA-1_9	24.9087	-11.3361
																							AGCGTAACGTAGCT-1_9	H358_0	0.621614		AGCGTAACGTAGCT-1_9	27.1343	7.88206
																							AGCTGTGAAACAGA-1_9	H358_0	0.971036		AGCTGTGAAACAGA-1_9	35.5057	-10.2234
																							AGCTGTGAAAGTGA-1_9	H358_0	0.0459646		AGCTGTGAAAGTGA-1_9	13.5852	13.1244
																							AGCTTTACAGCCTA-1_9	H358_0	0.598325		AGCTTTACAGCCTA-1_9	39.0494	-10.637
																							AGCTTTACATTCTC-1_9	H358_0	0.17374		AGCTTTACATTCTC-1_9	29.2749	-12.9528
																							AGGAACCTGTTGTG-1_9	H358_0	0.875037		AGGAACCTGTTGTG-1_9	39.638	-12.0976
																							AGGACACTGGGCAA-1_9	H358_0	0.683197		AGGACACTGGGCAA-1_9	38.1904	-14.3251
																							AGGACACTTGAGCT-1_9	H358_0	0.289754		AGGACACTTGAGCT-1_9	14.0301	2.97083
																							AGGAGTCTATCTTC-1_9	H358_0	0.832616		AGGAGTCTATCTTC-1_9	36.9728	-17.6609
																							AGGAGTCTTAAGCC-1_9	H358_0	0.526944		AGGAGTCTTAAGCC-1_9	35.5414	-10.1027
																							AGGATAGACACTTT-1_9	H358_0	0.059681		AGGATAGACACTTT-1_9	20.4104	0.697339
																							AGGCAACTTTGTGG-1_9	H358_0	0.0375009		AGGCAACTTTGTGG-1_9	0.200817	32.982
																							AGGCAGGATTGCTT-1_9	H358_0	0.83894		AGGCAGGATTGCTT-1_9	35.6603	-10.8031
																							AGGCCTCTATGACC-1_9	H358_0	0.0693246		AGGCCTCTATGACC-1_9	24.6247	-3.66626
																							AGGGACGACGATAC-1_9	H358_0	-0.0166896		AGGGACGACGATAC-1_9	21.6999	0.649806
																							AGGGACGATCGTGA-1_9	H358_0	0.541043		AGGGACGATCGTGA-1_9	36.7601	1.99624
																							AGGGCCACTCAGTG-1_9	H358_0	0.000669018		AGGGCCACTCAGTG-1_9	18.9108	24.8969
																							AGGGCGCTCAAAGA-1_9	H358_0	0.261509		AGGGCGCTCAAAGA-1_9	26.3653	7.81305
																							AGGGCGCTTGCCTC-1_9	H358_0	0.205017		AGGGCGCTTGCCTC-1_9	28.6456	-13.1515
																							AGGGTGGACGCTAA-1_9	H358_0	0.716461		AGGGTGGACGCTAA-1_9	25.0991	-13.9544
																							AGGTCATGCGTCTC-1_9	H358_0	0.268975		AGGTCATGCGTCTC-1_9	25.5961	13.4572
																							AGGTCATGGTCATG-1_9	H358_0	0.538502		AGGTCATGGTCATG-1_9	33.0493	-12.0568
																							AGGTCTGATCAGGT-1_9	H358_0	0.416916		AGGTCTGATCAGGT-1_9	42.2612	5.46764
																							AGGTGTTGATGTCG-1_9	H358_0	0.493155		AGGTGTTGATGTCG-1_9	28.8877	9.10128
																							AGGTTCGAGCTTCC-1_9	H358_0	1.19447		AGGTTCGAGCTTCC-1_9	34.5504	-10.9604
																							AGGTTCGATGTGAC-1_9	H358_0	1.16489		AGGTTCGATGTGAC-1_9	37.397	-10.4023
																							AGTAAGGAGTGTTG-1_9	H358_0	1.70362		AGTAAGGAGTGTTG-1_9	42.3283	-6.05526
																							AGTAAGGATTTACC-1_9	H358_0	-0.0155616		AGTAAGGATTTACC-1_9	25.9076	6.85985
																							AGTACGTGCAACTG-1_9	H358_0	0.0279041		AGTACGTGCAACTG-1_9	30.1171	-6.19534
																							AGTAGGCTCAACCA-1_9	H358_0	0.308538		AGTAGGCTCAACCA-1_9	17.6564	-9.43336
																							AGTAGGCTCCAATG-1_9	H358_0	0.228378		AGTAGGCTCCAATG-1_9	30.6672	-13.3868
																							AGTCACGACAGGAG-1_9	H358_0	0.0501281		AGTCACGACAGGAG-1_9	17.9769	-4.76788
																							AGTCCAGAAGGGTG-1_9	H358_0	0.0643077		AGTCCAGAAGGGTG-1_9	21.6421	-2.19503
																							AGTCGCCTAGTCGT-1_9	H358_0	0.351147		AGTCGCCTAGTCGT-1_9	28.5063	-5.81496
																							AGTCGCCTTCTATC-1_9	H358_0	0.0239602		AGTCGCCTTCTATC-1_9	37.5037	-1.99201
																							AGTGAAGAGTCGTA-1_9	H358_0	0.30546		AGTGAAGAGTCGTA-1_9	27.6177	-4.33988
																							AGTGACTGCTTAGG-1_9	H358_0	0.933354		AGTGACTGCTTAGG-1_9	38.3611	-18.0499
																							AGTGCAACAGCCAT-1_9	H358_0	0.376161		AGTGCAACAGCCAT-1_9	30.3927	-2.39826
																							AGTGCAACGCTCCT-1_9	H358_0	0.017849		AGTGCAACGCTCCT-1_9	1.50254	27.9755
																							AGTGTGACAGCTAC-1_9	H358_0	0.031722		AGTGTGACAGCTAC-1_9	37.8871	-0.620184
																							AGTGTTCTTACGAC-1_9	H358_0	0.841581		AGTGTTCTTACGAC-1_9	37.4609	-18.6135
																							AGTTATGAATTCTC-1_9	H358_0	0.0923392		AGTTATGAATTCTC-1_9	27.0785	7.6169
																							AGTTATGATACGAC-1_9	H358_0	0.906461		AGTTATGATACGAC-1_9	41.0335	-11.5762
																							AGTTCTTGGTACGT-1_9	H358_0	0.0493873		AGTTCTTGGTACGT-1_9	16.4019	4.67529
																							AGTTGTCTCAAAGA-1_9	H358_0	-0.078057		AGTTGTCTCAAAGA-1_9	20.4175	5.24963
																							AGTTGTCTTTGGTG-1_9	H358_0	0.500216		AGTTGTCTTTGGTG-1_9	37.3996	-18.4903
																							AGTTTCACCTCCAC-1_9	H358_0	1.86619		AGTTTCACCTCCAC-1_9	42.9481	6.52439
																							AGTTTGCTTGACTG-1_9	H358_0	-0.0675196		AGTTTGCTTGACTG-1_9	13.155	10.2307
																							ATAAACACGGACGA-1_9	H358_0	1.19376		ATAAACACGGACGA-1_9	42.7705	-13.5774
																							ATAACATGCTTGTT-1_9	H358_0	0.88293		ATAACATGCTTGTT-1_9	39.5656	-11.2931
																							ATAACATGTGTTTC-1_9	H358_0	0.7569		ATAACATGTGTTTC-1_9	41.0311	-3.81045
																							ATAACCCTGATGAA-1_9	H358_0	0.0404383		ATAACCCTGATGAA-1_9	14.735	20.7791
																							ATAAGTACCGTGAT-1_9	H358_0	-0.158721		ATAAGTACCGTGAT-1_9	29.0532	-4.31758
																							ATACAATGGACGGA-1_9	H358_0	0.338128		ATACAATGGACGGA-1_9	15.4707	11.134
																							ATACACCTCGGGAA-1_9	H358_0	0.240928		ATACACCTCGGGAA-1_9	14.9387	3.38888
																							ATACACCTGCATCA-1_9	H358_0	-0.00777862		ATACACCTGCATCA-1_9	-0.0619285	31.4445
																							ATACCACTAGTTCG-1_9	H358_0	0.0426788		ATACCACTAGTTCG-1_9	25.7699	-9.69749
																							ATACCTACGGTCAT-1_9	H358_0	0.793795		ATACCTACGGTCAT-1_9	32.0319	-2.58047
																							ATACGGACTCGCTC-1_9	H358_0	0.204848		ATACGGACTCGCTC-1_9	28.8576	0.732925
																							ATAGGAGAAAACGA-1_9	H358_0	0.27493		ATAGGAGAAAACGA-1_9	21.5968	11.2387
																							ATAGGAGAATACCG-1_9	H358_0	1.34756		ATAGGAGAATACCG-1_9	43.8042	-15.2639
																							ATAGGAGACCCTCA-1_9	H358_0	0.964939		ATAGGAGACCCTCA-1_9	46.6447	4.38687
																							ATAGTCCTCTGTAG-1_9	H358_0	-0.135015		ATAGTCCTCTGTAG-1_9	27.409	-4.63292
																							ATAGTTGAACTGTG-1_9	H358_0	0.206025		ATAGTTGAACTGTG-1_9	1.44001	34.7275
																							ATAGTTGACGGGAA-1_9	H358_0	0.211387		ATAGTTGACGGGAA-1_9	23.0876	-6.19714
																							ATATACGATGCTAG-1_9	H358_0	0.428909		ATATACGATGCTAG-1_9	33.6645	1.66609
																							ATATAGTGCTTCCG-1_9	H358_0	0.0666639		ATATAGTGCTTCCG-1_9	17.8362	6.37879
																							ATATAGTGTTCTTG-1_9	H358_0	2.32059		ATATAGTGTTCTTG-1_9	43.4132	-9.15792
																							ATATGAACCTGCAA-1_9	H358_0	0.11755		ATATGAACCTGCAA-1_9	23.68	12.555
																							ATCAACCTAACAGA-1_9	H358_0	2.49853		ATCAACCTAACAGA-1_9	43.6782	-12.9292
																							ATCAACCTAAGTAG-1_9	H358_0	0.0889172		ATCAACCTAAGTAG-1_9	2.77384	26.8358
																							ATCACACTTCCTTA-1_9	H358_0	0.893387		ATCACACTTCCTTA-1_9	45.2874	4.04906
																							ATCACGGACTCAAG-1_9	H358_0	1.44317		ATCACGGACTCAAG-1_9	46.8592	4.58423
																							ATCACTACAAGAGT-1_9	H358_0	0.232841		ATCACTACAAGAGT-1_9	24.3711	1.65548
																							ATCACTTGTCAGTG-1_9	H358_0	0.186412		ATCACTTGTCAGTG-1_9	26.5799	-9.87445
																							ATCATGCTAGCACT-1_9	H358_0	0.214839		ATCATGCTAGCACT-1_9	26.5499	-0.392199
																							ATCCAGGAGAAACA-1_9	H358_0	0.42476		ATCCAGGAGAAACA-1_9	41.7982	5.24138
																							ATCCATACGACAAA-1_9	H358_0	1.52271		ATCCATACGACAAA-1_9	42.7432	-12.251
																							ATCGACGATGAAGA-1_9	H358_0	-0.00573277		ATCGACGATGAAGA-1_9	20.0747	0.819833
																							ATCGAGTGTGATGC-1_9	H358_0	0.219912		ATCGAGTGTGATGC-1_9	14.8601	11.3375
																							ATCGCAGAGCTTCC-1_9	H358_0	0.258303		ATCGCAGAGCTTCC-1_9	21.0262	-4.99892
																							ATCGCCTGCTGAAC-1_9	H358_0	0.396251		ATCGCCTGCTGAAC-1_9	27.2069	1.18387
																							ATCGGAACATCAGC-1_9	H358_0	-0.0861701		ATCGGAACATCAGC-1_9	19.3975	4.78187
																							ATCTACACACCTAG-1_9	H358_0	1.49713		ATCTACACACCTAG-1_9	43.4509	-15.9526
																							ATCTACTGCCGTAA-1_9	H358_0	0.0283396		ATCTACTGCCGTAA-1_9	17.8599	-0.701147
																							ATCTACTGGTCCTC-1_9	H358_0	1.26064		ATCTACTGGTCCTC-1_9	43.081	-13.9916
																							ATCTGACTGTTTGG-1_9	H358_0	0.256208		ATCTGACTGTTTGG-1_9	29.6861	-14.4323
																							ATCTGGGACGTGAT-1_9	H358_0	0.312852		ATCTGGGACGTGAT-1_9	30.8875	-2.50577
																							ATCTTTCTCTTGTT-1_9	H358_0	-0.0325689		ATCTTTCTCTTGTT-1_9	12.972	10.1744
																							ATGAAGGAGTGTAC-1_9	H358_0	-0.197373		ATGAAGGAGTGTAC-1_9	27.4752	-4.56666
																							ATGAGAGAGTAAGA-1_9	H358_0	0.137529		ATGAGAGAGTAAGA-1_9	7.82497	21.6513
																							ATGATATGGATGAA-1_9	H358_0	0.150456		ATGATATGGATGAA-1_9	17.2998	1.08164
																							ATGCTTTGACGCTA-1_9	H358_0	1.51662		ATGCTTTGACGCTA-1_9	42.4356	-12.6646
																							ATGCTTTGATCTCT-1_9	H358_0	0.672339		ATGCTTTGATCTCT-1_9	32.4479	-10.9931
																							ATGCTTTGATTTCC-1_9	H358_0	0.104106		ATGCTTTGATTTCC-1_9	23.1237	-6.68473
																							ATGGACACTTCAGG-1_9	H358_0	-0.211913		ATGGACACTTCAGG-1_9	16.7336	5.50191
																							ATGGTGACGCTTAG-1_9	H358_0	0.016399		ATGGTGACGCTTAG-1_9	28.0245	-3.40461
																							ATGTAAACAGTCAC-1_9	H358_0	1.04413		ATGTAAACAGTCAC-1_9	42.5883	-4.47652
																							ATGTAAACTACGAC-1_9	H358_0	0.28355		ATGTAAACTACGAC-1_9	22.5636	11.5516
																							ATGTCACTACTGGT-1_9	H358_0	0.391365		ATGTCACTACTGGT-1_9	37.4192	1.54323
																							ATGTCACTATGTCG-1_9	H358_0	0.414414		ATGTCACTATGTCG-1_9	33.0321	-6.43117
																							ATGTTAGATCGTAG-1_9	H358_0	0.0338293		ATGTTAGATCGTAG-1_9	23.0807	3.3787
																							ATGTTGCTTTACCT-1_9	H358_0	-0.0990776		ATGTTGCTTTACCT-1_9	12.4925	15.6205
																							ATTAACGACTATGG-1_9	H358_0	0.386452		ATTAACGACTATGG-1_9	19.9983	0.679735
																							ATTACCTGAACGTC-1_9	H358_0	0.708538		ATTACCTGAACGTC-1_9	42.5315	-4.37106
																							ATTAGATGCATTTC-1_9	H358_0	-0.221838		ATTAGATGCATTTC-1_9	12.1902	7.44926
																							ATTAGTGAGTGTCA-1_9	H358_0	0.4394		ATTAGTGAGTGTCA-1_9	24.7984	0.743463
																							ATTAGTGATGACCA-1_9	H358_0	-0.0645405		ATTAGTGATGACCA-1_9	29.5527	-4.07339
																							ATTCAAGAGGAGTG-1_9	H358_0	0.0834509		ATTCAAGAGGAGTG-1_9	33.3682	2.45542
																							ATTCAGCTAGTCAC-1_9	H358_0	-0.0730233		ATTCAGCTAGTCAC-1_9	15.9702	6.81169
																							ATTCGACTCACACA-1_9	H358_0	0.414942		ATTCGACTCACACA-1_9	34.7363	-12.7028
																							ATTCGGGAGTCTAG-1_9	H358_0	0.116102		ATTCGGGAGTCTAG-1_9	10.8277	5.27263
																							ATTGAATGTCGCTC-1_9	H358_0	-0.0705316		ATTGAATGTCGCTC-1_9	15.1111	-5.7346
																							ATTGAATGTCTCTA-1_9	H358_0	0.32513		ATTGAATGTCTCTA-1_9	18.1946	11.1108
																							ATTGAATGTCTTAC-1_9	H358_0	0.0144278		ATTGAATGTCTTAC-1_9	16.9014	-7.13496
																							ATTGATGACCTTCG-1_9	H358_0	0.004607		ATTGATGACCTTCG-1_9	22.4357	5.21393
																							ATTGCACTGAGGGT-1_9	H358_0	0.345983		ATTGCACTGAGGGT-1_9	19.3521	-13.5122
																							ATTGCTACGTCTGA-1_9	H358_0	0.163068		ATTGCTACGTCTGA-1_9	25.2493	1.41049
																							ATTGCTTGGCGGAA-1_9	H358_0	0.610609		ATTGCTTGGCGGAA-1_9	26.4827	10.8435
																							ATTGTAGATAAGCC-1_9	H358_0	0.115414		ATTGTAGATAAGCC-1_9	18.7132	-7.23691
																							ATTTCTCTGACGAG-1_9	H358_0	0.199782		ATTTCTCTGACGAG-1_9	-0.0241554	31.4034
																							CAAACTCTTCTTAC-1_9	H358_0	1.42963		CAAACTCTTCTTAC-1_9	42.852	5.63507
																							CAAAGCTGGCGTAT-1_9	H358_0	0.297341		CAAAGCTGGCGTAT-1_9	9.21906	21.8162
																							CAACAGACACCATG-1_9	H358_0	0.0912624		CAACAGACACCATG-1_9	23.1657	-3.06931
																							CAACCAGATGATGC-1_9	H358_0	0.764062		CAACCAGATGATGC-1_9	25.7899	6.44249
																							CAACCGCTTGTCGA-1_9	H358_0	0.126084		CAACCGCTTGTCGA-1_9	24.5024	-2.43961
																							CAACGATGACACAC-1_9	H358_0	0.0413972		CAACGATGACACAC-1_9	16.7064	4.28204
																							CAACTTTGTCTCAT-1_9	H358_0	0.0212973		CAACTTTGTCTCAT-1_9	19.9722	3.2756
																							CAAGACTGCCGAAT-1_9	H358_0	-0.105792		CAAGACTGCCGAAT-1_9	1.88722	30.1788
																							CAAGCCCTCTGATG-1_9	H358_0	0.352516		CAAGCCCTCTGATG-1_9	13.1294	3.16949
																							CAATCTACAAGGTA-1_9	H358_0	1.2405		CAATCTACAAGGTA-1_9	41.1788	-15.07
																							CAATTCACACGGTT-1_9	H358_0	-0.259227		CAATTCACACGGTT-1_9	15.4618	-4.81986
																							CAATTCACCGCCTT-1_9	H358_0	0.490783		CAATTCACCGCCTT-1_9	40.3658	-2.7973
																							CAATTCTGAATGCC-1_9	H358_0	0.212439		CAATTCTGAATGCC-1_9	29.4589	-4.28016
																							CAATTCTGCTTCTA-1_9	H358_0	0.606411		CAATTCTGCTTCTA-1_9	31.1069	11.4108
																							CACAACGAAGATGA-1_9	H358_0	0.773187		CACAACGAAGATGA-1_9	42.1213	-15.4084
																							CACAATCTTCATTC-1_9	H358_0	0.804593		CACAATCTTCATTC-1_9	30.5892	-3.09931
																							CACACCTGATCACG-1_9	H358_0	0.33503		CACACCTGATCACG-1_9	23.6513	-13.0661
																							CACAGATGTAGCGT-1_9	H358_0	0.021989		CACAGATGTAGCGT-1_9	27.2661	-5.77179
																							CACAGCCTAACGAA-1_9	H358_0	0.287198		CACAGCCTAACGAA-1_9	30.2718	-3.3864
																							CACAGTGACCAACA-1_9	H358_0	1.33456		CACAGTGACCAACA-1_9	43.4084	-14.5562
																							CACAGTGACCAATG-1_9	H358_0	0.815421		CACAGTGACCAATG-1_9	38.5737	-12.2019
																							CACAGTGATAGAGA-1_9	H358_0	0.0335073		CACAGTGATAGAGA-1_9	2.66428	27.1305
																							CACATACTAGCTCA-1_9	H358_0	0.79241		CACATACTAGCTCA-1_9	34.9404	-10.3727
																							CACATACTCGTAAC-1_9	H358_0	0.215873		CACATACTCGTAAC-1_9	36.7908	-18.3357
																							CACATGGACTGATG-1_9	H358_0	0.898884		CACATGGACTGATG-1_9	36.798	-18.6237
																							CACCACTGTGGAGG-1_9	H358_0	0.41696		CACCACTGTGGAGG-1_9	11.2917	21.7184
																							CACCGTTGAGCATC-1_9	H358_0	0.354126		CACCGTTGAGCATC-1_9	28.5552	-16.0981
																							CACCTGACATACCG-1_9	H358_0	0.0616324		CACCTGACATACCG-1_9	27.8254	8.38879
																							CACGGGACTGCATG-1_9	H358_0	0.0355802		CACGGGACTGCATG-1_9	26.4691	1.21158
																							CACGGGTGTCTCAT-1_9	H358_0	0.327061		CACGGGTGTCTCAT-1_9	33.3149	-6.33784
																							CACTAACTTTTGGG-1_9	H358_0	0.117804		CACTAACTTTTGGG-1_9	19.2214	0.486952
																							CACTAGGAATGTGC-1_9	H358_0	-0.0319621		CACTAGGAATGTGC-1_9	26.2601	3.96842
																							CACTATACACCCTC-1_9	H358_0	1.20046		CACTATACACCCTC-1_9	40.5277	-14.0547
																							CACTATACATCTTC-1_9	H358_0	-0.140339		CACTATACATCTTC-1_9	14.9152	20.6653
																							CACTCCGACCCAAA-1_9	H358_0	-0.111646		CACTCCGACCCAAA-1_9	26.6885	9.79192
																							CACTCCGATATTCC-1_9	H358_0	0.333728		CACTCCGATATTCC-1_9	20.621	-10.8841
																							CACTCTCTAGAGAT-1_9	H358_0	0.0111845		CACTCTCTAGAGAT-1_9	24.5064	0.786542
																							CACTCTCTGTGTTG-1_9	H358_0	-0.0764416		CACTCTCTGTGTTG-1_9	22.2524	3.03525
																							CACTCTCTTGGTTG-1_9	H358_0	0.608209		CACTCTCTTGGTTG-1_9	26.7201	-9.79437
																							CACTGCTGAATGCC-1_9	H358_0	0.124066		CACTGCTGAATGCC-1_9	35.4956	0.810098
																							CAGAAGCTTCAGTG-1_9	H358_0	-0.0446764		CAGAAGCTTCAGTG-1_9	2.60667	28.9544
																							CAGACATGCTTAGG-1_9	H358_0	0.266539		CAGACATGCTTAGG-1_9	26.975	-6.70946
																							CAGACCCTCTTTAC-1_9	H358_0	0.392168		CAGACCCTCTTTAC-1_9	28.2912	11.7871
																							CAGACTGAATGCTG-1_9	H358_0	0.403031		CAGACTGAATGCTG-1_9	38.8777	-12.0875
																							CAGACTGATGGGAG-1_9	H358_0	0.692649		CAGACTGATGGGAG-1_9	30.0134	-12.8549
																							CAGATGACACACGT-1_9	H358_0	0.0271772		CAGATGACACACGT-1_9	29.2593	-8.72654
																							CAGCACCTAACCGT-1_9	H358_0	-0.0122143		CAGCACCTAACCGT-1_9	27.259	-4.69731
																							CAGCACCTGAACCT-1_9	H358_0	0.165842		CAGCACCTGAACCT-1_9	33.1109	2.49844
																							CAGCACCTTTGTCT-1_9	H358_0	-0.13911		CAGCACCTTTGTCT-1_9	35.3588	0.987638
																							CAGCATGACCCGTT-1_9	H358_0	0.609329		CAGCATGACCCGTT-1_9	32.3037	-10.215
																							CAGCCTTGTTGACG-1_9	H358_0	0.420777		CAGCCTTGTTGACG-1_9	37.8579	-18.8453
																							CAGCGTCTAGAATG-1_9	H358_0	-0.0462215		CAGCGTCTAGAATG-1_9	27.1058	-3.34825
																							CAGCTCTGACGGTT-1_9	H358_0	-0.0291506		CAGCTCTGACGGTT-1_9	17.6641	-0.512699
																							CAGGAACTTGGGAG-1_9	H358_0	1.06677		CAGGAACTTGGGAG-1_9	42.4776	-14.4649
																							CAGGCCGAGGAGCA-1_9	H358_0	1.21945		CAGGCCGAGGAGCA-1_9	46.1146	5.13853
																							CAGGCCGATGTTCT-1_9	H358_0	0.297275		CAGGCCGATGTTCT-1_9	36.5539	-10.3381
																							CAGGTAACAGATGA-1_9	H358_0	0.294908		CAGGTAACAGATGA-1_9	20.6205	5.37189
																							CAGGTAACGAGGAC-1_9	H358_0	0.197335		CAGGTAACGAGGAC-1_9	26.7638	2.41831
																							CAGGTAACGTGTTG-1_9	H358_0	-0.159898		CAGGTAACGTGTTG-1_9	26.6058	-5.36551
																							CAGGTTGATTCTGT-1_9	H358_0	0.698666		CAGGTTGATTCTGT-1_9	32.111	-2.60626
																							CAGTGATGCCACAA-1_9	H358_0	0.0251921		CAGTGATGCCACAA-1_9	13.532	10.7649
																							CAGTGTGAGGGCAA-1_9	H358_0	0.0511718		CAGTGTGAGGGCAA-1_9	24.4996	-3.69263
																							CAGTGTGATCTCTA-1_9	H358_0	0.475957		CAGTGTGATCTCTA-1_9	21.145	12.0316
																							CAGTTGGAGGAAAT-1_9	H358_0	0.240866		CAGTTGGAGGAAAT-1_9	14.2057	-4.95248
																							CATAAAACTATTCC-1_9	H358_0	1.27849		CATAAAACTATTCC-1_9	42.1257	-13.6576
																							CATAAATGAAACGA-1_9	H358_0	0.220582		CATAAATGAAACGA-1_9	24.4618	8.05774
																							CATAACCTGGAACG-1_9	H358_0	0.0954661		CATAACCTGGAACG-1_9	18.1071	5.01471
																							CATACTTGACTGGT-1_9	H358_0	1.65906		CATACTTGACTGGT-1_9	42.6583	-12.3536
																							CATAGTCTGGAAGC-1_9	H358_0	0.368355		CATAGTCTGGAAGC-1_9	28.8373	12.1745
																							CATCAACTCCGAAT-1_9	H358_0	1.16383		CATCAACTCCGAAT-1_9	38.7737	-9.66096
																							CATCAACTCTACGA-1_9	H358_0	0.171275		CATCAACTCTACGA-1_9	23.7651	2.12484
																							CATCAGGAACGGTT-1_9	H358_0	0.174377		CATCAGGAACGGTT-1_9	27.6394	1.22952
																							CATCAGGAGGGATG-1_9	H358_0	0.100774		CATCAGGAGGGATG-1_9	0.235789	33.1405
																							CATCCCGATCGATG-1_9	H358_0	0.197169		CATCCCGATCGATG-1_9	27.585	9.41484
																							CATCCCGATGCCTC-1_9	H358_0	0.28196		CATCCCGATGCCTC-1_9	37.8152	-2.41708
																							CATCTCCTCACTAG-1_9	H358_0	0.502886		CATCTCCTCACTAG-1_9	26.0673	-15.8295
																							CATCTTGAGAGACG-1_9	H358_0	0.0548617		CATCTTGAGAGACG-1_9	2.74826	28.9256
																							CATGAGACGGTTCA-1_9	H358_0	0.357786		CATGAGACGGTTCA-1_9	28.454	-5.83113
																							CATGCGCTTCTGGA-1_9	H358_0	0.134911		CATGCGCTTCTGGA-1_9	14.1084	3.97005
																							CATGGATGCTCGAA-1_9	H358_0	0.610568		CATGGATGCTCGAA-1_9	31.0271	-8.6697
																							CATGGCCTCCTTTA-1_9	H358_0	0.223243		CATGGCCTCCTTTA-1_9	8.40697	22.4622
																							CATGTTACTGTCAG-1_9	H358_0	0.292083		CATGTTACTGTCAG-1_9	15.0617	11.3774
																							CATTGACTGACTAC-1_9	H358_0	0.772469		CATTGACTGACTAC-1_9	38.1005	-16.7907
																							CATTGTACGTCTTT-1_9	H358_0	0.177977		CATTGTACGTCTTT-1_9	24.1421	-10.4764
																							CATTGTACTTGACG-1_9	H358_0	0.391058		CATTGTACTTGACG-1_9	39.1769	-12.8417
																							CATTGTTGCCTTCG-1_9	H358_0	1.37722		CATTGTTGCCTTCG-1_9	37.2859	-9.54204
																							CATTTGACGTGTTG-1_9	H358_0	-0.0399369		CATTTGACGTGTTG-1_9	15.8522	7.94427
																							CATTTGTGGTACCA-1_9	H358_0	0.0178724		CATTTGTGGTACCA-1_9	14.3947	9.15007
																							CATTTGTGTCCTGC-1_9	H358_0	0.223295		CATTTGTGTCCTGC-1_9	20.1116	0.726067
																							CCAAAGTGAGGTCT-1_9	H358_0	-0.0168689		CCAAAGTGAGGTCT-1_9	43.1837	-5.22863
																							CCAAGATGAGCGGA-1_9	H358_0	-0.0760675		CCAAGATGAGCGGA-1_9	15.0694	-4.53067
																							CCAAGATGGTTCGA-1_9	H358_0	0.594946		CCAAGATGGTTCGA-1_9	40.2444	0.877897
																							CCAAGATGTTCCCG-1_9	H358_0	0.266494		CCAAGATGTTCCCG-1_9	14.6947	11.3039
																							CCAAGTGAACGGAG-1_9	H358_0	0.100378		CCAAGTGAACGGAG-1_9	30.3824	-6.51502
																							CCAATGGAGATACC-1_9	H358_0	0.323024		CCAATGGAGATACC-1_9	20.5014	3.00958
																							CCAATTTGCTCAAG-1_9	H358_0	1.69966		CCAATTTGCTCAAG-1_9	44.1772	-11.8602
																							CCACCATGCCTCCA-1_9	H358_0	-0.082167		CCACCATGCCTCCA-1_9	23.073	6.72221
																							CCACCATGCTATTC-1_9	H358_0	-0.0432234		CCACCATGCTATTC-1_9	19.9743	4.76384
																							CCACCTGAACCAAC-1_9	H358_0	0.00772079		CCACCTGAACCAAC-1_9	30.6247	-7.40775
																							CCACGGGACGCCTT-1_9	H358_0	0.56206		CCACGGGACGCCTT-1_9	40.1401	-17.95
																							CCACTGACACGTTG-1_9	H358_0	-0.167758		CCACTGACACGTTG-1_9	27.1551	-4.67948
																							CCACTGACTGGTTG-1_9	H358_0	2.1384		CCACTGACTGGTTG-1_9	48.5663	4.33319
																							CCACTTCTTCACCC-1_9	H358_0	1.0357		CCACTTCTTCACCC-1_9	46.3969	4.63249
																							CCAGGTCTCAGATC-1_9	H358_0	-0.0786982		CCAGGTCTCAGATC-1_9	28.4238	8.2275
																							CCATCGTGGTTACG-1_9	H358_0	0.813372		CCATCGTGGTTACG-1_9	38.5367	-19.2801
																							CCATGCTGAACCAC-1_9	H358_0	-0.0442796		CCATGCTGAACCAC-1_9	34.4724	3.73998
																							CCCAAAGAACGTAC-1_9	H358_0	0.181052		CCCAAAGAACGTAC-1_9	27.9814	9.15824
																							CCCAAAGAACGTGT-1_9	H358_0	0.184724		CCCAAAGAACGTGT-1_9	28.7821	9.46783
																							CCCACATGCCAACA-1_9	H358_0	1.84061		CCCACATGCCAACA-1_9	42.6862	-7.50809
																							CCCAGTTGCTGGAT-1_9	H358_0	3.79194		CCCAGTTGCTGGAT-1_9	49.3195	3.77529
																							CCCAGTTGGTTGGT-1_9	H358_0	0.194424		CCCAGTTGGTTGGT-1_9	28.4973	9.25118
																							CCCAGTTGTGCCTC-1_9	H358_0	-0.177361		CCCAGTTGTGCCTC-1_9	12.4895	-3.55607
																							CCCATCGACCTTCG-1_9	H358_0	0.287159		CCCATCGACCTTCG-1_9	24.8141	8.04132
																							CCCATCGAGTAAAG-1_9	H358_0	0.369846		CCCATCGAGTAAAG-1_9	39.75	-0.313127
																							CCCGAACTATGTGC-1_9	H358_0	0.000858598		CCCGAACTATGTGC-1_9	12.9373	-0.832927
																							CCCTACGAGGGTGA-1_9	H358_0	-0.0441472		CCCTACGAGGGTGA-1_9	7.6063	21.5566
																							CCCTCAGACATGAC-1_9	H358_0	0.645188		CCCTCAGACATGAC-1_9	35.943	-13.9333
																							CCCTGAACAGAATG-1_9	H358_0	-0.0651546		CCCTGAACAGAATG-1_9	16.0945	8.72382
																							CCCTGATGTCTACT-1_9	H358_0	0.415985		CCCTGATGTCTACT-1_9	27.8249	-5.9599
																							CCGAAAACGTTGGT-1_9	H358_0	0.705566		CCGAAAACGTTGGT-1_9	36.228	-18.0516
																							CCGACACTCCGTAA-1_9	H358_0	-0.151596		CCGACACTCCGTAA-1_9	18.605	3.45464
																							CCGATAGAGTTCTT-1_9	H358_0	0.2491		CCGATAGAGTTCTT-1_9	9.41195	4.54973
																							CCGGAGACCCTACC-1_9	H358_0	-0.00820023		CCGGAGACCCTACC-1_9	16.7991	0.986895
																							CCGGAGACGAATCC-1_9	H358_0	-0.0654767		CCGGAGACGAATCC-1_9	15.2069	-6.51324
																							CCGGAGACTCACCC-1_9	H358_0	0.101165		CCGGAGACTCACCC-1_9	23.183	2.42947
																							CCGGAGTGCCAATG-1_9	H358_0	3.89506		CCGGAGTGCCAATG-1_9	43.9631	-12.2293
																							CCGGAGTGTCCAAG-1_9	H358_0	0.710016		CCGGAGTGTCCAAG-1_9	32.4244	-2.83352
																							CCGTAAGAGTTCGA-1_9	H358_0	0.304635		CCGTAAGAGTTCGA-1_9	19.344	-13.4583
																							CCGTACACAGGGTG-1_9	H358_0	0.229792		CCGTACACAGGGTG-1_9	38.2213	-0.747088
																							CCGTACACGATAAG-1_9	H358_0	0.669719		CCGTACACGATAAG-1_9	34.9094	-9.68485
																							CCTAAGGACTGTAG-1_9	H358_0	0.151393		CCTAAGGACTGTAG-1_9	38.2103	2.21404
																							CCTACCGAATGGTC-1_9	H358_0	0.877808		CCTACCGAATGGTC-1_9	40.3707	-13.9991
																							CCTAGAGATGCTCC-1_9	H358_0	1.03386		CCTAGAGATGCTCC-1_9	31.211	-12.6401
																							CCTATAACGCAGAG-1_9	H358_0	-0.0565562		CCTATAACGCAGAG-1_9	1.9339	28.859
																							CCTATTGATCAGTG-1_9	H358_0	0.366913		CCTATTGATCAGTG-1_9	28.9904	7.04754
																							CCTCATCTTGTTTC-1_9	H358_0	0.00706861		CCTCATCTTGTTTC-1_9	15.0023	-4.80178
																							CCTCGAACCGACAT-1_9	H358_0	0.461476		CCTCGAACCGACAT-1_9	41.758	5.46284
																							CCTCGAACGATAAG-1_9	H358_0	0.59778		CCTCGAACGATAAG-1_9	36.554	-18.6623
																							CCTCGAACGGGAGT-1_9	H358_0	0.0325682		CCTCGAACGGGAGT-1_9	37.3176	-0.449376
																							CCTCGAACTGTTCT-1_9	H358_0	1.10884		CCTCGAACTGTTCT-1_9	42.1017	-16.6403
																							CCTGACTGACCATG-1_9	H358_0	0.377746		CCTGACTGACCATG-1_9	24.9294	-9.74135
																							CCTGCAACACCAAC-1_9	H358_0	0.0776676		CCTGCAACACCAAC-1_9	26.263	-6.88205
																							CCTTCACTGGAGCA-1_9	H358_0	0.0687661		CCTTCACTGGAGCA-1_9	27.5624	9.57416
																							CCTTTAGATTTCGT-1_9	H358_0	-0.174546		CCTTTAGATTTCGT-1_9	17.0115	-2.65717
																							CGAAGGGATGCACA-1_9	H358_0	-0.092427		CGAAGGGATGCACA-1_9	16.8504	2.78904
																							CGAAGGGATGGTGT-1_9	H358_0	0.100353		CGAAGGGATGGTGT-1_9	23.0021	-8.63639
																							CGAAGTACTCCCAC-1_9	H358_0	0.680343		CGAAGTACTCCCAC-1_9	35.6071	-9.73382
																							CGACAAACAATCGC-1_9	H358_0	0.197882		CGACAAACAATCGC-1_9	14.3367	-1.95413
																							CGACAAACTCTAGG-1_9	H358_0	0.51583		CGACAAACTCTAGG-1_9	26.3954	-14.5939
																							CGACAAACTTCTCA-1_9	H358_0	0.288945		CGACAAACTTCTCA-1_9	30.5292	-2.72513
																							CGACGTCTGCTGTA-1_9	H358_0	1.06499		CGACGTCTGCTGTA-1_9	39.6712	0.16126
																							CGACTGCTCAGGAG-1_9	H358_0	0.282501		CGACTGCTCAGGAG-1_9	37.0097	7.11842
																							CGAGATTGTAGAGA-1_9	H358_0	0.119558		CGAGATTGTAGAGA-1_9	27.4902	-4.84584
																							CGAGATTGTATCGG-1_9	H358_0	-0.0431795		CGAGATTGTATCGG-1_9	1.1694	32.9018
																							CGAGCGTGGGTCTA-1_9	H358_0	0.167518		CGAGCGTGGGTCTA-1_9	24.9268	-4.41558
																							CGAGGAGAACCACA-1_9	H358_0	0.0350085		CGAGGAGAACCACA-1_9	21.9263	-2.84274
																							CGAGGAGATCTAGG-1_9	H358_0	-0.245077		CGAGGAGATCTAGG-1_9	18.7977	-5.11258
																							CGAGGCACGGTGAG-1_9	H358_0	-0.332651		CGAGGCACGGTGAG-1_9	26.3359	-6.71355
																							CGATACGACCAGTA-1_9	H358_0	0.175398		CGATACGACCAGTA-1_9	23.4363	-1.03324
																							CGATACGATTCGTT-1_9	H358_0	0.058777		CGATACGATTCGTT-1_9	14.9442	6.26219
																							CGATAGACCACTAG-1_9	H358_0	0.72545		CGATAGACCACTAG-1_9	36.1255	-10.0572
																							CGATCAGATGCTTT-1_9	H358_0	0.0679573		CGATCAGATGCTTT-1_9	20.863	-1.98
																							CGATCAGATTGACG-1_9	H358_0	0.0102153		CGATCAGATTGACG-1_9	20.7517	3.6964
																							CGATCAGATTGCAG-1_9	H358_0	0.59203		CGATCAGATTGCAG-1_9	32.566	-14.4001
																							CGATCCACAGATCC-1_9	H358_0	0.127224		CGATCCACAGATCC-1_9	34.5218	4.09929
																							CGCCATACAGCCTA-1_9	H358_0	1.34594		CGCCATACAGCCTA-1_9	42.6457	-12.8062
																							CGCCATTGGGGTGA-1_9	H358_0	0.804339		CGCCATTGGGGTGA-1_9	40.302	-13.7881
																							CGCCGAGAACCATG-1_9	H358_0	-0.0733365		CGCCGAGAACCATG-1_9	11.6217	9.96899
																							CGCCTAACACTCAG-1_9	H358_0	-0.289532		CGCCTAACACTCAG-1_9	12.2755	-1.91801
																							CGCGAGACTCCCAC-1_9	H358_0	1.1541		CGCGAGACTCCCAC-1_9	40.5231	-13.646
																							CGCGGATGCTTAGG-1_9	H358_0	0.0629045		CGCGGATGCTTAGG-1_9	24.5814	2.32481
																							CGCTAAGATCTACT-1_9	H358_0	0.0055388		CGCTAAGATCTACT-1_9	13.6025	12.2627
																							CGCTACACACACAC-1_9	H358_0	0.0579769		CGCTACACACACAC-1_9	34.2581	3.91205
																							CGCTCATGGATAGA-1_9	H358_0	0.137814		CGCTCATGGATAGA-1_9	29.872	-4.02474
																							CGCTCATGTGGTGT-1_9	H358_0	0.996372		CGCTCATGTGGTGT-1_9	40.4113	-17.5642
																							CGGACCGAAACGGG-1_9	H358_0	0.026345		CGGACCGAAACGGG-1_9	15.7838	7.80424
																							CGGACCGATGGTTG-1_9	H358_0	0.114726		CGGACCGATGGTTG-1_9	20.778	-1.20666
																							CGGATAACTAAGCC-1_9	H358_0	0.456392		CGGATAACTAAGCC-1_9	10.0754	2.57609
																							CGGATAACTGTTTC-1_9	H358_0	0.0618278		CGGATAACTGTTTC-1_9	23.504	14.4989
																							CGGATATGTGACAC-1_9	H358_0	-0.0979563		CGGATATGTGACAC-1_9	28.1045	-5.77633
																							CGGATATGTGCCTC-1_9	H358_0	0.515566		CGGATATGTGCCTC-1_9	45.4238	4.01301
																							CGGCATCTAGTGCT-1_9	H358_0	0.679807		CGGCATCTAGTGCT-1_9	38.477	-12.5558
																							CGGCATCTTACTCT-1_9	H358_0	-0.066497		CGGCATCTTACTCT-1_9	1.43327	28.8653
																							CGGCCAGAAACTGC-1_9	H358_0	0.197289		CGGCCAGAAACTGC-1_9	17.6176	7.91952
																							CGGCGAACCGTGTA-1_9	H358_0	-0.027866		CGGCGAACCGTGTA-1_9	20.5626	5.04989
																							CGGCGATGTCTATC-1_9	H358_0	0.693336		CGGCGATGTCTATC-1_9	31.2439	-2.68703
																							CGGGACTGTGCTCC-1_9	H358_0	-0.110619		CGGGACTGTGCTCC-1_9	26.1595	4.66718
																							CGGGCATGCGCATA-1_9	H358_0	0.367568		CGGGCATGCGCATA-1_9	36.1416	5.35876
																							CGGGCATGTGTCCC-1_9	H358_0	0.160122		CGGGCATGTGTCCC-1_9	40.4368	-3.21168
																							CGGTACCTCCCACT-1_9	H358_0	1.36281		CGGTACCTCCCACT-1_9	42.6006	-12.2782
																							CGTAACGAGAGGGT-1_9	H358_0	0.642288		CGTAACGAGAGGGT-1_9	42.8069	-5.50261
																							CGTAGCCTGCGAGA-1_9	H358_0	0.0948476		CGTAGCCTGCGAGA-1_9	17.1192	-5.89325
																							CGTAGCCTGTTCAG-1_9	H358_0	0.179512		CGTAGCCTGTTCAG-1_9	14.9183	11.3529
																							CGTAGCCTTTTCTG-1_9	H358_0	0.00661625		CGTAGCCTTTTCTG-1_9	15.6144	-5.62837
																							CGTCAAGATTGGCA-1_9	H358_0	0.0824591		CGTCAAGATTGGCA-1_9	24.3902	0.267876
																							CGTCGACTCCAATG-1_9	H358_0	-0.101207		CGTCGACTCCAATG-1_9	24.1968	3.7173
																							CGTGAAACCGACAT-1_9	H358_0	0.025198		CGTGAAACCGACAT-1_9	18.0866	11.5115
																							CGTGAATGCGGGAA-1_9	H358_0	0.610255		CGTGAATGCGGGAA-1_9	35.9633	-18.2925
																							CGTGAATGGGTAAA-1_9	H358_0	0.17241		CGTGAATGGGTAAA-1_9	37.11	2.15284
																							CGTGCACTTTCGCC-1_9	H358_0	0.191445		CGTGCACTTTCGCC-1_9	38.6909	-1.15816
																							CGTTAACTTCACGA-1_9	H358_0	0.871308		CGTTAACTTCACGA-1_9	33.4419	-13.6755
																							CGTTAACTTTTCGT-1_9	H358_0	0.147824		CGTTAACTTTTCGT-1_9	18.4453	3.27288
																							CGTTAACTTTTGCT-1_9	H358_0	0.081435		CGTTAACTTTTGCT-1_9	-0.0850789	31.5771
																							CGTTATACTCTCAT-1_9	H358_0	0.270981		CGTTATACTCTCAT-1_9	17.6642	5.64252
																							CGTTTAACGCATCA-1_9	H358_0	0.236622		CGTTTAACGCATCA-1_9	15.0227	11.3442
																							CGTTTAACTGCTAG-1_9	H358_0	1.08855		CGTTTAACTGCTAG-1_9	28.7642	11.1429
																							CTAAGGACCTAGAC-1_9	H358_0	0.100459		CTAAGGACCTAGAC-1_9	24.441	2.87486
																							CTAAGGTGTTGTCT-1_9	H358_0	0.219354		CTAAGGTGTTGTCT-1_9	25.2538	-0.962619
																							CTAATAGAGTAGCT-1_9	H358_0	0.450515		CTAATAGAGTAGCT-1_9	38.7208	-17.7453
																							CTAATGCTGGAGTG-1_9	H358_0	0.131336		CTAATGCTGGAGTG-1_9	9.97277	2.3082
																							CTACAACTACCAAC-1_9	H358_0	0.762368		CTACAACTACCAAC-1_9	9.35242	1.94982
																							CTACCTCTACCATG-1_9	H358_0	1.44741		CTACCTCTACCATG-1_9	40.7518	-11.8957
																							CTACCTCTCTCATT-1_9	H358_0	0.265968		CTACCTCTCTCATT-1_9	14.5648	-1.311
																							CTACCTCTGCTATG-1_9	H358_0	0.487708		CTACCTCTGCTATG-1_9	31.6667	10.0533
																							CTACGCACCGTAGT-1_9	H358_0	0.676698		CTACGCACCGTAGT-1_9	38.337	-13.3442
																							CTACGGCTGAGGCA-1_9	H358_0	0.22504		CTACGGCTGAGGCA-1_9	22.0997	-10.6759
																							CTACTATGTGCTCC-1_9	H358_0	-0.0251789		CTACTATGTGCTCC-1_9	14.4081	10.8057
																							CTAGAGACATTCTC-1_9	H358_0	0.13653		CTAGAGACATTCTC-1_9	20.1	2.08834
																							CTAGGCCTTGCGTA-1_9	H358_0	0.550073		CTAGGCCTTGCGTA-1_9	41.9833	-5.9395
																							CTAGTTTGAGTGTC-1_9	H358_0	0.273074		CTAGTTTGAGTGTC-1_9	10.468	4.24161
																							CTATAAGACTCAAG-1_9	H358_0	0.602362		CTATAAGACTCAAG-1_9	31.5026	-1.35297
																							CTATCCCTGCTTAG-1_9	H358_0	0.230407		CTATCCCTGCTTAG-1_9	23.3131	-6.69918
																							CTATGTACGCTGAT-1_9	H358_0	0.268684		CTATGTACGCTGAT-1_9	24.1444	0.182441
																							CTATGTTGATCAGC-1_9	H358_0	-0.0652081		CTATGTTGATCAGC-1_9	23.4851	1.56185
																							CTATTGACGAAAGT-1_9	H358_0	0.068499		CTATTGACGAAAGT-1_9	24.8674	-4.71027
																							CTATTGTGATTCCT-1_9	H358_0	0.123201		CTATTGTGATTCCT-1_9	28.5607	-5.91511
																							CTCAGAGACGCAAT-1_9	H358_0	0.159046		CTCAGAGACGCAAT-1_9	23.3029	-11.8352
																							CTCAGCACCTAGAC-1_9	H358_0	1.51697		CTCAGCACCTAGAC-1_9	40.8795	-12.0342
																							CTCAGGCTACCTAG-1_9	H358_0	0.467021		CTCAGGCTACCTAG-1_9	37.1634	-10.4559
																							CTCAGGCTGACGGA-1_9	H358_0	0.0126601		CTCAGGCTGACGGA-1_9	27.9236	-3.49693
																							CTCAGGCTTCATTC-1_9	H358_0	0.203294		CTCAGGCTTCATTC-1_9	23.8877	8.83421
																							CTCATTGACCGTTC-1_9	H358_0	0.677287		CTCATTGACCGTTC-1_9	39.1564	-0.891608
																							CTCATTGATTGAGC-1_9	H358_0	-0.00642375		CTCATTGATTGAGC-1_9	26.5612	-3.87053
																							CTCCACGAACGTGT-1_9	H358_0	0.553293		CTCCACGAACGTGT-1_9	34.2605	-10.9507
																							CTCCACGAACGTTG-1_9	H358_0	0.14872		CTCCACGAACGTTG-1_9	0.0087345	30.844
																							CTCCATCTACCTCC-1_9	H358_0	0.291021		CTCCATCTACCTCC-1_9	24.326	1.2709
																							CTCCTACTGGCATT-1_9	H358_0	0.478427		CTCCTACTGGCATT-1_9	36.8726	-9.12768
																							CTCGAAGACTTCTA-1_9	H358_0	0.56754		CTCGAAGACTTCTA-1_9	42.656	6.22646
																							CTCGACACAGCCTA-1_9	H358_0	0.42895		CTCGACACAGCCTA-1_9	31.1613	-15.333
																							CTCGACACTCTCCG-1_9	H358_0	-0.220389		CTCGACACTCTCCG-1_9	28.0989	1.3361
																							CTCGACTGCGTTGA-1_9	H358_0	1.45808		CTCGACTGCGTTGA-1_9	42.503	-4.20005
																							CTCGACTGTCTTCA-1_9	H358_0	0.640736		CTCGACTGTCTTCA-1_9	38.4348	-9.71113
																							CTCGAGCTAGTGCT-1_9	H358_0	0.0166559		CTCGAGCTAGTGCT-1_9	18.421	-0.527847
																							CTCGAGCTTTTACC-1_9	H358_0	0.0628497		CTCGAGCTTTTACC-1_9	1.72279	28.7198
																							CTCGCATGAAAGTG-1_9	H358_0	1.11386		CTCGCATGAAAGTG-1_9	44.0103	-14.5655
																							CTCTAATGTTCGCC-1_9	H358_0	0.33557		CTCTAATGTTCGCC-1_9	19.7307	-9.58261
																							CTGAAGTGTGTCGA-1_9	H358_0	0.067972		CTGAAGTGTGTCGA-1_9	18.1241	-3.76849
																							CTGAGCCTGCGAGA-1_9	H358_0	-0.107303		CTGAGCCTGCGAGA-1_9	5.70995	28.4174
																							CTGATGGACAGGAG-1_9	H358_0	0.548441		CTGATGGACAGGAG-1_9	42.4781	-16.5298
																							CTGATGGATGGTTG-1_9	H358_0	0.254965		CTGATGGATGGTTG-1_9	22.532	13.6923
																							CTGGATGACATGCA-1_9	H358_0	0.383186		CTGGATGACATGCA-1_9	34.3352	-17.3522
																							CTGGCACTGTCAAC-1_9	H358_0	0.283483		CTGGCACTGTCAAC-1_9	25.4482	3.39131
																							CTGTAACTTTACCT-1_9	H358_0	0.0736608		CTGTAACTTTACCT-1_9	27.0855	-3.93504
																							CTGTGAGAACGTTG-1_9	H358_0	1.92798		CTGTGAGAACGTTG-1_9	39.5503	-8.97067
																							CTTAAAGACAGCTA-1_9	H358_0	0.25097		CTTAAAGACAGCTA-1_9	34.3596	4.81607
																							CTTACAACAACAGA-1_9	H358_0	0.213129		CTTACAACAACAGA-1_9	11.2445	4.76458
																							CTTACTGAGTTCAG-1_9	H358_0	0.0661011		CTTACTGAGTTCAG-1_9	9.60589	25.2527
																							CTTAGACTTGTTCT-1_9	H358_0	-0.0456418		CTTAGACTTGTTCT-1_9	1.82848	27.3831
																							CTTAGGGAAACTGC-1_9	H358_0	0.785023		CTTAGGGAAACTGC-1_9	30.434	-12.7394
																							CTTATCGATCTCTA-1_9	H358_0	0.202077		CTTATCGATCTCTA-1_9	18.937	-0.928249
																							CTTCTAGAAAGAAC-1_9	H358_0	0.0273544		CTTCTAGAAAGAAC-1_9	15.6535	0.885814
																							CTTCTAGACCTCCA-1_9	H358_0	0.455862		CTTCTAGACCTCCA-1_9	39.5956	-0.323067
																							CTTGAGGATACTTC-1_9	H358_0	-0.0461462		CTTGAGGATACTTC-1_9	20.3648	3.39051
																							CTTGAGGATGATGC-1_9	H358_0	0.252141		CTTGAGGATGATGC-1_9	26.014	1.92133
																							CTTTAGTGCTTTAC-1_9	H358_0	0.812567		CTTTAGTGCTTTAC-1_9	36.7802	-18.0963
																							GAAACAGACGTCTC-1_9	H358_0	-0.168375		GAAACAGACGTCTC-1_9	26.6305	-7.73693
																							GAAACCTGGCATCA-1_9	H358_0	-0.168735		GAAACCTGGCATCA-1_9	12.9591	-0.860432
																							GAAACCTGTTAGGC-1_9	H358_0	-0.353492		GAAACCTGTTAGGC-1_9	32.0212	-6.54968
																							GAAATACTAGTACC-1_9	H358_0	0.609968		GAAATACTAGTACC-1_9	25.9488	-1.45639
																							GAACGTTGAGATCC-1_9	H358_0	0.0570957		GAACGTTGAGATCC-1_9	24.5177	0.55601
																							GAACGTTGCTTGAG-1_9	H358_0	0.763203		GAACGTTGCTTGAG-1_9	37.7199	-10.8508
																							GAACGTTGTGACCA-1_9	H358_0	0.215364		GAACGTTGTGACCA-1_9	18.2724	-8.18848
																							GAACTGTGACGTTG-1_9	H358_0	0.839588		GAACTGTGACGTTG-1_9	46.8546	4.67005
																							GAAGAATGAGGTCT-1_9	H358_0	0.607101		GAAGAATGAGGTCT-1_9	31.5255	-12.3502
																							GAAGAATGGGAAAT-1_9	H358_0	0.0531445		GAAGAATGGGAAAT-1_9	11.7027	7.84729
																							GAAGCGGACAGGAG-1_9	H358_0	1.69872		GAAGCGGACAGGAG-1_9	43.3229	-11.731
																							GAAGCGGATTTCGT-1_9	H358_0	0.896536		GAAGCGGATTTCGT-1_9	41.5282	-15.5157
																							GAAGCTACATAAGG-1_9	H358_0	0.193377		GAAGCTACATAAGG-1_9	15.6394	8.5721
																							GAAGCTACCTTTAC-1_9	H358_0	0.105981		GAAGCTACCTTTAC-1_9	17.0083	5.475
																							GAAGCTTGATTTCC-1_9	H358_0	-0.169057		GAAGCTTGATTTCC-1_9	19.4942	-5.33726
																							GAAGGGTGGTATGC-1_9	H358_0	1.20127		GAAGGGTGGTATGC-1_9	36.0608	-18.1528
																							GAAGTCACCTACTT-1_9	H358_0	0.0769554		GAAGTCACCTACTT-1_9	0.130933	33.0965
																							GAAGTCTGCCCTCA-1_9	H358_0	0.544721		GAAGTCTGCCCTCA-1_9	12.246	15.7426
																							GAAGTCTGGAGCAG-1_9	H358_0	0.336833		GAAGTCTGGAGCAG-1_9	31.1469	-2.17639
																							GAAGTGCTTGTCAG-1_9	H358_0	0.365135		GAAGTGCTTGTCAG-1_9	9.48463	1.83043
																							GAATGCACCTTGGA-1_9	H358_0	1.3118		GAATGCACCTTGGA-1_9	43.5	-14.1767
																							GAATTAACGTGCAT-1_9	H358_0	0.114524		GAATTAACGTGCAT-1_9	19.6917	1.52334
																							GACAACACTGCTAG-1_9	H358_0	1.3785		GACAACACTGCTAG-1_9	46.4831	6.11678
																							GACATTCTGTAGCT-1_9	H358_0	0.302921		GACATTCTGTAGCT-1_9	24.0513	-7.30876
																							GACATTCTTTCCGC-1_9	H358_0	0.0105279		GACATTCTTTCCGC-1_9	18.713	-6.45003
																							GACCATGAGGGTGA-1_9	H358_0	0.655849		GACCATGAGGGTGA-1_9	37.0029	-9.00679
																							GACCTCACGTAGCT-1_9	H358_0	0.391816		GACCTCACGTAGCT-1_9	36.426	-13.2033
																							GACCTCTGTCGTAG-1_9	H358_0	0.539702		GACCTCTGTCGTAG-1_9	37.3816	-17.4189
																							GACGAACTCTTCCG-1_9	H358_0	0.183302		GACGAACTCTTCCG-1_9	23.7339	13.8511
																							GACGAGGAAGCTAC-1_9	H358_0	0.283624		GACGAGGAAGCTAC-1_9	21.3422	5.62952
																							GACGTATGGACACT-1_9	H358_0	-0.0540111		GACGTATGGACACT-1_9	17.8297	-6.01358
																							GACGTCCTATTCGG-1_9	H358_0	0.287363		GACGTCCTATTCGG-1_9	30.2079	-14.7491
																							GACTACGATATCGG-1_9	H358_0	0.0222789		GACTACGATATCGG-1_9	20.3953	4.97779
																							GACTCCTGTCACCC-1_9	H358_0	1.16525		GACTCCTGTCACCC-1_9	40.0833	-18.6158
																							GACTGAACTCTAGG-1_9	H358_0	1.06285		GACTGAACTCTAGG-1_9	44.5564	3.10867
																							GACTGAACTGTCAG-1_9	H358_0	0.0782422		GACTGAACTGTCAG-1_9	25.9525	1.68843
																							GACTGATGAGATCC-1_9	H358_0	0.767067		GACTGATGAGATCC-1_9	36.0471	-17.9685
																							GACTTTACTCACGA-1_9	H358_0	0.0971972		GACTTTACTCACGA-1_9	16.1505	9.77591
																							GAGAAATGGCTGTA-1_9	H358_0	0.358936		GAGAAATGGCTGTA-1_9	11.836	7.83279
																							GAGAGGTGCTAAGC-1_9	H358_0	0.704182		GAGAGGTGCTAAGC-1_9	25.3717	-11.429
																							GAGATCACATTTCC-1_9	H358_0	0.491541		GAGATCACATTTCC-1_9	43.8309	-12.7291
																							GAGATGCTCCCGTT-1_9	H358_0	0.950744		GAGATGCTCCCGTT-1_9	37.7791	-13.4481
																							GAGCATACTCGACA-1_9	H358_0	0.981719		GAGCATACTCGACA-1_9	37.1433	-10.3437
																							GAGCGAGACAAGCT-1_9	H358_0	0.318651		GAGCGAGACAAGCT-1_9	15.2144	-0.42631
																							GAGCGAGAGTCTTT-1_9	H358_0	1.41596		GAGCGAGAGTCTTT-1_9	43.7958	-14.8498
																							GAGGATCTTGACCA-1_9	H358_0	0.732164		GAGGATCTTGACCA-1_9	40.3633	-13.814
																							GAGGCCACCCTATT-1_9	H358_0	1.49989		GAGGCCACCCTATT-1_9	46.4742	4.19411
																							GAGGGAACTCTCTA-1_9	H358_0	0.22201		GAGGGAACTCTCTA-1_9	15.6521	10.7677
																							GAGGGCCTCCAGTA-1_9	H358_0	0.28911		GAGGGCCTCCAGTA-1_9	14.5537	3.82607
																							GAGGGTGACAATCG-1_9	H358_0	-0.0212717		GAGGGTGACAATCG-1_9	36.8614	3.66139
																							GAGGTGGAAAGAGT-1_9	H358_0	0.212888		GAGGTGGAAAGAGT-1_9	32.4178	-5.88833
																							GAGGTGGACTGTCC-1_9	H358_0	-0.0522991		GAGGTGGACTGTCC-1_9	38.3406	1.35019
																							GAGGTGGATACTTC-1_9	H358_0	0.208931		GAGGTGGATACTTC-1_9	22.3461	1.01966
																							GAGGTTACTCGCTC-1_9	H358_0	0.106845		GAGGTTACTCGCTC-1_9	29.6308	-3.67009
																							GAGGTTTGCAATCG-1_9	H358_0	0.262727		GAGGTTTGCAATCG-1_9	31.6549	-9.0694
																							GAGTAAGATTCATC-1_9	H358_0	0.299848		GAGTAAGATTCATC-1_9	23.3418	-2.96078
																							GAGTGTTGCTTCCG-1_9	H358_0	0.55219		GAGTGTTGCTTCCG-1_9	30.775	-2.22118
																							GAGTGTTGTGTGAC-1_9	H358_0	0.390768		GAGTGTTGTGTGAC-1_9	22.5888	-0.420077
																							GATAATACCGTGAT-1_9	H358_0	0.0760295		GATAATACCGTGAT-1_9	26.5902	-3.77075
																							GATACTCTACAGCT-1_9	H358_0	0.271302		GATACTCTACAGCT-1_9	25.5949	0.76457
																							GATACTCTGTTGCA-1_9	H358_0	0.210007		GATACTCTGTTGCA-1_9	16.1932	10.6996
																							GATAGAGACCAATG-1_9	H358_0	0.082959		GATAGAGACCAATG-1_9	34.5597	5.79549
																							GATAGAGATTGACG-1_9	H358_0	1.02483		GATAGAGATTGACG-1_9	40.9015	-2.23204
																							GATAGCACGAGAGC-1_9	H358_0	1.02133		GATAGCACGAGAGC-1_9	38.5183	-10.4081
																							GATATCCTCTCATT-1_9	H358_0	-0.0171463		GATATCCTCTCATT-1_9	38.0538	-0.672026
																							GATATTGACTTACT-1_9	H358_0	0.0236462		GATATTGACTTACT-1_9	23.1585	2.20013
																							GATATTGAGATGAA-1_9	H358_0	0.479804		GATATTGAGATGAA-1_9	32.1212	-6.84536
																							GATCATCTAAACAG-1_9	H358_0	0.555033		GATCATCTAAACAG-1_9	40.8251	-2.06864
																							GATCATCTCTGATG-1_9	H358_0	0.228276		GATCATCTCTGATG-1_9	8.52425	22.2161
																							GATCCGCTCATGCA-1_9	H358_0	0.12267		GATCCGCTCATGCA-1_9	11.6228	5.53089
																							GATCGAACGCTGAT-1_9	H358_0	0.179402		GATCGAACGCTGAT-1_9	17.3666	-1.5446
																							GATCGAACTCTCGC-1_9	H358_0	-0.099552		GATCGAACTCTCGC-1_9	11.5495	22.2479
																							GATCGATGACCAAC-1_9	H358_0	2.39395		GATCGATGACCAAC-1_9	42.7837	-7.50896
																							GATCGTGACTCTAT-1_9	H358_0	0.168027		GATCGTGACTCTAT-1_9	3.30764	29.1854
																							GATCGTGAGTGCAT-1_9	H358_0	0.0147857		GATCGTGAGTGCAT-1_9	22.8449	15.4757
																							GATCGTGATGGAAA-1_9	H358_0	0.374068		GATCGTGATGGAAA-1_9	33.3236	4.06082
																							GATCGTGATTCGTT-1_9	H358_0	-0.176895		GATCGTGATTCGTT-1_9	20.0692	4.81498
																							GATCTTTGGAACCT-1_9	H358_0	0.387602		GATCTTTGGAACCT-1_9	38.2162	-0.665797
																							GATGACACTGCATG-1_9	H358_0	0.0421181		GATGACACTGCATG-1_9	20.0312	-0.246614
																							GATGCCCTACCCAA-1_9	H358_0	1.02076		GATGCCCTACCCAA-1_9	31.6649	-2.89422
																							GATTACCTGCTACA-1_9	H358_0	0.192904		GATTACCTGCTACA-1_9	10.3535	3.44995
																							GATTCTTGCTGAAC-1_9	H358_0	0.320649		GATTCTTGCTGAAC-1_9	30.1211	-0.727374
																							GATTGGACGAACTC-1_9	H358_0	0.249222		GATTGGACGAACTC-1_9	35.2495	2.08058
																							GCAACTGAACACTG-1_9	H358_0	1.15347		GCAACTGAACACTG-1_9	40.8644	-12.5878
																							GCAACTGACATGGT-1_9	H358_0	0.104564		GCAACTGACATGGT-1_9	19.8164	0.0364095
																							GCAAGACTAGATCC-1_9	H358_0	0.117409		GCAAGACTAGATCC-1_9	13.7462	12.6766
																							GCACACCTTATCTC-1_9	H358_0	0.787636		GCACACCTTATCTC-1_9	28.8453	11.7511
																							GCACCACTGGTTAC-1_9	H358_0	-0.0589205		GCACCACTGGTTAC-1_9	16.6302	4.75033
																							GCACGGACCCTCCA-1_9	H358_0	0.207658		GCACGGACCCTCCA-1_9	21.9283	5.22874
																							GCACGGTGTAAGCC-1_9	H358_0	0.0299916		GCACGGTGTAAGCC-1_9	25.2348	-4.49809
																							GCAGATACCACACA-1_9	H358_0	0.324944		GCAGATACCACACA-1_9	24.7072	-6.71857
																							GCAGATACCCCACT-1_9	H358_0	0.339377		GCAGATACCCCACT-1_9	23.8079	-11.5657
																							GCAGCCGATCTATC-1_9	H358_0	0.396429		GCAGCCGATCTATC-1_9	18.595	0.697364
																							GCAGCGTGAATCGC-1_9	H358_0	0.622374		GCAGCGTGAATCGC-1_9	24.4134	14.685
																							GCAGGCACCAGAAA-1_9	H358_0	0.495593		GCAGGCACCAGAAA-1_9	44.5313	2.90273
																							GCAGGGCTAGTCGT-1_9	H358_0	0.108338		GCAGGGCTAGTCGT-1_9	28.9955	0.571147
																							GCAGTCCTGTCTTT-1_9	H358_0	-0.0477382		GCAGTCCTGTCTTT-1_9	17.831	-5.54287
																							GCATCAGAGGTCAT-1_9	H358_0	-0.0138869		GCATCAGAGGTCAT-1_9	11.9217	9.98261
																							GCCAAAACGACTAC-1_9	H358_0	1.35648		GCCAAAACGACTAC-1_9	38.9944	-9.79467
																							GCCATGCTCTCAAG-1_9	H358_0	0.184529		GCCATGCTCTCAAG-1_9	15.11	21.0907
																							GCCGGAACCCTAAG-1_9	H358_0	0.113043		GCCGGAACCCTAAG-1_9	23.3809	-4.4443
																							GCCGGAACCGAGAG-1_9	H358_0	0.818372		GCCGGAACCGAGAG-1_9	40.9029	-14.0188
																							GCCGTACTGGCAAG-1_9	H358_0	0.21256		GCCGTACTGGCAAG-1_9	23.2544	5.11985
																							GCCTACACACTTTC-1_9	H358_0	0.282326		GCCTACACACTTTC-1_9	8.26894	22.6392
																							GCCTAGCTCTTCTA-1_9	H358_0	0.418513		GCCTAGCTCTTCTA-1_9	31.3663	-2.59664
																							GCCTAGCTTCAGGT-1_9	H358_0	0.15019		GCCTAGCTTCAGGT-1_9	34.1995	5.73835
																							GCGAAGGAAGGTTC-1_9	H358_0	-0.013922		GCGAAGGAAGGTTC-1_9	11.7885	-4.76217
																							GCGACTCTTGAGGG-1_9	H358_0	-0.00380696		GCGACTCTTGAGGG-1_9	16.0593	7.84066
																							GCGAGAGACGGAGA-1_9	H358_0	0.204179		GCGAGAGACGGAGA-1_9	24.245	-1.8329
																							GCGATATGCCTTCG-1_9	H358_0	-0.0870492		GCGATATGCCTTCG-1_9	23.9959	-6.09312
																							GCGATATGGTCGTA-1_9	H358_0	-0.104882		GCGATATGGTCGTA-1_9	15.5268	6.50552
																							GCGATATGGTCTGA-1_9	H358_0	0.316554		GCGATATGGTCTGA-1_9	23.9051	-4.54073
																							GCGATATGGTGAGG-1_9	H358_0	-0.0563878		GCGATATGGTGAGG-1_9	16.9739	4.46258
																							GCGCACGAAACAGA-1_9	H358_0	0.55731		GCGCACGAAACAGA-1_9	30.3181	-2.87095
																							GCGCACGAAACTGC-1_9	H358_0	1.27826		GCGCACGAAACTGC-1_9	38.8604	-9.73224
																							GCGCATCTTAAGCC-1_9	H358_0	0.882905		GCGCATCTTAAGCC-1_9	46.5342	5.3752
																							GCGCGAACGAATGA-1_9	H358_0	0.251135		GCGCGAACGAATGA-1_9	13.2126	-7.35979
																							GCGCGATGCTTATC-1_9	H358_0	0.178408		GCGCGATGCTTATC-1_9	14.1248	11.5558
																							GCGGAGCTCCGTTC-1_9	H358_0	0.120843		GCGGAGCTCCGTTC-1_9	26.2611	6.94523
																							GCGGGACTTTTCAC-1_9	H358_0	0.137302		GCGGGACTTTTCAC-1_9	22.1939	0.488357
																							GCGTACCTAAAGTG-1_9	H358_0	0.223366		GCGTACCTAAAGTG-1_9	28.6708	11.9195
																							GCTACGCTGGTTAC-1_9	H358_0	1.22507		GCTACGCTGGTTAC-1_9	41.3179	-12.8626
																							GCTAGAACGATACC-1_9	H358_0	-0.0685949		GCTAGAACGATACC-1_9	16.1115	2.07116
																							GCTAGAACTCCTAT-1_9	H358_0	0.617264		GCTAGAACTCCTAT-1_9	30.0608	-14.5396
																							GCTCAGCTAAAGCA-1_9	H358_0	0.293276		GCTCAGCTAAAGCA-1_9	33.0955	-17.2359
																							GCTGATGATTCGCC-1_9	H358_0	0.640354		GCTGATGATTCGCC-1_9	37.5537	2.47557
																							GCTTAACTTCTTAC-1_9	H358_0	-0.0607621		GCTTAACTTCTTAC-1_9	35.8244	7.66962
																							GCTTGAGAAGTCAC-1_9	H358_0	0.434926		GCTTGAGAAGTCAC-1_9	32.3081	-6.29495
																							GGAACACTACCTGA-1_9	H358_0	0.230382		GGAACACTACCTGA-1_9	21.4912	14.2432
																							GGAACACTGCGTAT-1_9	H358_0	0.210223		GGAACACTGCGTAT-1_9	33.7203	2.94628
																							GGAACTACGCAGTT-1_9	H358_0	0.101481		GGAACTACGCAGTT-1_9	34.5551	-16.0099
																							GGAAGGTGTAGACC-1_9	H358_0	0.146789		GGAAGGTGTAGACC-1_9	39.0266	-0.474834
																							GGAATCTGGTATGC-1_9	H358_0	0.116666		GGAATCTGGTATGC-1_9	2.47364	29.0338
																							GGAATGCTCATGCA-1_9	H358_0	0.356554		GGAATGCTCATGCA-1_9	27.6334	-15.2907
																							GGACAGGAGCCCTT-1_9	H358_0	0.0447957		GGACAGGAGCCCTT-1_9	27.1693	7.29203
																							GGACCCGAGATGAA-1_9	H358_0	0.242071		GGACCCGAGATGAA-1_9	23.3493	5.74513
																							GGACCGTGGACTAC-1_9	H358_0	0.861945		GGACCGTGGACTAC-1_9	35.8864	-9.35347
																							GGACGAGAAGATGA-1_9	H358_0	0.290056		GGACGAGAAGATGA-1_9	23.7363	2.04342
																							GGACGCTGTAACGC-1_9	H358_0	1.10978		GGACGCTGTAACGC-1_9	39.9815	-18.233
																							GGAGACGAGTTAGC-1_9	H358_0	0.0259731		GGAGACGAGTTAGC-1_9	16.9076	3.39913
																							GGAGCAGAGAAACA-1_9	H358_0	0.250206		GGAGCAGAGAAACA-1_9	16.6435	-5.31441
																							GGAGCAGATGCTCC-1_9	H358_0	1.19883		GGAGCAGATGCTCC-1_9	30.6826	12.2072
																							GGAGGCCTCAGGAG-1_9	H358_0	0.15374		GGAGGCCTCAGGAG-1_9	-0.244318	31.1291
																							GGAGGTGAGATAGA-1_9	H358_0	0.522668		GGAGGTGAGATAGA-1_9	31.3515	-12.1962
																							GGAGTTTGAGCTCA-1_9	H358_0	1.18716		GGAGTTTGAGCTCA-1_9	45.6678	4.39874
																							GGATAGCTGAAAGT-1_9	H358_0	0.466249		GGATAGCTGAAAGT-1_9	27.6518	12.9638
																							GGATGTACTGGTCA-1_9	H358_0	1.73086		GGATGTACTGGTCA-1_9	41.8025	-14.1197
																							GGATTGTGAAAACG-1_9	H358_0	-0.00350759		GGATTGTGAAAACG-1_9	24.668	-7.10128
																							GGATTGTGGCGAGA-1_9	H358_0	-0.13769		GGATTGTGGCGAGA-1_9	18.7555	3.46779
																							GGATTTCTTACTGG-1_9	H358_0	0.0202997		GGATTTCTTACTGG-1_9	15.8791	3.07249
																							GGCACGTGTATCGG-1_9	H358_0	0.199737		GGCACGTGTATCGG-1_9	28.7755	-6.60896
																							GGCACTCTGGTTCA-1_9	H358_0	1.49172		GGCACTCTGGTTCA-1_9	44.1623	-7.01678
																							GGCCAGACCATGGT-1_9	H358_0	1.04951		GGCCAGACCATGGT-1_9	40.8985	-12.1493
																							GGCCCAGATCGTTT-1_9	H358_0	-0.118071		GGCCCAGATCGTTT-1_9	19.5489	-4.02135
																							GGCCGATGTCGACA-1_9	H358_0	-0.0530625		GGCCGATGTCGACA-1_9	26.5638	-5.5204
																							GGCGACACCGAACT-1_9	H358_0	1.32633		GGCGACACCGAACT-1_9	42.3442	-15.1674
																							GGCGACTGGAGCAG-1_9	H358_0	-0.0627179		GGCGACTGGAGCAG-1_9	20.1062	0.968963
																							GGCGCATGAACAGA-1_9	H358_0	0.450284		GGCGCATGAACAGA-1_9	37.6819	5.67144
																							GGCTACCTTAAGCC-1_9	H358_0	1.19051		GGCTACCTTAAGCC-1_9	44.4858	2.81103
																							GGCTCACTCGTTAG-1_9	H358_0	0.186281		GGCTCACTCGTTAG-1_9	26.9102	1.04929
																							GGGAACGATTCCGC-1_9	H358_0	0.384476		GGGAACGATTCCGC-1_9	28.6658	-1.42068
																							GGGAAGACAAAACG-1_9	H358_0	0.149884		GGGAAGACAAAACG-1_9	25.6355	6.38171
																							GGGACCTGCGTGTA-1_9	H358_0	2.03301		GGGACCTGCGTGTA-1_9	47.7892	4.19109
																							GGGCACACCACCAA-1_9	H358_0	0.311169		GGGCACACCACCAA-1_9	27.5479	14.6688
																							GGGCCAACTTGTCT-1_9	H358_0	0.110419		GGGCCAACTTGTCT-1_9	11.6035	11.0741
																							GGGCCATGAGCTAC-1_9	H358_0	0.105035		GGGCCATGAGCTAC-1_9	27.5748	1.37572
																							GGGTAACTGGTAAA-1_9	H358_0	0.0748751		GGGTAACTGGTAAA-1_9	26.0626	1.15718
																							GGGTAACTGTCCTC-1_9	H358_0	0.586796		GGGTAACTGTCCTC-1_9	39.4154	-15.2478
																							GGGTTATGGAGAGC-1_9	H358_0	-0.104298		GGGTTATGGAGAGC-1_9	10.6478	11.2731
																							GGTAAAGATCAGTG-1_9	H358_0	0.297638		GGTAAAGATCAGTG-1_9	37.0397	2.7202
																							GGTACAACGCCAAT-1_9	H358_0	1.08099		GGTACAACGCCAAT-1_9	40.2764	-13.9898
																							GGTACATGAAGGGC-1_9	H358_0	0.0615863		GGTACATGAAGGGC-1_9	34.5296	6.67739
																							GGTACTGAGGAAAT-1_9	H358_0	0.409938		GGTACTGAGGAAAT-1_9	36.497	-12.0339
																							GGTACTGATCAGAC-1_9	H358_0	0.223263		GGTACTGATCAGAC-1_9	28.233	-9.17319
																							GGTAGTACTGACAC-1_9	H358_0	-0.0115168		GGTAGTACTGACAC-1_9	0.160346	32.8559
																							GGTCAAACCCCTTG-1_9	H358_0	0.425733		GGTCAAACCCCTTG-1_9	36.5842	7.89359
																							GGTCAAACTCACCC-1_9	H358_0	0.360146		GGTCAAACTCACCC-1_9	25.429	-1.36876
																							GGTCTAGAAGTTCG-1_9	H358_0	0.162858		GGTCTAGAAGTTCG-1_9	28.6193	1.07635
																							GGTTGAACTTGGCA-1_9	H358_0	-0.115268		GGTTGAACTTGGCA-1_9	17.382	-5.74097
																							GTAACGTGAACAGA-1_9	H358_0	0.649568		GTAACGTGAACAGA-1_9	37.8188	5.58596
																							GTAACGTGTCCCGT-1_9	H358_0	-0.0988251		GTAACGTGTCCCGT-1_9	21.1512	5.18121
																							GTAATATGCACACA-1_9	H358_0	1.22009		GTAATATGCACACA-1_9	42.8585	-14.5161
																							GTACAGTGGAGACG-1_9	H358_0	0.518488		GTACAGTGGAGACG-1_9	40.248	0.880004
																							GTACCCTGCGGGAA-1_9	H358_0	-0.260307		GTACCCTGCGGGAA-1_9	29.2264	6.77143
																							GTACGAACAGTCGT-1_9	H358_0	0.43476		GTACGAACAGTCGT-1_9	37.2641	-15.5233
																							GTACGTGAAGATGA-1_9	H358_0	0.0306262		GTACGTGAAGATGA-1_9	22.623	2.62721
																							GTACGTGAATCAGC-1_9	H358_0	0.147251		GTACGTGAATCAGC-1_9	37.6096	3.45101
																							GTACGTGACCCTTG-1_9	H358_0	-0.0648128		GTACGTGACCCTTG-1_9	27.6417	-3.85452
																							GTACTTTGCCTTAT-1_9	H358_0	-0.219073		GTACTTTGCCTTAT-1_9	19.5071	5.20447
																							GTAGACTGGTCGAT-1_9	H358_0	0.316616		GTAGACTGGTCGAT-1_9	31.5846	-11.7581
																							GTAGACTGTCCGTC-1_9	H358_0	1.09996		GTAGACTGTCCGTC-1_9	41.9636	-16.9392
																							GTAGACTGTTGTGG-1_9	H358_0	1.99685		GTAGACTGTTGTGG-1_9	44.1741	-11.8194
																							GTAGCCCTCCCAAA-1_9	H358_0	0.0221391		GTAGCCCTCCCAAA-1_9	24.3812	-0.0511297
																							GTAGTCGAAGAAGT-1_9	H358_0	0.0816275		GTAGTCGAAGAAGT-1_9	38.8127	-2.03265
																							GTAGTGACCCCGTT-1_9	H358_0	0.697829		GTAGTGACCCCGTT-1_9	43.0806	-5.15737
																							GTAGTGACTTGTGG-1_9	H358_0	0.0150968		GTAGTGACTTGTGG-1_9	24.3305	1.36883
																							GTAGTGTGCCCAAA-1_9	H358_0	0.419268		GTAGTGTGCCCAAA-1_9	19.4965	-0.573915
																							GTAGTGTGGTCACA-1_9	H358_0	-0.0523628		GTAGTGTGGTCACA-1_9	26.1671	7.05795
																							GTATCTACCACTTT-1_9	H358_0	0.0206495		GTATCTACCACTTT-1_9	35.0593	4.83612
																							GTATCTACCCCGTT-1_9	H358_0	0.159108		GTATCTACCCCGTT-1_9	7.671	21.6146
																							GTATGGTGATACCG-1_9	H358_0	-0.246445		GTATGGTGATACCG-1_9	17.9896	-7.28343
																							GTATTAGAAACCTG-1_9	H358_0	0.992235		GTATTAGAAACCTG-1_9	37.4517	-14.1238
																							GTATTAGAGCTTCC-1_9	H358_0	-0.0375324		GTATTAGAGCTTCC-1_9	1.22081	32.8718
																							GTATTCACAGTCGT-1_9	H358_0	0.176255		GTATTCACAGTCGT-1_9	20.912	-6.4866
																							GTCAACGAGTACCA-1_9	H358_0	0.557252		GTCAACGAGTACCA-1_9	40.5068	-16.5078
																							GTCACAGACGAACT-1_9	H358_0	0.893865		GTCACAGACGAACT-1_9	38.9179	-12.181
																							GTCCAAGACCTGTC-1_9	H358_0	0.134094		GTCCAAGACCTGTC-1_9	15.9771	-0.517801
																							GTCCACTGCCCTTG-1_9	H358_0	0.207115		GTCCACTGCCCTTG-1_9	22.4286	-0.0722153
																							GTCCAGCTGAGGCA-1_9	H358_0	0.097875		GTCCAGCTGAGGCA-1_9	23.3077	-1.49675
																							GTCTAACTCTCATT-1_9	H358_0	0.225361		GTCTAACTCTCATT-1_9	23.8758	8.84921
																							GTCTAGGAGTCGTA-1_9	H358_0	1.03006		GTCTAGGAGTCGTA-1_9	40.3816	-13.7063
																							GTCTGAGAATGCCA-1_9	H358_0	0.00226617		GTCTGAGAATGCCA-1_9	22.7568	5.68501
																							GTGAACACCAGAAA-1_9	H358_0	0.202338		GTGAACACCAGAAA-1_9	24.1715	14.423
																							GTGAACACGCTATG-1_9	H358_0	0.955947		GTGAACACGCTATG-1_9	29.909	11.3892
																							GTGACAACACACCA-1_9	H358_0	0.0675218		GTGACAACACACCA-1_9	18.3353	3.0632
																							GTGACCCTGGGTGA-1_9	H358_0	0.270999		GTGACCCTGGGTGA-1_9	21.9151	5.21697
																							GTGATGACGTAGCT-1_9	H358_0	0.115192		GTGATGACGTAGCT-1_9	21.8694	-5.84742
																							GTGGAGGAACTGGT-1_9	H358_0	0.0914667		GTGGAGGAACTGGT-1_9	19.209	-5.01131
																							GTGGTAACTTGACG-1_9	H358_0	-0.477708		GTGGTAACTTGACG-1_9	31.899	-6.141
																							GTGTACGAACGCAT-1_9	H358_0	0.126554		GTGTACGAACGCAT-1_9	8.44558	21.7927
																							GTGTATCTAACAGA-1_9	H358_0	0.0940827		GTGTATCTAACAGA-1_9	19.9543	3.9678
																							GTGTATCTCCTTTA-1_9	H358_0	1.01715		GTGTATCTCCTTTA-1_9	47.2377	5.06438
																							GTGTATCTGGTAAA-1_9	H358_0	-0.147956		GTGTATCTGGTAAA-1_9	27.0695	3.37568
																							GTTAAAACCATGAC-1_9	H358_0	1.19761		GTTAAAACCATGAC-1_9	39.5843	-12.8406
																							GTTAACCTACTAGC-1_9	H358_0	1.22665		GTTAACCTACTAGC-1_9	47.161	3.94746
																							GTTAACCTAGAGTA-1_9	H358_0	-0.126633		GTTAACCTAGAGTA-1_9	2.53341	28.6265
																							GTTACGGACCCGTT-1_9	H358_0	1.74797		GTTACGGACCCGTT-1_9	43.6792	-12.1351
																							GTTAGGTGCAACCA-1_9	H358_0	0.0580092		GTTAGGTGCAACCA-1_9	19.296	-4.05108
																							GTTAGGTGTCGCAA-1_9	H358_0	0.0745436		GTTAGGTGTCGCAA-1_9	27.9522	6.26375
																							GTTAGTCTTACAGC-1_9	H358_0	1.30308		GTTAGTCTTACAGC-1_9	41.8078	-15.0972
																							GTTATCTGTCGATG-1_9	H358_0	1.2348		GTTATCTGTCGATG-1_9	42.0775	-6.298
																							GTTCAACTTGAGCT-1_9	H358_0	0.982996		GTTCAACTTGAGCT-1_9	34.8199	-12.4617
																							GTTCAGGACTGCAA-1_9	H358_0	1.19857		GTTCAGGACTGCAA-1_9	42.6652	-16.5827
																							GTTCAGGAGCATCA-1_9	H358_0	-0.0492424		GTTCAGGAGCATCA-1_9	16.9061	-4.20458
																							GTTCATACCACAAC-1_9	H358_0	0.0753575		GTTCATACCACAAC-1_9	24.2073	-5.89314
																							GTTCATACCGACAT-1_9	H358_0	0.163442		GTTCATACCGACAT-1_9	24.0411	-4.57461
																							GTTCATACTAGCCA-1_9	H358_0	-0.00197851		GTTCATACTAGCCA-1_9	24.1284	-8.28472
																							GTTGACGATGTAGC-1_9	H358_0	0.808975		GTTGACGATGTAGC-1_9	46.0958	3.68637
																							GTTGAGTGCAACCA-1_9	H358_0	0.458737		GTTGAGTGCAACCA-1_9	40.7205	-10.4503
																							GTTGGATGAAGAGT-1_9	H358_0	0.473004		GTTGGATGAAGAGT-1_9	23.45	5.21184
																							TAAATCGATCTCGC-1_9	H358_0	0.0445417		TAAATCGATCTCGC-1_9	25.696	1.79024
																							TAAATGTGCATTCT-1_9	H358_0	0.143961		TAAATGTGCATTCT-1_9	22.1773	13.653
																							TAACAATGCAGAGG-1_9	H358_0	1.52381		TAACAATGCAGAGG-1_9	41.2576	-12.3572
																							TAACAATGCAGATC-1_9	H358_0	0.591548		TAACAATGCAGATC-1_9	45.1358	3.84828
																							TAACACCTACGTGT-1_9	H358_0	1.19825		TAACACCTACGTGT-1_9	47.4426	3.86977
																							TAACATGACAGAAA-1_9	H358_0	-0.309791		TAACATGACAGAAA-1_9	29.3226	7.13299
																							TAACATGAGGACTT-1_9	H358_0	0.0394062		TAACATGAGGACTT-1_9	11.5906	22.1093
																							TAACATGAGGTATC-1_9	H358_0	0.188277		TAACATGAGGTATC-1_9	27.2451	-9.31661
																							TAACCGGACTGTAG-1_9	H358_0	0.0367514		TAACCGGACTGTAG-1_9	31.2716	-1.3175
																							TAACCGGATCCTGC-1_9	H358_0	0.0222569		TAACCGGATCCTGC-1_9	17.9565	5.50099
																							TAACCGGATGTGGT-1_9	H358_0	0.499776		TAACCGGATGTGGT-1_9	27.7006	11.8406
																							TAACGTCTCAGTCA-1_9	H358_0	0.0566008		TAACGTCTCAGTCA-1_9	24.5602	-3.8685
																							TAACTAGAAAGCCT-1_9	H358_0	0.470754		TAACTAGAAAGCCT-1_9	23.7229	13.9081
																							TAAGATACCCACCT-1_9	H358_0	0.829758		TAAGATACCCACCT-1_9	37.2953	-12.3465
																							TAAGATACCGGTAT-1_9	H358_0	0.561179		TAAGATACCGGTAT-1_9	41.8515	-16.8497
																							TAAGGCTGACCACA-1_9	H358_0	-0.00487637		TAAGGCTGACCACA-1_9	35.3843	1.16391
																							TAAGGCTGAGCAAA-1_9	H358_0	0.345527		TAAGGCTGAGCAAA-1_9	26.7604	-10.3068
																							TAAGGGCTATAAGG-1_9	H358_0	0.767278		TAAGGGCTATAAGG-1_9	37.062	-18.365
																							TAAGTAACAGCGGA-1_9	H358_0	-0.233127		TAAGTAACAGCGGA-1_9	21.2978	14.3958
																							TAAGTAACCGTAGT-1_9	H358_0	0.665576		TAAGTAACCGTAGT-1_9	39.9116	-0.59635
																							TAATCCACCTTAGG-1_9	H358_0	1.28337		TAATCCACCTTAGG-1_9	42.8601	-7.94562
																							TAATCGCTTAACCG-1_9	H358_0	0.366193		TAATCGCTTAACCG-1_9	26.494	13.5793
																							TAATGAACAATCGC-1_9	H358_0	0.245316		TAATGAACAATCGC-1_9	37.5641	-0.591051
																							TAATGAACGCTGTA-1_9	H358_0	0.0484921		TAATGAACGCTGTA-1_9	20.1662	3.09003
																							TAATGATGGTTACG-1_9	H358_0	0.00693832		TAATGATGGTTACG-1_9	23.7081	-1.11317
																							TAATGCCTGGTTCA-1_9	H358_0	0.746984		TAATGCCTGGTTCA-1_9	28.512	-16.1219
																							TAATGCCTGTCAAC-1_9	H358_0	-0.0473385		TAATGCCTGTCAAC-1_9	9.58454	25.2174
																							TAATGTGACTTTAC-1_9	H358_0	1.15334		TAATGTGACTTTAC-1_9	42.5469	-14.3579
																							TACAATGATGAGAA-1_9	H358_0	0.0282159		TACAATGATGAGAA-1_9	9.52748	25.4257
																							TACACACTAGAGGC-1_9	H358_0	-0.38942		TACACACTAGAGGC-1_9	31.7995	-5.89872
																							TACACACTGTCATG-1_9	H358_0	-0.166305		TACACACTGTCATG-1_9	13.3664	-0.948016
																							TACATAGACCTTGC-1_9	H358_0	-0.127168		TACATAGACCTTGC-1_9	23.2445	-4.77338
																							TACATAGACTCATT-1_9	H358_0	1.08273		TACATAGACTCATT-1_9	36.8537	-9.61652
																							TACATCACACGGGA-1_9	H358_0	0.0494071		TACATCACACGGGA-1_9	24.2973	2.20971
																							TACATCACTGCTAG-1_9	H358_0	0.503048		TACATCACTGCTAG-1_9	25.6159	-1.5088
																							TACCGCTGTGCCAA-1_9	H358_0	1.10559		TACCGCTGTGCCAA-1_9	34.6293	-10.4963
																							TACCGCTGTGTCTT-1_9	H358_0	0.478611		TACCGCTGTGTCTT-1_9	30.1394	-14.0089
																							TACCGGCTCCCACT-1_9	H358_0	0.447415		TACCGGCTCCCACT-1_9	15.0568	11.2908
																							TACGACGAACTGTG-1_9	H358_0	0.268195		TACGACGAACTGTG-1_9	26.3481	4.31196
																							TACGAGTGCTTAGG-1_9	H358_0	0.0605147		TACGAGTGCTTAGG-1_9	28.109	-1.85466
																							TACGAGTGGTATGC-1_9	H358_0	0.308909		TACGAGTGGTATGC-1_9	36.9422	6.6259
																							TACGATCTCCTTCG-1_9	H358_0	-0.0804908		TACGATCTCCTTCG-1_9	11.6733	-1.23447
																							TACGATCTTCAGTG-1_9	H358_0	0.0411175		TACGATCTTCAGTG-1_9	11.7721	10.5696
																							TACGGCCTATACCG-1_9	H358_0	1.23599		TACGGCCTATACCG-1_9	40.484	-16.4182
																							TACGTTACCGTGAT-1_9	H358_0	0.897669		TACGTTACCGTGAT-1_9	38.4123	-13.6431
																							TACTAAGAAGAAGT-1_9	H358_0	0.138269		TACTAAGAAGAAGT-1_9	4.97364	28.6421
																							TACTAAGAATCTCT-1_9	H358_0	0.670386		TACTAAGAATCTCT-1_9	32.6147	2.42377
																							TACTACTGCGGTAT-1_9	H358_0	0.287221		TACTACTGCGGTAT-1_9	36.6639	-9.37331
																							TACTCAACAAGATG-1_9	H358_0	0.430263		TACTCAACAAGATG-1_9	19.8763	0.722843
																							TACTCAACGGTGTT-1_9	H358_0	0.0864893		TACTCAACGGTGTT-1_9	14.1446	8.25719
																							TACTCAACTTTCTG-1_9	H358_0	0.875241		TACTCAACTTTCTG-1_9	39.6095	-12.1647
																							TACTCTGATAGCGT-1_9	H358_0	0.135843		TACTCTGATAGCGT-1_9	30.7624	-1.83556
																							TACTTGACGGTGTT-1_9	H358_0	0.0767636		TACTTGACGGTGTT-1_9	18.1127	0.832575
																							TAGAATACCTTGAG-1_9	H358_0	0.8443		TAGAATACCTTGAG-1_9	38.4193	-18.7367
																							TAGAATTGAACCAC-1_9	H358_0	1.19505		TAGAATTGAACCAC-1_9	37.9312	-16.3705
																							TAGAATTGCAATCG-1_9	H358_0	0.07357		TAGAATTGCAATCG-1_9	37.0986	-0.0990344
																							TAGAATTGTAACGC-1_9	H358_0	0.313319		TAGAATTGTAACGC-1_9	37.9419	-0.0259412
																							TAGCATCTGGGACA-1_9	H358_0	0.303709		TAGCATCTGGGACA-1_9	30.4709	-2.32584
																							TAGCATCTTCGATG-1_9	H358_0	1.5057		TAGCATCTTCGATG-1_9	43.3002	-11.4419
																							TAGGACTGTGACCA-1_9	H358_0	0.0787934		TAGGACTGTGACCA-1_9	25.4006	1.29929
																							TAGGCAACCACACA-1_9	H358_0	0.112435		TAGGCAACCACACA-1_9	15.2604	1.01326
																							TAGGTCGATGCTTT-1_9	H358_0	-0.17463		TAGGTCGATGCTTT-1_9	17.5842	5.42901
																							TAGGTGACAGGAGC-1_9	H358_0	0.131448		TAGGTGACAGGAGC-1_9	37.7487	-18.316
																							TAGGTGTGCATACG-1_9	H358_0	0.270963		TAGGTGTGCATACG-1_9	11.4824	0.837004
																							TAGTAAACGGGTGA-1_9	H358_0	0.165368		TAGTAAACGGGTGA-1_9	27.9962	9.78007
																							TAGTATGACTGTGA-1_9	H358_0	0.0589358		TAGTATGACTGTGA-1_9	-0.115181	31.4853
																							TAGTCACTATTCCT-1_9	H358_0	0.614269		TAGTCACTATTCCT-1_9	46.3848	5.86682
																							TAGTCACTCAAGCT-1_9	H358_0	0.431449		TAGTCACTCAAGCT-1_9	30.8205	-13.4209
																							TAGTCACTGGCGAA-1_9	H358_0	0.15127		TAGTCACTGGCGAA-1_9	22.9717	2.80688
																							TAGTCACTTTTCTG-1_9	H358_0	0.00801504		TAGTCACTTTTCTG-1_9	1.35514	28.6463
																							TAGTCTTGTAACCG-1_9	H358_0	-0.0296886		TAGTCTTGTAACCG-1_9	37.8412	-1.20999
																							TAGTGGTGCAGATC-1_9	H358_0	0.585492		TAGTGGTGCAGATC-1_9	44.2866	-7.04586
																							TAGTTCACCTTGAG-1_9	H358_0	1.55001		TAGTTCACCTTGAG-1_9	47.0486	4.88383
																							TATAAGACGCGGAA-1_9	H358_0	1.37525		TATAAGACGCGGAA-1_9	47.0017	5.38061
																							TATACGCTCGTTGA-1_9	H358_0	-0.0884846		TATACGCTCGTTGA-1_9	22.4413	2.99937
																							TATAGCCTACTACG-1_9	H358_0	-0.0343739		TATAGCCTACTACG-1_9	2.26278	28.6692
																							TATCAAGAAAAGCA-1_9	H358_0	1.37605		TATCAAGAAAAGCA-1_9	47.6035	4.45461
																							TATCAAGAGTTGAC-1_9	H358_0	0.00687537		TATCAAGAGTTGAC-1_9	34.3982	4.80535
																							TATCACTGTCTGGA-1_9	H358_0	0.727524		TATCACTGTCTGGA-1_9	42.385	-16.1526
																							TATCCAACTGCATG-1_9	H358_0	0.315173		TATCCAACTGCATG-1_9	28.9729	-2.17953
																							TATCGACTCATGGT-1_9	H358_0	-0.0201452		TATCGACTCATGGT-1_9	27.3017	-3.9545
																							TATCTTCTCCCTTG-1_9	H358_0	-0.0158149		TATCTTCTCCCTTG-1_9	21.7255	1.67644
																							TATGAATGCAGGAG-1_9	H358_0	0.416222		TATGAATGCAGGAG-1_9	23.2824	-11.3906
																							TATGTCTGACTACG-1_9	H358_0	0.516173		TATGTCTGACTACG-1_9	45.15	3.33747
																							TATGTGCTACGGAG-1_9	H358_0	0.183247		TATGTGCTACGGAG-1_9	27.5742	-2.01445
																							TATGTGCTTTGCAG-1_9	H358_0	-0.0568585		TATGTGCTTTGCAG-1_9	25.179	2.81657
																							TATTTCCTACGGAG-1_9	H358_0	0.179661		TATTTCCTACGGAG-1_9	33.4907	3.9436
																							TATTTCCTTGTCGA-1_9	H358_0	0.125062		TATTTCCTTGTCGA-1_9	18.2783	3.35389
																							TCAAGGACTTAGGC-1_9	H358_0	0.983094		TCAAGGACTTAGGC-1_9	40.6889	-15.6144
																							TCAAGGTGTTTCTG-1_9	H358_0	-0.0300114		TCAAGGTGTTTCTG-1_9	18.0879	-6.60657
																							TCACAACTGGGAGT-1_9	H358_0	0.387397		TCACAACTGGGAGT-1_9	20.2504	-12.6946
																							TCACAACTTTCGCC-1_9	H358_0	0.714313		TCACAACTTTCGCC-1_9	40.4247	1.0679
																							TCACATACCTTGAG-1_9	H358_0	0.318714		TCACATACCTTGAG-1_9	27.6301	9.63691
																							TCACCGTGCTGAGT-1_9	H358_0	-0.0648055		TCACCGTGCTGAGT-1_9	17.975	4.79661
																							TCACCGTGTGTCCC-1_9	H358_0	-0.189985		TCACCGTGTGTCCC-1_9	7.28505	27.1656
																							TCACCTCTTCTTAC-1_9	H358_0	0.00276464		TCACCTCTTCTTAC-1_9	21.3558	-0.71916
																							TCACGAGATTACCT-1_9	H358_0	0.634139		TCACGAGATTACCT-1_9	28.3542	6.26886
																							TCAGACGAAGAAGT-1_9	H358_0	1.10193		TCAGACGAAGAAGT-1_9	42.7538	-7.76645
																							TCAGTGGAAGTAGA-1_9	H358_0	0.228345		TCAGTGGAAGTAGA-1_9	27.4911	-5.04572
																							TCAGTGGAGGACGA-1_9	H358_0	0.415806		TCAGTGGAGGACGA-1_9	34.9279	-13.2998
																							TCATCAACACACCA-1_9	H358_0	0.13203		TCATCAACACACCA-1_9	22.713	-6.06408
																							TCATCAACGCGAGA-1_9	H358_0	1.35655		TCATCAACGCGAGA-1_9	40.1869	-11.944
																							TCATCATGTGCACA-1_9	H358_0	-0.275169		TCATCATGTGCACA-1_9	17.1086	-5.80459
																							TCATCCCTCTGAGT-1_9	H358_0	0.0887803		TCATCCCTCTGAGT-1_9	28.5918	8.02217
																							TCATCCCTTGGTCA-1_9	H358_0	0.346757		TCATCCCTTGGTCA-1_9	25.2494	18.2565
																							TCATTGACAATCGC-1_9	H358_0	0.636049		TCATTGACAATCGC-1_9	46.1865	4.10536
																							TCATTGACCCAGTA-1_9	H358_0	1.02467		TCATTGACCCAGTA-1_9	41.2703	-16.6386
																							TCATTGACGACAAA-1_9	H358_0	0.832803		TCATTGACGACAAA-1_9	40.1268	-0.0671359
																							TCCACGTGGGATCT-1_9	H358_0	0.0413986		TCCACGTGGGATCT-1_9	25.3456	-4.56201
																							TCCACTCTCCTGAA-1_9	H358_0	0.223229		TCCACTCTCCTGAA-1_9	16.2458	-0.476037
																							TCCACTCTTATGGC-1_9	H358_0	0.105308		TCCACTCTTATGGC-1_9	34.3318	3.29948
																							TCCAGAGATCGCAA-1_9	H358_0	0.157596		TCCAGAGATCGCAA-1_9	16.953	0.886534
																							TCCATAACATGCTG-1_9	H358_0	0.0480698		TCCATAACATGCTG-1_9	3.17989	29.2812
																							TCCATAACCGAATC-1_9	H358_0	0.449752		TCCATAACCGAATC-1_9	24.1718	-1.78335
																							TCCATAACCTGACA-1_9	H358_0	-0.0490682		TCCATAACCTGACA-1_9	23.2822	13.0038
																							TCCCGAACCTCAAG-1_9	H358_0	0.828266		TCCCGAACCTCAAG-1_9	46.6791	3.2187
																							TCCCGATGCTCCCA-1_9	H358_0	0.8937		TCCCGATGCTCCCA-1_9	34.5549	-13.0373
																							TCCCGATGGCCCTT-1_9	H358_0	0.594836		TCCCGATGGCCCTT-1_9	38.0853	-18.3019
																							TCCCTACTGGCAAG-1_9	H358_0	0.71095		TCCCTACTGGCAAG-1_9	23.3748	-8.93298
																							TCCCTACTGTAGCT-1_9	H358_0	0.346131		TCCCTACTGTAGCT-1_9	43.1924	-11.6234
																							TCCGAAGATGCACA-1_9	H358_0	0.0275461		TCCGAAGATGCACA-1_9	16.3896	2.10362
																							TCCGGACTGTTGCA-1_9	H358_0	-0.0595485		TCCGGACTGTTGCA-1_9	11.7752	-1.58499
																							TCCTACCTGTCATG-1_9	H358_0	0.38505		TCCTACCTGTCATG-1_9	39.5169	-0.0837314
																							TCCTACCTTGAGAA-1_9	H358_0	0.121206		TCCTACCTTGAGAA-1_9	-0.130704	31.5529
																							TCCTATGAACTACG-1_9	H358_0	-0.125634		TCCTATGAACTACG-1_9	15.9272	10.172
																							TCCTATGAATGCTG-1_9	H358_0	0.744313		TCCTATGAATGCTG-1_9	23.8592	8.85414
																							TCGAGAACCCTTCG-1_9	H358_0	0.0313428		TCGAGAACCCTTCG-1_9	26.8317	3.67918
																							TCGAGAACTCAGAC-1_9	H358_0	-0.102879		TCGAGAACTCAGAC-1_9	25.195	1.9356
																							TCGAGCCTGTTAGC-1_9	H358_0	0.731111		TCGAGCCTGTTAGC-1_9	36.6063	-10.1741
																							TCGATACTGTCACA-1_9	H358_0	0.0949735		TCGATACTGTCACA-1_9	23.8691	12.2235
																							TCGCACACCTACTT-1_9	H358_0	1.30941		TCGCACACCTACTT-1_9	42.655	-7.45873
																							TCGCAGCTAGAATG-1_9	H358_0	0.0107848		TCGCAGCTAGAATG-1_9	20.3084	5.00921
																							TCGCAGCTCATCAG-1_9	H358_0	0.100703		TCGCAGCTCATCAG-1_9	15.5431	-1.79313
																							TCGGCACTTGTGGT-1_9	H358_0	1.88974		TCGGCACTTGTGGT-1_9	42.7946	-7.74389
																							TCGGTAGATTGCTT-1_9	H358_0	0.39805		TCGGTAGATTGCTT-1_9	39.5864	-14.8489
																							TCGTAGGAGGTATC-1_9	H358_0	0.0330652		TCGTAGGAGGTATC-1_9	29.9122	-3.90683
																							TCGTGAGACGCATA-1_9	H358_0	0.539862		TCGTGAGACGCATA-1_9	31.6835	-15.1961
																							TCTAACACCTGGAT-1_9	H358_0	0.232537		TCTAACACCTGGAT-1_9	23.773	-2.58375
																							TCTACAACCCTTGC-1_9	H358_0	0.532963		TCTACAACCCTTGC-1_9	30.8665	-14.7546
																							TCTCAAACTGTGGT-1_9	H358_0	0.114027		TCTCAAACTGTGGT-1_9	20.8525	3.8299
																							TCTCCACTTCCTAT-1_9	H358_0	0.559605		TCTCCACTTCCTAT-1_9	24.1467	-14.5609
																							TCTGATACGGACAG-1_9	H358_0	0.0737494		TCTGATACGGACAG-1_9	14.827	10.023
																							TCTGATACGTTAGC-1_9	H358_0	0.0498697		TCTGATACGTTAGC-1_9	21.0723	0.733064
																							TCTTACGACACCAA-1_9	H358_0	1.27113		TCTTACGACACCAA-1_9	43.3249	-8.95596
																							TGAAATTGATAAGG-1_9	H358_0	0.569583		TGAAATTGATAAGG-1_9	25.8646	-1.39995
																							TGAAATTGCCTTTA-1_9	H358_0	0.449192		TGAAATTGCCTTTA-1_9	27.0125	-8.54233
																							TGACACGAGTTCAG-1_9	H358_0	-0.0606991		TGACACGAGTTCAG-1_9	11.41	23.9169
																							TGACCAGAGACTAC-1_9	H358_0	0.164214		TGACCAGAGACTAC-1_9	24.4818	14.5819
																							TGACCGCTTAGTCG-1_9	H358_0	-0.129864		TGACCGCTTAGTCG-1_9	19.9758	3.89871
																							TGACCGCTTCGTAG-1_9	H358_0	0.319663		TGACCGCTTCGTAG-1_9	37.7718	0.354929
																							TGACGAACAAACGA-1_9	H358_0	0.223361		TGACGAACAAACGA-1_9	39.9649	-0.0374424
																							TGACTGGATCGTGA-1_9	H358_0	0.051043		TGACTGGATCGTGA-1_9	36.4601	0.214698
																							TGACTTACACTACG-1_9	H358_0	0.159543		TGACTTACACTACG-1_9	13.4927	-0.239778
																							TGACTTTGATCTTC-1_9	H358_0	0.557999		TGACTTTGATCTTC-1_9	41.3221	-3.98229
																							TGAGACACAGTCTG-1_9	H358_0	0.446742		TGAGACACAGTCTG-1_9	31.5469	-12.3336
																							TGAGCAACTGCCCT-1_9	H358_0	0.752497		TGAGCAACTGCCCT-1_9	39.9205	-0.665256
																							TGAGGTACACGCAT-1_9	H358_0	0.0648216		TGAGGTACACGCAT-1_9	18.5908	4.83962
																							TGAGGTACAGAACA-1_9	H358_0	0.623846		TGAGGTACAGAACA-1_9	30.1124	-12.7515
																							TGAGTCGATTCGGA-1_9	H358_0	-0.121697		TGAGTCGATTCGGA-1_9	21.3626	-6.52671
																							TGAGTGACTCAGGT-1_9	H358_0	0.0650675		TGAGTGACTCAGGT-1_9	21.8383	1.65842
																							TGATAAACTATGCG-1_9	H358_0	0.066284		TGATAAACTATGCG-1_9	23.12	6.23531
																							TGATACCTAAGGTA-1_9	H358_0	0.719076		TGATACCTAAGGTA-1_9	34.8013	-12.9642
																							TGATCACTTCCAAG-1_9	H358_0	-0.108199		TGATCACTTCCAAG-1_9	22.4598	14.4768
																							TGATCGGAAGTACC-1_9	H358_0	0.686931		TGATCGGAAGTACC-1_9	40.2093	-12.9366
																							TGATTCTGCATCAG-1_9	H358_0	-0.0983018		TGATTCTGCATCAG-1_9	27.2568	-5.62394
																							TGATTCTGCATGCA-1_9	H358_0	0.688386		TGATTCTGCATGCA-1_9	37.6813	-18.6837
																							TGCAACGAGTGCAT-1_9	H358_0	0.374237		TGCAACGAGTGCAT-1_9	30.8752	-11.8963
																							TGCAAGACTGCTAG-1_9	H358_0	0.0415692		TGCAAGACTGCTAG-1_9	22.7808	15.4452
																							TGCAAGTGGGTAGG-1_9	H358_0	-0.000569471		TGCAAGTGGGTAGG-1_9	16.1543	10.0906
																							TGCAAGTGGGTGGA-1_9	H358_0	0.0909455		TGCAAGTGGGTGGA-1_9	23.4796	-2.75851
																							TGCACAGAACGGTT-1_9	H358_0	0.279168		TGCACAGAACGGTT-1_9	22.9055	0.297217
																							TGCAGATGCGGAGA-1_9	H358_0	0.00720695		TGCAGATGCGGAGA-1_9	11.0764	10.9276
																							TGCCAAGATTACCT-1_9	H358_0	0.556275		TGCCAAGATTACCT-1_9	23.8849	-11.6101
																							TGCCACTGTCCAGA-1_9	H358_0	0.368849		TGCCACTGTCCAGA-1_9	35.4873	-9.83449
																							TGCCAGCTCTCGAA-1_9	H358_0	0.656141		TGCCAGCTCTCGAA-1_9	32.5791	-12.8932
																							TGCGATGAAGCGGA-1_9	H358_0	0.173179		TGCGATGAAGCGGA-1_9	39.4864	-0.241046
																							TGCGATGATTCGGA-1_9	H358_0	1.47412		TGCGATGATTCGGA-1_9	42.9429	-12.5276
																							TGCGCACTCTGAAC-1_9	H358_0	0.318494		TGCGCACTCTGAAC-1_9	20.259	-13.0729
																							TGCGTAGAGCTAAC-1_9	H358_0	-0.00815339		TGCGTAGAGCTAAC-1_9	13.2647	-2.26002
																							TGCTATACGCAAGG-1_9	H358_0	1.1327		TGCTATACGCAAGG-1_9	41.8261	-13.3105
																							TGCTATACTGCCTC-1_9	H358_0	0.656576		TGCTATACTGCCTC-1_9	28.7523	9.4772
																							TGCTTAACGGGACA-1_9	H358_0	0.0378317		TGCTTAACGGGACA-1_9	38.2176	-0.286946
																							TGCTTAACGTCAAC-1_9	H358_0	0.0212036		TGCTTAACGTCAAC-1_9	34.6026	0.636005
																							TGGAAAGACATGAC-1_9	H358_0	0.464307		TGGAAAGACATGAC-1_9	35.7109	-10.7102
																							TGGAACACACTGGT-1_9	H358_0	0.298107		TGGAACACACTGGT-1_9	35.142	2.25388
																							TGGAAGCTAGAGGC-1_9	H358_0	0.203689		TGGAAGCTAGAGGC-1_9	27.6311	8.87403
																							TGGAAGCTATCAGC-1_9	H358_0	0.936048		TGGAAGCTATCAGC-1_9	30.8496	-1.94746
																							TGGACCCTGTCACA-1_9	H358_0	2.52201		TGGACCCTGTCACA-1_9	49.1753	3.82625
																							TGGACTGACGACAT-1_9	H358_0	1.27306		TGGACTGACGACAT-1_9	34.8486	-14.0463
																							TGGAGACTTCGCCT-1_9	H358_0	0.511949		TGGAGACTTCGCCT-1_9	39.4791	5.40975
																							TGGAGGGAGTCTAG-1_9	H358_0	0.232917		TGGAGGGAGTCTAG-1_9	19.0371	-4.69293
																							TGGAGGGATGAAGA-1_9	H358_0	0.0379737		TGGAGGGATGAAGA-1_9	23.9763	2.61005
																							TGGATCGAAACCTG-1_9	H358_0	-0.0692719		TGGATCGAAACCTG-1_9	23.7034	-6.41195
																							TGGATCGACGTTGA-1_9	H358_0	-0.093271		TGGATCGACGTTGA-1_9	16.0088	7.71429
																							TGGTACGAACCCTC-1_9	H358_0	0.37981		TGGTACGAACCCTC-1_9	31.4419	-5.00983
																							TGGTAGTGAGGGTG-1_9	H358_0	-0.00123849		TGGTAGTGAGGGTG-1_9	28.0143	1.47433
																							TGGTAGTGGAATCC-1_9	H358_0	1.27935		TGGTAGTGGAATCC-1_9	43.6366	-15.2508
																							TGGTATCTGTACAC-1_9	H358_0	0.642395		TGGTATCTGTACAC-1_9	46.3398	6.14132
																							TGGTATCTGTTACG-1_9	H358_0	-0.0901842		TGGTATCTGTTACG-1_9	6.84111	27.1021
																							TGGTTACTGTACAC-1_9	H358_0	-0.123065		TGGTTACTGTACAC-1_9	27.452	-5.40335
																							TGGTTACTGTTGCA-1_9	H358_0	0.536982		TGGTTACTGTTGCA-1_9	37.3841	-0.483323
																							TGTAAAACCTGCTC-1_9	H358_0	0.0283469		TGTAAAACCTGCTC-1_9	10.7712	10.8818
																							TGTAAAACTGTAGC-1_9	H358_0	0.00713449		TGTAAAACTGTAGC-1_9	27.3937	12.771
																							TGTACTTGAGGGTG-1_9	H358_0	1.21783		TGTACTTGAGGGTG-1_9	43.3719	-12.6332
																							TGTAGTCTGCTTCC-1_9	H358_0	1.01456		TGTAGTCTGCTTCC-1_9	37.526	-15.1203
																							TGTATCTGCGGTAT-1_9	H358_0	0.356432		TGTATCTGCGGTAT-1_9	28.3691	-9.24788
																							TGTCAGGACCCTTG-1_9	H358_0	-0.0257557		TGTCAGGACCCTTG-1_9	22.9448	3.04036
																							TGTCTAACGAGAGC-1_9	H358_0	0.178746		TGTCTAACGAGAGC-1_9	19.2968	-4.06758
																							TGTTACACACCAAC-1_9	H358_0	0.984064		TGTTACACACCAAC-1_9	37.1142	-17.6856
																							TGTTACACGTCCTC-1_9	H358_0	1.11858		TGTTACACGTCCTC-1_9	39.0761	-12.769
																							TGTTACACTTGTCT-1_9	H358_0	-0.0992826		TGTTACACTTGTCT-1_9	23.6902	-7.42586
																							TGTTACTGCTGATG-1_9	H358_0	0.256432		TGTTACTGCTGATG-1_9	16.3189	-0.349067
																							TGTTACTGCTTAGG-1_9	H358_0	0.843598		TGTTACTGCTTAGG-1_9	40.6985	-16.4336
																							TTACACACGTCTTT-1_9	H358_0	0.338835		TTACACACGTCTTT-1_9	41.7879	5.38749
																							TTACCATGCCTGTC-1_9	H358_0	0.135929		TTACCATGCCTGTC-1_9	27.7321	-4.95069
																							TTACGTACAAGAAC-1_9	H358_0	0.650039		TTACGTACAAGAAC-1_9	47.5912	4.69593
																							TTACTCGACACTAG-1_9	H358_0	-0.0261364		TTACTCGACACTAG-1_9	34.373	4.50294
																							TTACTCGACCGATA-1_9	H358_0	1.41024		TTACTCGACCGATA-1_9	48.137	3.1937
																							TTACTCGAGACACT-1_9	H358_0	0.285489		TTACTCGAGACACT-1_9	24.7552	8.13547
																							TTACTCGAGTACGT-1_9	H358_0	0.388873		TTACTCGAGTACGT-1_9	38.6006	-13.1859
																							TTAGAATGACGTTG-1_9	H358_0	0.16738		TTAGAATGACGTTG-1_9	35.7925	1.34499
																							TTAGGGTGCACTCC-1_9	H358_0	0.340676		TTAGGGTGCACTCC-1_9	22.4663	-0.736687
																							TTAGGTCTACCAGT-1_9	H358_0	0.51184		TTAGGTCTACCAGT-1_9	25.3725	-0.870947
																							TTAGTCACTACGAC-1_9	H358_0	0.377999		TTAGTCACTACGAC-1_9	8.65105	22.693
																							TTAGTCTGGAGGCA-1_9	H358_0	0.17598		TTAGTCTGGAGGCA-1_9	34.5309	5.07744
																							TTATCCGACAGCTA-1_9	H358_0	1.66077		TTATCCGACAGCTA-1_9	42.8912	-16.4701
																							TTCAACACCTCGCT-1_9	H358_0	0.276897		TTCAACACCTCGCT-1_9	26.6596	-0.312608
																							TTCAAGCTCAGCTA-1_9	H358_0	0.130979		TTCAAGCTCAGCTA-1_9	19.3856	20.4794
																							TTCACAACACGACT-1_9	H358_0	0.66146		TTCACAACACGACT-1_9	38.3877	-13.4957
																							TTCACAACGTTGCA-1_9	H358_0	0.119769		TTCACAACGTTGCA-1_9	17.2728	3.53258
																							TTCACCCTAGAACA-1_9	H358_0	0.440235		TTCACCCTAGAACA-1_9	31.5267	-2.83017
																							TTCAGACTTGAAGA-1_9	H358_0	-0.072254		TTCAGACTTGAAGA-1_9	12.4967	9.51216
																							TTCAGTACACTCAG-1_9	H358_0	0.622436		TTCAGTACACTCAG-1_9	33.1522	2.55975
																							TTCAGTACGAATCC-1_9	H358_0	-0.11513		TTCAGTACGAATCC-1_9	14.5742	7.84819
																							TTCAGTTGCATGCA-1_9	H358_0	0.558592		TTCAGTTGCATGCA-1_9	35.6923	-18.1326
																							TTCATCGAAATCGC-1_9	H358_0	0.0712461		TTCATCGAAATCGC-1_9	13.1052	-3.90855
																							TTCATCGATCTCAT-1_9	H358_0	0.0177297		TTCATCGATCTCAT-1_9	26.8058	-4.89944
																							TTCATGTGTACGCA-1_9	H358_0	0.585532		TTCATGTGTACGCA-1_9	39.5636	5.23218
																							TTCCATGATCTCTA-1_9	H358_0	0.259633		TTCCATGATCTCTA-1_9	18.282	10.9143
																							TTCCTAGACTTAGG-1_9	H358_0	0.0201928		TTCCTAGACTTAGG-1_9	35.1717	3.46846
																							TTCGAGGATTTCGT-1_9	H358_0	1.31112		TTCGAGGATTTCGT-1_9	43.0725	-7.22903
																							TTCTACGAGGGAGT-1_9	H358_0	1.25744		TTCTACGAGGGAGT-1_9	37.4467	7.20637
																							TTCTCAGACCGAAT-1_9	H358_0	2.10254		TTCTCAGACCGAAT-1_9	47.468	4.32393
																							TTCTGATGTTCTGT-1_9	H358_0	0.742086		TTCTGATGTTCTGT-1_9	33.8526	-10.674
																							TTGAATGAAAGGTA-1_9	H358_0	0.025411		TTGAATGAAAGGTA-1_9	24.8957	-4.67634
																							TTGAATGACACTGA-1_9	H358_0	0.106076		TTGAATGACACTGA-1_9	19.697	5.41202
																							TTGAATGAGCCTTC-1_9	H358_0	0.479147		TTGAATGAGCCTTC-1_9	31.7079	-2.72979
																							TTGACACTCAGGAG-1_9	H358_0	0.299148		TTGACACTCAGGAG-1_9	31.0036	-12.4287
																							TTGACACTCGTAGT-1_9	H358_0	1.57626		TTGACACTCGTAGT-1_9	43.5049	-14.2749
																							TTGAGGACGACAGG-1_9	H358_0	0.214627		TTGAGGACGACAGG-1_9	32.4216	-17.2039
																							TTGCATTGCATCAG-1_9	H358_0	-0.0201159		TTGCATTGCATCAG-1_9	31.774	-6.31353
																							TTGTACACGACAAA-1_9	H358_0	0.153638		TTGTACACGACAAA-1_9	14.2767	9.24646
																							TTGTAGCTTGTGCA-1_9	H358_0	-0.153135		TTGTAGCTTGTGCA-1_9	18.6082	3.57765
																							TTGTCATGGAAGGC-1_9	H358_0	0.601631		TTGTCATGGAAGGC-1_9	26.428	-0.479721
																							TTTATCCTACACGT-1_9	H358_0	0.34772		TTTATCCTACACGT-1_9	35.5073	1.33987
																							TTTCACGAAACTGC-1_9	H358_0	0.934498		TTTCACGAAACTGC-1_9	38.1023	-17.5485
																							TTTCACGACCTCAC-1_9	H358_0	0.190471		TTTCACGACCTCAC-1_9	28.0616	-4.9813
																							TTTCACGAGGTGGA-1_9	H358_0	-0.303275		TTTCACGAGGTGGA-1_9	26.5469	-4.61635
																							TTTCAGTGTAGACC-1_9	H358_0	0.0402575		TTTCAGTGTAGACC-1_9	1.76584	29.2401
																							TTTCCAGACCATGA-1_9	H358_0	-0.148543		TTTCCAGACCATGA-1_9	28.9345	-3.93712
																							TTTCTACTGAGGCA-1_9	H358_0	0.0671609		TTTCTACTGAGGCA-1_9	21.7538	11.1362
																							AAACATTGAGCAAA-1_10	H358_04	0.463392		AAACATTGAGCAAA-1_10	30.4943	-12.5377
																							AAACATTGCAGTTG-1_10	H358_04	0.487461		AAACATTGCAGTTG-1_10	31.5641	-11.7568
																							AAACGCACCGCCTT-1_10	H358_04	0.305257		AAACGCACCGCCTT-1_10	25.5831	13.5709
																							AAACGCACGGAAAT-1_10	H358_04	-0.038418		AAACGCACGGAAAT-1_10	9.26807	4.60762
																							AAACGGCTCCAATG-1_10	H358_04	-0.00309183		AAACGGCTCCAATG-1_10	22.5019	12.2343
																							AAAGACGACTCGCT-1_10	H358_04	-0.128482		AAAGACGACTCGCT-1_10	12.8768	9.14528
																							AAAGCCTGAAGCCT-1_10	H358_04	0.128774		AAAGCCTGAAGCCT-1_10	23.8327	-0.957533
																							AAATCAACAAAAGC-1_10	H358_04	0.0168411		AAATCAACAAAAGC-1_10	1.8289	28.7632
																							AAATCAACGGTTCA-1_10	H358_04	0.0592652		AAATCAACGGTTCA-1_10	22.5329	2.75575
																							AAATCAACTTTGGG-1_10	H358_04	-0.148684		AAATCAACTTTGGG-1_10	18.2682	-7.9829
																							AAATCCCTAGAATG-1_10	H358_04	0.741312		AAATCCCTAGAATG-1_10	37.7702	-14.5118
																							AAATCTGAACTAGC-1_10	H358_04	0.185727		AAATCTGAACTAGC-1_10	21.8514	-8.21383
																							AAATCTGAGTTGAC-1_10	H358_04	0.0479226		AAATCTGAGTTGAC-1_10	42.0522	-5.34412
																							AAATCTGATGGGAG-1_10	H358_04	0.377438		AAATCTGATGGGAG-1_10	31.1954	11.9386
																							AAATGTTGGTGTCA-1_10	H358_04	0.701896		AAATGTTGGTGTCA-1_10	23.9167	-14.3832
																							AAATGTTGTTCGTT-1_10	H358_04	-0.219984		AAATGTTGTTCGTT-1_10	29.0107	-8.74944
																							AAATTCGACCTTTA-1_10	H358_04	0.180139		AAATTCGACCTTTA-1_10	23.2411	-13.3596
																							AACAATACAACGAA-1_10	H358_04	-0.105618		AACAATACAACGAA-1_10	13.0204	-4.44331
																							AACAATACACGGGA-1_10	H358_04	0.119591		AACAATACACGGGA-1_10	24.4236	14.133
																							AACAATACCGTAGT-1_10	H358_04	0.402436		AACAATACCGTAGT-1_10	19.8342	-8.05948
																							AACACGTGTTCCCG-1_10	H358_04	0.158392		AACACGTGTTCCCG-1_10	10.6207	7.53562
																							AACACTCTTCTCTA-1_10	H358_04	0.408204		AACACTCTTCTCTA-1_10	26.8674	11.5187
																							AACATATGACTGTG-1_10	H358_04	-0.487361		AACATATGACTGTG-1_10	36.9402	2.94212
																							AACATATGCATCAG-1_10	H358_04	1.31829		AACATATGCATCAG-1_10	40.3669	-13.5602
																							AACATATGTGAAGA-1_10	H358_04	0.326454		AACATATGTGAAGA-1_10	21.8144	10.895
																							AACCACGATCAGAC-1_10	H358_04	0.224858		AACCACGATCAGAC-1_10	34.8817	-14.4812
																							AACCAGTGGATACC-1_10	H358_04	0.183438		AACCAGTGGATACC-1_10	10.4479	7.4884
																							AACCGCCTAGATGA-1_10	H358_04	0.279573		AACCGCCTAGATGA-1_10	38.5334	1.54337
																							AACCTACTACGCAT-1_10	H358_04	-0.179137		AACCTACTACGCAT-1_10	19.498	-4.20773
																							AACCTACTCCTGTC-1_10	H358_04	0.0168623		AACCTACTCCTGTC-1_10	18.9685	-1.22875
																							AACCTTACCACTTT-1_10	H358_04	0.52512		AACCTTACCACTTT-1_10	43.3184	-5.20587
																							AACGCAACCCTCAC-1_10	H358_04	0.154581		AACGCAACCCTCAC-1_10	37.4366	3.39827
																							AACGCAACGACACT-1_10	H358_04	0.505871		AACGCAACGACACT-1_10	28.2409	-16.0449
																							AACGGTACCGATAC-1_10	H358_04	0.0468584		AACGGTACCGATAC-1_10	15.7621	1.66976
																							AACGGTACCTTGTT-1_10	H358_04	-0.141089		AACGGTACCTTGTT-1_10	12.7036	9.80802
																							AACGTTCTGGCAAG-1_10	H358_04	-0.171458		AACGTTCTGGCAAG-1_10	15.1781	-6.06563
																							AACTACCTGTTTGG-1_10	H358_04	0.181763		AACTACCTGTTTGG-1_10	0.189129	32.9126
																							AACTACCTTAAGGA-1_10	H358_04	0.247177		AACTACCTTAAGGA-1_10	20.0913	-10.3132
																							AACTCACTGGAGTG-1_10	H358_04	0.783957		AACTCACTGGAGTG-1_10	39.308	-13.5013
																							AACTCGGAATGGTC-1_10	H358_04	0.110131		AACTCGGAATGGTC-1_10	30.2563	-15.6029
																							AACTCTTGCCTTAT-1_10	H358_04	-0.141863		AACTCTTGCCTTAT-1_10	16.4306	-6.25346
																							AACTCTTGTGCTCC-1_10	H358_04	0.367839		AACTCTTGTGCTCC-1_10	28.1088	12.3821
																							AACTGTCTTTCGGA-1_10	H358_04	-0.044934		AACTGTCTTTCGGA-1_10	22.5536	13.411
																							AACTTGCTAAGAGT-1_10	H358_04	-0.0178768		AACTTGCTAAGAGT-1_10	21.5842	19.6972
																							AACTTGCTCTTGGA-1_10	H358_04	-0.00163375		AACTTGCTCTTGGA-1_10	12.92	19.4599
																							AACTTGCTGGACTT-1_10	H358_04	0.449301		AACTTGCTGGACTT-1_10	38.2314	-18.2286
																							AAGAAGACCCTGAA-1_10	H358_04	0.670481		AAGAAGACCCTGAA-1_10	41.9503	-3.8552
																							AAGAAGACGCATCA-1_10	H358_04	-0.0443111		AAGAAGACGCATCA-1_10	21.3102	-4.90794
																							AAGAAGACTTACCT-1_10	H358_04	0.185782		AAGAAGACTTACCT-1_10	34.1395	-13.051
																							AAGAATCTAACCAC-1_10	H358_04	0.0946449		AAGAATCTAACCAC-1_10	10.6364	7.72183
																							AAGAATCTCAACTG-1_10	H358_04	-0.399113		AAGAATCTCAACTG-1_10	22.5096	-6.91806
																							AAGAATCTTCTCGC-1_10	H358_04	-0.0423494		AAGAATCTTCTCGC-1_10	-0.0526349	31.4526
																							AAGAGATGATCACG-1_10	H358_04	0.245899		AAGAGATGATCACG-1_10	29.0534	-10.493
																							AAGAGATGATCGGT-1_10	H358_04	-0.0561975		AAGAGATGATCGGT-1_10	16.057	6.67214
																							AAGATTACGAGAGC-1_10	H358_04	0.551824		AAGATTACGAGAGC-1_10	41.9306	-17.3808
																							AAGCACTGACCGAT-1_10	H358_04	0.0887723		AAGCACTGACCGAT-1_10	22.8238	-7.32296
																							AAGCCAACGACGTT-1_10	H358_04	-0.012024		AAGCCAACGACGTT-1_10	18.2918	-6.10003
																							AAGCGACTTTGGTG-1_10	H358_04	0.026099		AAGCGACTTTGGTG-1_10	-0.482654	30.5388
																							AAGCGTACAGCCTA-1_10	H358_04	-0.292551		AAGCGTACAGCCTA-1_10	22.1121	-4.64604
																							AAGGCTACCTATTC-1_10	H358_04	0.580078		AAGGCTACCTATTC-1_10	33.0202	-13.3263
																							AAGTAACTACCGAT-1_10	H358_04	-0.0292699		AAGTAACTACCGAT-1_10	25.5734	6.0451
																							AAGTAGGACAACCA-1_10	H358_04	0.0692185		AAGTAGGACAACCA-1_10	12.0725	-0.28674
																							AAGTATACAAGCCT-1_10	H358_04	-0.212543		AAGTATACAAGCCT-1_10	28.8899	7.22451
																							AAGTCCGATCTCTA-1_10	H358_04	0.543235		AAGTCCGATCTCTA-1_10	32.8315	19.8041
																							AAGTTATGCGCTAA-1_10	H358_04	-0.406325		AAGTTATGCGCTAA-1_10	12.8125	-4.22143
																							AAGTTCCTGTATCG-1_10	H358_04	0.105804		AAGTTCCTGTATCG-1_10	21.2192	-2.89462
																							AATACCCTTGCATG-1_10	H358_04	-0.247535		AATACCCTTGCATG-1_10	21.4193	-12.6163
																							AATACCCTTTACCT-1_10	H358_04	0.185186		AATACCCTTTACCT-1_10	26.4126	7.41005
																							AATACTGACCCGTT-1_10	H358_04	0.477022		AATACTGACCCGTT-1_10	40.4566	2.98888
																							AATACTGACTGATG-1_10	H358_04	-0.201276		AATACTGACTGATG-1_10	18.2598	-3.2896
																							AATACTGAGGCAAG-1_10	H358_04	0.0774963		AATACTGAGGCAAG-1_10	24.3695	-0.684575
																							AATATCGAAAGGGC-1_10	H358_04	-0.169297		AATATCGAAAGGGC-1_10	37.6518	1.69521
																							AATATCGAACCTAG-1_10	H358_04	0.230523		AATATCGAACCTAG-1_10	38.6955	-2.51059
																							AATATCGATCGCTC-1_10	H358_04	0.179034		AATATCGATCGCTC-1_10	23.7766	-14.3697
																							AATCAAACGGGACA-1_10	H358_04	-0.119875		AATCAAACGGGACA-1_10	26.9393	9.18081
																							AATCAAACTTGTCT-1_10	H358_04	0.0562451		AATCAAACTTGTCT-1_10	17.3432	-3.86041
																							AATCTAGAATCGAC-1_10	H358_04	0.299472		AATCTAGAATCGAC-1_10	38.4281	-2.99517
																							AATCTAGACAAAGA-1_10	H358_04	-0.0578057		AATCTAGACAAAGA-1_10	20.572	20.0072
																							AATCTAGAGAGGGT-1_10	H358_04	0.0302698		AATCTAGAGAGGGT-1_10	23.3806	-3.00717
																							AATCTCTGCTTACT-1_10	H358_04	-0.385035		AATCTCTGCTTACT-1_10	16.2588	5.26755
																							AATCTCTGTAACCG-1_10	H358_04	0.0102695		AATCTCTGTAACCG-1_10	21.1782	-12.9928
																							AATGAGGATCTAGG-1_10	H358_04	-0.0997869		AATGAGGATCTAGG-1_10	14.4877	4.42072
																							AATGGAGAATCAGC-1_10	H358_04	-0.010634		AATGGAGAATCAGC-1_10	17.8243	-1.81309
																							AATGGCTGAACGTC-1_10	H358_04	0.169374		AATGGCTGAACGTC-1_10	13.3445	4.13185
																							AATGGCTGATCGAC-1_10	H358_04	0.00838322		AATGGCTGATCGAC-1_10	22.2978	-0.0371331
																							AATGGCTGCTTGTT-1_10	H358_04	-0.0736249		AATGGCTGCTTGTT-1_10	3.09534	26.6031
																							AATGTTGAGACTAC-1_10	H358_04	-0.0853386		AATGTTGAGACTAC-1_10	17.4009	-8.6538
																							AATTACGATCAGGT-1_10	H358_04	-0.192609		AATTACGATCAGGT-1_10	34.467	4.53296
																							AATTCCTGCACTAG-1_10	H358_04	-0.102834		AATTCCTGCACTAG-1_10	30.0802	-6.60558
																							AATTGTGAGTCACA-1_10	H358_04	-0.00243013		AATTGTGAGTCACA-1_10	13.22	-4.47563
																							ACAAATTGGTGTTG-1_10	H358_04	-0.243737		ACAAATTGGTGTTG-1_10	10.505	11.2331
																							ACAACCGAAACAGA-1_10	H358_04	0.1084		ACAACCGAAACAGA-1_10	25.5352	13.6802
																							ACAACCGAAACGAA-1_10	H358_04	-0.200628		ACAACCGAAACGAA-1_10	13.1911	-3.09988
																							ACAAGAGAGATACC-1_10	H358_04	1.56954		ACAAGAGAGATACC-1_10	48.4227	4.42546
																							ACAATAACTTACCT-1_10	H358_04	-0.171548		ACAATAACTTACCT-1_10	11.0945	11.5797
																							ACAATTGACGGTAT-1_10	H358_04	0.940204		ACAATTGACGGTAT-1_10	42.0125	-4.08507
																							ACACCCTGACGGGA-1_10	H358_04	0.52487		ACACCCTGACGGGA-1_10	30.8066	-14.5919
																							ACACGAACGTTTCT-1_10	H358_04	0.418451		ACACGAACGTTTCT-1_10	37.2395	-16.3493
																							ACACGAACTGGAAA-1_10	H358_04	1.2063		ACACGAACTGGAAA-1_10	42.4174	-16.6063
																							ACACGATGCGTGAT-1_10	H358_04	0.357135		ACACGATGCGTGAT-1_10	25.4423	-11.5459
																							ACAGACACGTTGCA-1_10	H358_04	0.119518		ACAGACACGTTGCA-1_10	-0.27149	31.1725
																							ACAGGTACCTAGCA-1_10	H358_04	0.262172		ACAGGTACCTAGCA-1_10	16.6104	-9.09471
																							ACAGTCGAAGGGTG-1_10	H358_04	0.759219		ACAGTCGAAGGGTG-1_10	47.554	4.86644
																							ACAGTGACGGAGGT-1_10	H358_04	0.479292		ACAGTGACGGAGGT-1_10	19.6069	-2.66889
																							ACAGTGACTTGGCA-1_10	H358_04	0.032888		ACAGTGACTTGGCA-1_10	10.2169	2.14505
																							ACATACCTATGACC-1_10	H358_04	-0.0696884		ACATACCTATGACC-1_10	25.0751	-9.99982
																							ACATACCTTATCGG-1_10	H358_04	0.298179		ACATACCTTATCGG-1_10	19.9431	-8.00909
																							ACATCACTCCTATT-1_10	H358_04	0.595076		ACATCACTCCTATT-1_10	27.5107	14.0456
																							ACCACCTGGAGGAC-1_10	H358_04	0.331393		ACCACCTGGAGGAC-1_10	20.4591	-1.05912
																							ACCAGTGACCGAAT-1_10	H358_04	-0.192537		ACCAGTGACCGAAT-1_10	34.2086	-11.7269
																							ACCAGTGACCGCTT-1_10	H358_04	0.256485		ACCAGTGACCGCTT-1_10	26.6128	10.0324
																							ACCCAAGACGTAGT-1_10	H358_04	0.150883		ACCCAAGACGTAGT-1_10	13.0156	7.45829
																							ACCCGTACGAAAGT-1_10	H358_04	-0.0961432		ACCCGTACGAAAGT-1_10	12.4927	15.3031
																							ACCCGTTGACTCAG-1_10	H358_04	-0.145962		ACCCGTTGACTCAG-1_10	1.7765	27.8625
																							ACCTATTGGATGAA-1_10	H358_04	0.652477		ACCTATTGGATGAA-1_10	34.8222	-18.3149
																							ACCTCGTGCCATGA-1_10	H358_04	-0.155559		ACCTCGTGCCATGA-1_10	23.2136	-7.97969
																							ACGACAACGGCATT-1_10	H358_04	-0.534061		ACGACAACGGCATT-1_10	24.3305	-7.90948
																							ACGACCCTTTTGGG-1_10	H358_04	0.416115		ACGACCCTTTTGGG-1_10	34.1166	-11.1718
																							ACGATCGATAGACC-1_10	H358_04	-0.181374		ACGATCGATAGACC-1_10	16.111	1.61952
																							ACGATGACCCGATA-1_10	H358_04	0.204357		ACGATGACCCGATA-1_10	41.5827	-4.11376
																							ACGATGACGGTAGG-1_10	H358_04	0.28781		ACGATGACGGTAGG-1_10	21.7765	-13.1642
																							ACGATTCTGTTAGC-1_10	H358_04	-0.0971482		ACGATTCTGTTAGC-1_10	27.2859	12.8144
																							ACGATTCTTAGAGA-1_10	H358_04	0.369982		ACGATTCTTAGAGA-1_10	21.3456	12.0819
																							ACGCCACTCTAGAC-1_10	H358_04	0.0517904		ACGCCACTCTAGAC-1_10	26.8669	9.72269
																							ACGCCGGAGTCACA-1_10	H358_04	-0.0689645		ACGCCGGAGTCACA-1_10	15.2899	3.73018
																							ACGCCTTGAGGCGA-1_10	H358_04	0.333745		ACGCCTTGAGGCGA-1_10	30.9775	-12.0509
																							ACGCGGTGCCGAAT-1_10	H358_04	0.27149		ACGCGGTGCCGAAT-1_10	22.7921	11.3426
																							ACGCTCACAAGAGT-1_10	H358_04	0.47746		ACGCTCACAAGAGT-1_10	31.674	11.8815
																							ACGCTGCTGATACC-1_10	H358_04	-0.176246		ACGCTGCTGATACC-1_10	42.5791	7.04527
																							ACGCTGCTGGCAAG-1_10	H358_04	0.479912		ACGCTGCTGGCAAG-1_10	25.9309	-1.0372
																							ACGGAGGACCAACA-1_10	H358_04	-0.0768632		ACGGAGGACCAACA-1_10	29.5478	-17.3333
																							ACGGCTCTCCCAAA-1_10	H358_04	-0.0773353		ACGGCTCTCCCAAA-1_10	11.1967	8.83191
																							ACGGCTCTGTCTGA-1_10	H358_04	-0.18457		ACGGCTCTGTCTGA-1_10	22.8193	-4.80391
																							ACGGGAGAACCACA-1_10	H358_04	1.34326		ACGGGAGAACCACA-1_10	42.7164	6.03887
																							ACGGGAGAGTCTGA-1_10	H358_04	-0.122239		ACGGGAGAGTCTGA-1_10	0.97023	27.3349
																							ACGTCAGAATCAGC-1_10	H358_04	-0.261152		ACGTCAGAATCAGC-1_10	37.393	2.08435
																							ACGTCAGATCACGA-1_10	H358_04	0.302742		ACGTCAGATCACGA-1_10	29.9499	-17.7824
																							ACGTCCTGTCTCTA-1_10	H358_04	0.0778989		ACGTCCTGTCTCTA-1_10	14.8974	3.23296
																							ACGTCGCTACTTTC-1_10	H358_04	0.0102249		ACGTCGCTACTTTC-1_10	22.8043	-11.2286
																							ACGTGATGCTGAGT-1_10	H358_04	0.241431		ACGTGATGCTGAGT-1_10	19.1666	-13.3265
																							ACTACGGAGCTAAC-1_10	H358_04	-0.136547		ACTACGGAGCTAAC-1_10	15.0951	2.81166
																							ACTACTACCTGTTT-1_10	H358_04	0.158165		ACTACTACCTGTTT-1_10	15.4565	-6.19045
																							ACTACTACCTTCTA-1_10	H358_04	-0.289641		ACTACTACCTTCTA-1_10	11.8756	8.42672
																							ACTAGGTGACCAGT-1_10	H358_04	-0.268546		ACTAGGTGACCAGT-1_10	14.972	4.22886
																							ACTATCACTTCACT-1_10	H358_04	-0.239511		ACTATCACTTCACT-1_10	21.6282	-8.05805
																							ACTCCCGATGCAGT-1_10	H358_04	0.309505		ACTCCCGATGCAGT-1_10	27.1833	-13.337
																							ACTCGAGAACAGTC-1_10	H358_04	0.0675269		ACTCGAGAACAGTC-1_10	23.1978	-5.69917
																							ACTCTATGACAGTC-1_10	H358_04	-0.0115856		ACTCTATGACAGTC-1_10	19.1793	-2.51123
																							ACTCTATGACTCAG-1_10	H358_04	-0.0668733		ACTCTATGACTCAG-1_10	13.1683	10.4138
																							ACTCTCCTCCTCCA-1_10	H358_04	-0.3213		ACTCTCCTCCTCCA-1_10	15.8664	-4.51754
																							ACTGGCCTACCGAT-1_10	H358_04	0.130786		ACTGGCCTACCGAT-1_10	35.495	-10.9699
																							ACTGGCCTTTCGCC-1_10	H358_04	0.247762		ACTGGCCTTTCGCC-1_10	22.0452	0.109078
																							ACTTAAGAACTACG-1_10	H358_04	-0.237474		ACTTAAGAACTACG-1_10	14.5059	-6.08577
																							ACTTAGCTTATGCG-1_10	H358_04	-0.0672912		ACTTAGCTTATGCG-1_10	6.47984	26.8825
																							ACTTGACTCACTCC-1_10	H358_04	-0.532975		ACTTGACTCACTCC-1_10	32.014	-7.72653
																							ACTTGGGACCCTAC-1_10	H358_04	0.318061		ACTTGGGACCCTAC-1_10	39.155	3.40579
																							ACTTGTACTGGTGT-1_10	H358_04	0.42748		ACTTGTACTGGTGT-1_10	37.9142	7.71422
																							ACTTTGTGAAGGCG-1_10	H358_04	0.0293453		ACTTTGTGAAGGCG-1_10	1.13623	34.0757
																							AGAAACGATGCCCT-1_10	H358_04	-0.00917448		AGAAACGATGCCCT-1_10	17.1722	-9.23433
																							AGAACAGATGGTTG-1_10	H358_04	0.0310859		AGAACAGATGGTTG-1_10	0.653149	28.3044
																							AGACACACTAAGCC-1_10	H358_04	0.791722		AGACACACTAAGCC-1_10	31.2156	-14.2763
																							AGACACTGCATACG-1_10	H358_04	0.16198		AGACACTGCATACG-1_10	33.7663	-18.5853
																							AGACTCGATCGCAA-1_10	H358_04	-0.0765455		AGACTCGATCGCAA-1_10	9.61985	7.64136
																							AGACTGACCTTATC-1_10	H358_04	0.0197251		AGACTGACCTTATC-1_10	1.57972	27.6395
																							AGACTGACTCTGGA-1_10	H358_04	0.375824		AGACTGACTCTGGA-1_10	21.831	-12.93
																							AGACTTCTGATACC-1_10	H358_04	0.0600579		AGACTTCTGATACC-1_10	37.8641	-18.39
																							AGAGATGATGCTGA-1_10	H358_04	0.0784559		AGAGATGATGCTGA-1_10	20.6072	-12.3504
																							AGAGGTCTCAGGAG-1_10	H358_04	0.306594		AGAGGTCTCAGGAG-1_10	19.1833	-13.3152
																							AGAGTCTGCCTTCG-1_10	H358_04	0.643899		AGAGTCTGCCTTCG-1_10	28.5251	9.68617
																							AGATATACGTTGTG-1_10	H358_04	0.764564		AGATATACGTTGTG-1_10	42.1328	-13.9689
																							AGATCGTGATCTCT-1_10	H358_04	0.0795949		AGATCGTGATCTCT-1_10	1.33026	32.6437
																							AGATCTCTGCTAAC-1_10	H358_04	-0.116386		AGATCTCTGCTAAC-1_10	15.7673	5.08785
																							AGATTAACCGAGTT-1_10	H358_04	0.17143		AGATTAACCGAGTT-1_10	20.0644	-13.627
																							AGATTCCTACTGTG-1_10	H358_04	-0.224478		AGATTCCTACTGTG-1_10	13.0404	-3.24973
																							AGCAAAGACTATTC-1_10	H358_04	0.161225		AGCAAAGACTATTC-1_10	13.4738	7.74491
																							AGCAACACTATTCC-1_10	H358_04	0.20242		AGCAACACTATTCC-1_10	35.3488	6.6295
																							AGCAACACTCTAGG-1_10	H358_04	0.662802		AGCAACACTCTAGG-1_10	37.4149	-9.83824
																							AGCAAGCTCAAGCT-1_10	H358_04	0.124838		AGCAAGCTCAAGCT-1_10	24.3021	-0.0615753
																							AGCACTGATCTGGA-1_10	H358_04	-0.327738		AGCACTGATCTGGA-1_10	28.8954	-17.2851
																							AGCATCGAGCGATT-1_10	H358_04	0.422937		AGCATCGAGCGATT-1_10	22.9353	-13.0403
																							AGCATGACGTGTAC-1_10	H358_04	0.155181		AGCATGACGTGTAC-1_10	10.8255	6.92344
																							AGCCAATGCTTGAG-1_10	H358_04	0.083445		AGCCAATGCTTGAG-1_10	13.7056	4.41895
																							AGCCACCTGGTAGG-1_10	H358_04	-0.352066		AGCCACCTGGTAGG-1_10	16.2153	-2.24591
																							AGCCGGACCCACCT-1_10	H358_04	-0.0216326		AGCCGGACCCACCT-1_10	12.2701	15.5251
																							AGCCGGACCCAGTA-1_10	H358_04	0.137728		AGCCGGACCCAGTA-1_10	18.0212	-10.571
																							AGCCGGTGGCGATT-1_10	H358_04	0.42441		AGCCGGTGGCGATT-1_10	30.457	-17.3052
																							AGCCGGTGTGGTAC-1_10	H358_04	0.0851783		AGCCGGTGTGGTAC-1_10	12.5199	4.87138
																							AGCCTCACACACCA-1_10	H358_04	0.395895		AGCCTCACACACCA-1_10	46.7955	3.65199
																							AGCCTCACGAAACA-1_10	H358_04	0.0543537		AGCCTCACGAAACA-1_10	34.9233	5.35257
																							AGCCTCACTCGCAA-1_10	H358_04	0.128427		AGCCTCACTCGCAA-1_10	31.1567	-17.9839
																							AGCCTCTGATCGAC-1_10	H358_04	0.185968		AGCCTCTGATCGAC-1_10	14.6087	3.41145
																							AGCCTCTGGCAGTT-1_10	H358_04	0.123896		AGCCTCTGGCAGTT-1_10	30.2007	-4.40839
																							AGCCTCTGGTGTTG-1_10	H358_04	-0.201674		AGCCTCTGGTGTTG-1_10	15.2105	-6.06403
																							AGCGAACTCGTACA-1_10	H358_04	-0.251317		AGCGAACTCGTACA-1_10	11.0262	8.38664
																							AGCGAACTTTGTCT-1_10	H358_04	0.525954		AGCGAACTTTGTCT-1_10	38.4168	7.83064
																							AGCGATTGTGGTTG-1_10	H358_04	0.891085		AGCGATTGTGGTTG-1_10	46.6855	6.14076
																							AGCGATTGTGTCCC-1_10	H358_04	0.70808		AGCGATTGTGTCCC-1_10	37.3622	-15.3677
																							AGCGCCGATCAAGC-1_10	H358_04	-0.339247		AGCGCCGATCAAGC-1_10	31.7247	-7.85919
																							AGCGGGCTTTCCGC-1_10	H358_04	-0.328785		AGCGGGCTTTCCGC-1_10	14.397	-3.75796
																							AGCTGAACCTTTAC-1_10	H358_04	-0.0486334		AGCTGAACCTTTAC-1_10	11.1913	13.4255
																							AGCTGCCTATTCTC-1_10	H358_04	0.259496		AGCTGCCTATTCTC-1_10	20.8197	-12.3072
																							AGCTGCCTCAGTTG-1_10	H358_04	-0.284582		AGCTGCCTCAGTTG-1_10	17.3069	-3.46898
																							AGCTGTGAGACAAA-1_10	H358_04	0.0361504		AGCTGTGAGACAAA-1_10	11.5286	16.2944
																							AGCTGTGAGCTTAG-1_10	H358_04	-0.197821		AGCTGTGAGCTTAG-1_10	38.4928	3.32433
																							AGCTGTGATCACGA-1_10	H358_04	0.633163		AGCTGTGATCACGA-1_10	12.6558	2.15719
																							AGCTTACTAAGCAA-1_10	H358_04	-0.179336		AGCTTACTAAGCAA-1_10	37.58	4.06949
																							AGGAAATGGTCGTA-1_10	H358_04	0.775675		AGGAAATGGTCGTA-1_10	37.1962	-16.2051
																							AGGAACCTAACCAC-1_10	H358_04	-0.161357		AGGAACCTAACCAC-1_10	17.8082	4.0225
																							AGGACACTACCTTT-1_10	H358_04	0.164745		AGGACACTACCTTT-1_10	40.0772	1.87256
																							AGGACACTTATCTC-1_10	H358_04	0.902953		AGGACACTTATCTC-1_10	30.7534	-13.4459
																							AGGACTTGCTCATT-1_10	H358_04	-0.149735		AGGACTTGCTCATT-1_10	10.1206	9.15116
																							AGGATGCTACGACT-1_10	H358_04	0.359608		AGGATGCTACGACT-1_10	27.5953	9.96493
																							AGGCAACTCCAACA-1_10	H358_04	0.0282627		AGGCAACTCCAACA-1_10	17.8895	-7.36246
																							AGGCAACTCCTCCA-1_10	H358_04	0.466692		AGGCAACTCCTCCA-1_10	34.9995	-14.8581
																							AGGCCTCTACAGTC-1_10	H358_04	0.143223		AGGCCTCTACAGTC-1_10	40.3522	3.39741
																							AGGCCTCTCTTCGC-1_10	H358_04	0.0252492		AGGCCTCTCTTCGC-1_10	25.3369	-15.5531
																							AGGGACGAAAGCCT-1_10	H358_04	0.463554		AGGGACGAAAGCCT-1_10	11.4267	15.9854
																							AGGGACGAAGCCTA-1_10	H358_04	-0.276242		AGGGACGAAGCCTA-1_10	31.221	-6.04634
																							AGGGAGTGAGCATC-1_10	H358_04	-0.0728556		AGGGAGTGAGCATC-1_10	28.4212	-7.27656
																							AGGGAGTGAGTCTG-1_10	H358_04	-0.0206744		AGGGAGTGAGTCTG-1_10	20.7971	-6.66837
																							AGGGAGTGCCCGTT-1_10	H358_04	0.677584		AGGGAGTGCCCGTT-1_10	31.9356	-12.2687
																							AGGGCCACAGGAGC-1_10	H358_04	0.125122		AGGGCCACAGGAGC-1_10	10.8228	5.68032
																							AGGGTGGAACTACG-1_10	H358_04	0.157582		AGGGTGGAACTACG-1_10	22.4927	11.595
																							AGGGTGGAAGCTAC-1_10	H358_04	-0.524086		AGGGTGGAAGCTAC-1_10	29.5281	-9.02457
																							AGGGTTTGAGCCAT-1_10	H358_04	1.20906		AGGGTTTGAGCCAT-1_10	41.9951	-15.02
																							AGGTACACACTAGC-1_10	H358_04	-0.163748		AGGTACACACTAGC-1_10	28.8845	-7.98704
																							AGGTCATGCGTACA-1_10	H358_04	0.629524		AGGTCATGCGTACA-1_10	41.7715	6.70322
																							AGGTCATGCTGTAG-1_10	H358_04	-0.195009		AGGTCATGCTGTAG-1_10	15.755	6.39264
																							AGGTCTGAAGTACC-1_10	H358_04	0.240338		AGGTCTGAAGTACC-1_10	10.673	1.90908
																							AGGTTCGAACGCTA-1_10	H358_04	-0.149264		AGGTTCGAACGCTA-1_10	11.2567	2.51911
																							AGGTTCGATCTCTA-1_10	H358_04	-0.19035		AGGTTCGATCTCTA-1_10	22.7569	-6.698
																							AGGTTGTGCAGTCA-1_10	H358_04	0.327879		AGGTTGTGCAGTCA-1_10	18.8214	-1.25353
																							AGGTTGTGCTCAAG-1_10	H358_04	0.153915		AGGTTGTGCTCAAG-1_10	21.7672	-13.2889
																							AGGTTGTGTTGGCA-1_10	H358_04	-0.271294		AGGTTGTGTTGGCA-1_10	12.2217	-1.58018
																							AGTAAGGAATTGGC-1_10	H358_04	-0.238168		AGTAAGGAATTGGC-1_10	20.3405	3.4514
																							AGTAATACCCTATT-1_10	H358_04	-0.0398388		AGTAATACCCTATT-1_10	15.8474	5.25028
																							AGTAGAGAGCATAC-1_10	H358_04	-0.044568		AGTAGAGAGCATAC-1_10	11.1409	10.0977
																							AGTAGAGATCGTAG-1_10	H358_04	-0.0315917		AGTAGAGATCGTAG-1_10	13.6949	6.91436
																							AGTCACGAACGGAG-1_10	H358_04	0.181103		AGTCACGAACGGAG-1_10	27.9477	13.6969
																							AGTCACGATTTCTG-1_10	H358_04	-0.266703		AGTCACGATTTCTG-1_10	17.6448	4.47638
																							AGTCAGACAGATGA-1_10	H358_04	0.214861		AGTCAGACAGATGA-1_10	24.0748	-14.8471
																							AGTCAGACTCCTGC-1_10	H358_04	-0.0505811		AGTCAGACTCCTGC-1_10	24.9203	13.6483
																							AGTCCAGACTGGTA-1_10	H358_04	-0.0471438		AGTCCAGACTGGTA-1_10	17.5262	1.78658
																							AGTCCAGATAGACC-1_10	H358_04	0.00119823		AGTCCAGATAGACC-1_10	22.4707	11.9457
																							AGTCGAACAGAATG-1_10	H358_04	0.0885176		AGTCGAACAGAATG-1_10	16.1271	-8.43471
																							AGTCGCCTGAGGTG-1_10	H358_04	0.40985		AGTCGCCTGAGGTG-1_10	19.3239	-8.55927
																							AGTCTACTACGGTT-1_10	H358_04	0.49758		AGTCTACTACGGTT-1_10	40.5617	1.3232
																							AGTCTACTTTAGGC-1_10	H358_04	-0.148869		AGTCTACTTTAGGC-1_10	24.2728	12.1149
																							AGTCTTACTTCTGT-1_10	H358_04	-0.436149		AGTCTTACTTCTGT-1_10	28.8927	-7.80703
																							AGTGACACACGGTT-1_10	H358_04	0.384199		AGTGACACACGGTT-1_10	24.5812	-11.3273
																							AGTGACACAGGAGC-1_10	H358_04	0.0267849		AGTGACACAGGAGC-1_10	18.2388	16.3557
																							AGTGTTCTCGGAGA-1_10	H358_04	0.0486927		AGTGTTCTCGGAGA-1_10	31.9718	-15.0126
																							AGTTATGACACTCC-1_10	H358_04	0.0399252		AGTTATGACACTCC-1_10	10.3798	7.06403
																							AGTTCTACAACGGG-1_10	H358_04	-0.00464873		AGTTCTACAACGGG-1_10	11.1386	12.6872
																							AGTTCTTGCAGAAA-1_10	H358_04	-0.15957		AGTTCTTGCAGAAA-1_10	14.2105	-6.0494
																							AGTTTAGAGGTATC-1_10	H358_04	0.346844		AGTTTAGAGGTATC-1_10	30.5375	-12.1177
																							AGTTTGCTTCTCTA-1_10	H358_04	0.155616		AGTTTGCTTCTCTA-1_10	13.0992	3.27516
																							ATAAACACGCTTCC-1_10	H358_04	2.05595		ATAAACACGCTTCC-1_10	42.2268	-12.54
																							ATAACATGAGTTCG-1_10	H358_04	0.343181		ATAACATGAGTTCG-1_10	31.1115	-10.4889
																							ATAAGTACATGGTC-1_10	H358_04	1.43013		ATAAGTACATGGTC-1_10	48.4443	3.37666
																							ATAATCGACAGCTA-1_10	H358_04	-0.0836383		ATAATCGACAGCTA-1_10	16.0442	-8.52495
																							ATAATCGACTTCTA-1_10	H358_04	0.389095		ATAATCGACTTCTA-1_10	11.5404	22.4428
																							ATAATGACCCTATT-1_10	H358_04	0.496546		ATAATGACCCTATT-1_10	26.0884	-1.04827
																							ATAATGACTCTAGG-1_10	H358_04	-0.118082		ATAATGACTCTAGG-1_10	15.6282	-2.78145
																							ATAGAACTACCCTC-1_10	H358_04	-0.195937		ATAGAACTACCCTC-1_10	16.199	19.1535
																							ATAGAACTGCAGAG-1_10	H358_04	-0.0680298		ATAGAACTGCAGAG-1_10	15.5103	0.875509
																							ATAGATACTGGAAA-1_10	H358_04	0.319251		ATAGATACTGGAAA-1_10	29.9866	11.3358
																							ATAGCCGAGTAAGA-1_10	H358_04	0.0025875		ATAGCCGAGTAAGA-1_10	12.3916	11.4389
																							ATAGCGTGAACTGC-1_10	H358_04	0.702602		ATAGCGTGAACTGC-1_10	28.3868	10.2868
																							ATAGGAGAACAGCT-1_10	H358_04	-0.144394		ATAGGAGAACAGCT-1_10	12.1846	11.6881
																							ATAGTCCTACCATG-1_10	H358_04	0.0219759		ATAGTCCTACCATG-1_10	36.2266	3.99359
																							ATAGTCCTTCCAGA-1_10	H358_04	-0.0742288		ATAGTCCTTCCAGA-1_10	24.8173	-6.62567
																							ATATGCCTAAAACG-1_10	H358_04	-0.193677		ATATGCCTAAAACG-1_10	11.1102	10.8574
																							ATATGCCTGCTTAG-1_10	H358_04	-0.284047		ATATGCCTGCTTAG-1_10	16.0544	0.216633
																							ATATGCCTGTTTCT-1_10	H358_04	-0.0334187		ATATGCCTGTTTCT-1_10	0.519042	28.6681
																							ATCAACCTACGTGT-1_10	H358_04	0.201177		ATCAACCTACGTGT-1_10	21.0481	14.1138
																							ATCACACTAGGAGC-1_10	H358_04	-0.072497		ATCACACTAGGAGC-1_10	25.9686	12.3333
																							ATCACACTTTAGGC-1_10	H358_04	-0.144063		ATCACACTTTAGGC-1_10	31.862	-12.544
																							ATCACGGAGGGACA-1_10	H358_04	0.696557		ATCACGGAGGGACA-1_10	47.1752	5.30086
																							ATCAGGTGTTGTGG-1_10	H358_04	-0.156331		ATCAGGTGTTGTGG-1_10	23.9609	-13.0201
																							ATCCATACTAGAAG-1_10	H358_04	0.107703		ATCCATACTAGAAG-1_10	26.1851	-0.789188
																							ATCCGCACGGAAAT-1_10	H358_04	0.360989		ATCCGCACGGAAAT-1_10	33.1395	11.4292
																							ATCCGCACTGACTG-1_10	H358_04	0.148881		ATCCGCACTGACTG-1_10	27.4869	-10.4988
																							ATCGCAGAAGCCAT-1_10	H358_04	0.547981		ATCGCAGAAGCCAT-1_10	42.5439	-4.46159
																							ATCGCAGAAGTGCT-1_10	H358_04	-0.103637		ATCGCAGAAGTGCT-1_10	1.54681	28.7476
																							ATCGCAGACATGAC-1_10	H358_04	0.0207659		ATCGCAGACATGAC-1_10	0.360218	33.1858
																							ATCGCAGACGGAGA-1_10	H358_04	0.123242		ATCGCAGACGGAGA-1_10	22.2654	-1.58624
																							ATCGCAGATAGAAG-1_10	H358_04	-0.063111		ATCGCAGATAGAAG-1_10	31.9164	-6.19077
																							ATCGCCACACACTG-1_10	H358_04	0.0119164		ATCGCCACACACTG-1_10	15.6895	10.1148
																							ATCGGAACGTTGAC-1_10	H358_04	0.376937		ATCGGAACGTTGAC-1_10	33.7408	-15.0165
																							ATCGGTGAGGGTGA-1_10	H358_04	-0.191781		ATCGGTGAGGGTGA-1_10	26.7454	-3.51111
																							ATCGGTGATCCGTC-1_10	H358_04	0.199864		ATCGGTGATCCGTC-1_10	20.2123	19.7822
																							ATCTACACGACTAC-1_10	H358_04	0.0538106		ATCTACACGACTAC-1_10	9.53233	4.01492
																							ATCTGACTCCTATT-1_10	H358_04	0.684858		ATCTGACTCCTATT-1_10	43.1375	-5.15139
																							ATCTGACTTCGTAG-1_10	H358_04	-0.132593		ATCTGACTTCGTAG-1_10	18.1687	-3.41334
																							ATCTTTCTGACGAG-1_10	H358_04	-0.148154		ATCTTTCTGACGAG-1_10	11.9853	9.77007
																							ATGAAACTGGCGAA-1_10	H358_04	-0.0884766		ATGAAACTGGCGAA-1_10	15.311	-1.44871
																							ATGAAGGAAGAAGT-1_10	H358_04	0.406232		ATGAAGGAAGAAGT-1_10	24.3935	-8.37614
																							ATGAAGGAAGCATC-1_10	H358_04	0.201936		ATGAAGGAAGCATC-1_10	11.4673	4.82367
																							ATGAGAGAAAAGCA-1_10	H358_04	0.0946068		ATGAGAGAAAAGCA-1_10	36.6176	-15.7226
																							ATGAGAGAATCGTG-1_10	H358_04	0.265171		ATGAGAGAATCGTG-1_10	31.9507	-14.6327
																							ATGAGAGACAGTTG-1_10	H358_04	0.185693		ATGAGAGACAGTTG-1_10	22.1292	-12.7388
																							ATGAGAGAGTTCAG-1_10	H358_04	0.0311357		ATGAGAGAGTTCAG-1_10	11.5143	9.22973
																							ATGATATGTTCGGA-1_10	H358_04	0.0331113		ATGATATGTTCGGA-1_10	9.99746	6.99153
																							ATGCAGACGTCCTC-1_10	H358_04	0.0391178		ATGCAGACGTCCTC-1_10	31.304	-17.2488
																							ATGCAGACGTGTAC-1_10	H358_04	0.0228242		ATGCAGACGTGTAC-1_10	15.5949	4.48711
																							ATGCCGCTTCTCAT-1_10	H358_04	0.113096		ATGCCGCTTCTCAT-1_10	19.7243	-9.40174
																							ATGCTTTGGTCGTA-1_10	H358_04	0.27526		ATGCTTTGGTCGTA-1_10	30.4335	-7.62275
																							ATGTACCTAGTGCT-1_10	H358_04	-0.211456		ATGTACCTAGTGCT-1_10	29.6649	-2.09696
																							ATGTACCTCCTGAA-1_10	H358_04	0.662821		ATGTACCTCCTGAA-1_10	38.1046	-13.8465
																							ATGTACCTTAGCCA-1_10	H358_04	0.434723		ATGTACCTTAGCCA-1_10	30.8991	-17.9446
																							ATGTTCACACCACA-1_10	H358_04	0.0247603		ATGTTCACACCACA-1_10	1.88319	28.3071
																							ATGTTCACGGACTT-1_10	H358_04	-0.10363		ATGTTCACGGACTT-1_10	30.1721	-6.81093
																							ATTAAGACCATGGT-1_10	H358_04	0.102411		ATTAAGACCATGGT-1_10	28.1896	-2.11194
																							ATTAAGACCTGTCC-1_10	H358_04	-0.0410019		ATTAAGACCTGTCC-1_10	23.0925	11.6335
																							ATTACCACCTGTCC-1_10	H358_04	-0.451992		ATTACCACCTGTCC-1_10	35.9152	1.20819
																							ATTACCTGACGGAG-1_10	H358_04	0.289857		ATTACCTGACGGAG-1_10	11.5814	2.72607
																							ATTACCTGAGAGTA-1_10	H358_04	-0.0339106		ATTACCTGAGAGTA-1_10	15.8743	4.77767
																							ATTACCTGCAACCA-1_10	H358_04	-0.169317		ATTACCTGCAACCA-1_10	12.9369	-0.869278
																							ATTAGATGGGAGTG-1_10	H358_04	0.404461		ATTAGATGGGAGTG-1_10	15.8681	-9.77474
																							ATTAGTGAAGGTTC-1_10	H358_04	-0.140451		ATTAGTGAAGGTTC-1_10	17.3454	-1.5575
																							ATTAGTGAGTACAC-1_10	H358_04	-0.0850166		ATTAGTGAGTACAC-1_10	16.1982	7.7278
																							ATTATGGACAGAAA-1_10	H358_04	0.214057		ATTATGGACAGAAA-1_10	12.366	15.4536
																							ATTCCATGCAGTCA-1_10	H358_04	0.0753853		ATTCCATGCAGTCA-1_10	10.5851	7.70899
																							ATTCTGACTCGCAA-1_10	H358_04	0.280482		ATTCTGACTCGCAA-1_10	22.8412	10.244
																							ATTGAATGGCAAGG-1_10	H358_04	0.407824		ATTGAATGGCAAGG-1_10	35.0287	-18.4884
																							ATTGATGAGAGCTT-1_10	H358_04	0.0675547		ATTGATGAGAGCTT-1_10	32.7007	11.5847
																							ATTGATGATGAGCT-1_10	H358_04	0.1753		ATTGATGATGAGCT-1_10	36.6469	1.04684
																							ATTGCACTGTTCTT-1_10	H358_04	0.66532		ATTGCACTGTTCTT-1_10	24.0193	-14.545
																							ATTGCACTTACTTC-1_10	H358_04	0.502327		ATTGCACTTACTTC-1_10	37.8669	-14.7411
																							ATTGCACTTATCGG-1_10	H358_04	0.242763		ATTGCACTTATCGG-1_10	8.92207	22.7322
																							ATTGCGGACTGTTT-1_10	H358_04	0.199209		ATTGCGGACTGTTT-1_10	12.3296	2.60074
																							ATTGCTACATGTGC-1_10	H358_04	0.0495176		ATTGCTACATGTGC-1_10	23.6073	-1.10761
																							ATTGCTACTCTGGA-1_10	H358_04	0.951809		ATTGCTACTCTGGA-1_10	36.9765	-13.0454
																							ATTGCTACTGAGCT-1_10	H358_04	0.112189		ATTGCTACTGAGCT-1_10	21.9881	-7.03059
																							ATTGGTCTCTTACT-1_10	H358_04	0.640795		ATTGGTCTCTTACT-1_10	47.4347	5.06083
																							ATTGTAGAATTCCT-1_10	H358_04	-0.0639103		ATTGTAGAATTCCT-1_10	11.2696	11.3548
																							ATTTCCGATTCGGA-1_10	H358_04	0.31822		ATTTCCGATTCGGA-1_10	36.7159	7.97715
																							ATTTCGTGCGGGAA-1_10	H358_04	-0.0363949		ATTTCGTGCGGGAA-1_10	17.4512	1.82537
																							ATTTCTCTCCTTAT-1_10	H358_04	0.113707		ATTTCTCTCCTTAT-1_10	24.6267	-8.36755
																							ATTTGCACATTTCC-1_10	H358_04	-0.125666		ATTTGCACATTTCC-1_10	15.5301	-8.68037
																							ATTTGCACCCATAG-1_10	H358_04	0.293598		ATTTGCACCCATAG-1_10	16.6923	10.9209
																							CAAAGCTGGCCATA-1_10	H358_04	-0.157053		CAAAGCTGGCCATA-1_10	15.514	-2.61535
																							CAAAGCTGTGCTGA-1_10	H358_04	0.605809		CAAAGCTGTGCTGA-1_10	28.2747	-14.0055
																							CAAATATGCACTTT-1_10	H358_04	0.597168		CAAATATGCACTTT-1_10	30.7774	-12.8433
																							CAAATATGCTCCAC-1_10	H358_04	0.337243		CAAATATGCTCCAC-1_10	27.0213	-13.9364
																							CAACAGACGAGGAC-1_10	H358_04	-0.184822		CAACAGACGAGGAC-1_10	25.794	6.55562
																							CAACTTTGATCGGT-1_10	H358_04	1.42399		CAACTTTGATCGGT-1_10	48.7728	3.34543
																							CAAGCATGCCTTTA-1_10	H358_04	0.562606		CAAGCATGCCTTTA-1_10	21.8649	-13.3275
																							CAAGCATGCTTTAC-1_10	H358_04	-0.236535		CAAGCATGCTTTAC-1_10	21.5526	-12.7595
																							CAAGCCCTCATTGG-1_10	H358_04	-0.157356		CAAGCCCTCATTGG-1_10	15.1424	2.92385
																							CAAGTTCTCTCATT-1_10	H358_04	-0.0516198		CAAGTTCTCTCATT-1_10	0.345382	33.0327
																							CAATAATGTTCCAT-1_10	H358_04	-0.390161		CAATAATGTTCCAT-1_10	13.5394	-5.00444
																							CAATATGAACCTAG-1_10	H358_04	0.489238		CAATATGAACCTAG-1_10	18.0382	-10.9222
																							CAATATGATTACCT-1_10	H358_04	0.275553		CAATATGATTACCT-1_10	38.2839	3.32996
																							CAATCGGAAAGTAG-1_10	H358_04	0.094639		CAATCGGAAAGTAG-1_10	17.751	29.7533
																							CAATCTACAACCAC-1_10	H358_04	0.27863		CAATCTACAACCAC-1_10	28.3728	-12.4359
																							CAATCTACCTCAAG-1_10	H358_04	0.388509		CAATCTACCTCAAG-1_10	9.93681	2.66504
																							CACAGAACTCTTCA-1_10	H358_04	0.470439		CACAGAACTCTTCA-1_10	21.0532	12.5817
																							CACAGCCTAGAGTA-1_10	H358_04	0.611762		CACAGCCTAGAGTA-1_10	48.4991	3.35118
																							CACAGCCTGGATCT-1_10	H358_04	0.149149		CACAGCCTGGATCT-1_10	21.4391	-6.08934
																							CACAGTGACATGCA-1_10	H358_04	0.612432		CACAGTGACATGCA-1_10	39.1312	3.46255
																							CACATACTTGATGC-1_10	H358_04	-0.157964		CACATACTTGATGC-1_10	16.241	5.95795
																							CACCACTGGTAGCT-1_10	H358_04	0.616209		CACCACTGGTAGCT-1_10	29.6332	11.2997
																							CACCCATGGGTAGG-1_10	H358_04	-0.168358		CACCCATGGGTAGG-1_10	38.7763	-2.61094
																							CACCCATGTACGAC-1_10	H358_04	0.0282056		CACCCATGTACGAC-1_10	16.6054	-9.14085
																							CACCGGGAGAGGGT-1_10	H358_04	0.0821128		CACCGGGAGAGGGT-1_10	9.76179	6.01474
																							CACCGTACCTTTAC-1_10	H358_04	1.26495		CACCGTACCTTTAC-1_10	36.8209	-15.701
																							CACCGTTGCTCGAA-1_10	H358_04	-0.00626418		CACCGTTGCTCGAA-1_10	3.49697	30.1111
																							CACCTGACAGCCTA-1_10	H358_04	0.0229984		CACCTGACAGCCTA-1_10	13.0951	10.2153
																							CACCTGACTCTCCG-1_10	H358_04	-0.166405		CACCTGACTCTCCG-1_10	12.2202	20.7952
																							CACGAAACGACTAC-1_10	H358_04	0.328238		CACGAAACGACTAC-1_10	27.532	8.14054
																							CACGATGATATGGC-1_10	H358_04	0.378407		CACGATGATATGGC-1_10	20.9085	-1.77922
																							CACGGGTGAAAGCA-1_10	H358_04	-0.0166523		CACGGGTGAAAGCA-1_10	34.4512	4.86133
																							CACTATACAAAACG-1_10	H358_04	0.386495		CACTATACAAAACG-1_10	31.8853	-13.9859
																							CACTATACACCTAG-1_10	H358_04	-0.0698963		CACTATACACCTAG-1_10	1.69059	27.8611
																							CACTCCGAACCAAC-1_10	H358_04	-0.149944		CACTCCGAACCAAC-1_10	15.3976	7.35077
																							CACTCCGAGAGGGT-1_10	H358_04	-0.174676		CACTCCGAGAGGGT-1_10	11.7942	9.93043
																							CACTCTCTACGGTT-1_10	H358_04	-0.144791		CACTCTCTACGGTT-1_10	11.7032	-0.841427
																							CACTCTCTAGAATG-1_10	H358_04	-0.196011		CACTCTCTAGAATG-1_10	36.7235	-0.937645
																							CACTCTCTCTCTTA-1_10	H358_04	0.287548		CACTCTCTCTCTTA-1_10	36.8653	1.86899
																							CACTGAGAGGTAGG-1_10	H358_04	0.213832		CACTGAGAGGTAGG-1_10	10.532	3.80474
																							CACTGCACTGAGAA-1_10	H358_04	-0.162175		CACTGCACTGAGAA-1_10	24.8747	10.0319
																							CACTTAACGTCTGA-1_10	H358_04	-0.0284706		CACTTAACGTCTGA-1_10	22.7481	-13.5455
																							CACTTAACTGTGCA-1_10	H358_04	0.0359074		CACTTAACTGTGCA-1_10	1.09728	32.9799
																							CACTTATGCTAGCA-1_10	H358_04	0.0338491		CACTTATGCTAGCA-1_10	13.4002	-7.70777
																							CACTTTGAGTAAAG-1_10	H358_04	0.371254		CACTTTGAGTAAAG-1_10	14.205	2.41
																							CAGACTGACCCACT-1_10	H358_04	-0.0706634		CAGACTGACCCACT-1_10	16.1173	-3.93323
																							CAGACTGACTACGA-1_10	H358_04	-0.143015		CAGACTGACTACGA-1_10	16.7919	-6.01616
																							CAGAGGGACTGTGA-1_10	H358_04	0.945444		CAGAGGGACTGTGA-1_10	37.0113	-17.4153
																							CAGATCGAGACAGG-1_10	H358_04	-0.0689565		CAGATCGAGACAGG-1_10	15.557	3.96873
																							CAGATCGATGGTAC-1_10	H358_04	-0.103228		CAGATCGATGGTAC-1_10	11.911	9.82247
																							CAGATGACGTTAGC-1_10	H358_04	0.777545		CAGATGACGTTAGC-1_10	48.3415	4.9165
																							CAGCACCTGTTTCT-1_10	H358_04	0.130273		CAGCACCTGTTTCT-1_10	22.1571	-10.652
																							CAGCACCTTAGCGT-1_10	H358_04	0.531403		CAGCACCTTAGCGT-1_10	22.4719	10.6493
																							CAGCTCACCATGAC-1_10	H358_04	0.235948		CAGCTCACCATGAC-1_10	21.4302	11.5167
																							CAGCTCTGCAGAGG-1_10	H358_04	0.429363		CAGCTCTGCAGAGG-1_10	40.1171	-13.7917
																							CAGCTCTGGAACTC-1_10	H358_04	0.51543		CAGCTCTGGAACTC-1_10	22.9016	-12.5334
																							CAGCTCTGGTACAC-1_10	H358_04	0.411807		CAGCTCTGGTACAC-1_10	39.5955	2.47992
																							CAGGAACTCAAGCT-1_10	H358_04	-0.249429		CAGGAACTCAAGCT-1_10	15.9082	7.65672
																							CAGGAACTGTAAAG-1_10	H358_04	0.111486		CAGGAACTGTAAAG-1_10	14.063	-3.74297
																							CAGGTTGAACCTTT-1_10	H358_04	0.194396		CAGGTTGAACCTTT-1_10	22.9207	-11.0949
																							CAGGTTGACTACGA-1_10	H358_04	0.333235		CAGGTTGACTACGA-1_10	29.102	11.1973
																							CAGTTACTCTTCGC-1_10	H358_04	0.286868		CAGTTACTCTTCGC-1_10	30.1848	-13.0663
																							CAGTTTACGTTTCT-1_10	H358_04	0.181108		CAGTTTACGTTTCT-1_10	8.80355	22.5927
																							CATAAAACTAGCGT-1_10	H358_04	-0.0950204		CATAAAACTAGCGT-1_10	15.4995	3.49741
																							CATACTACCAGCTA-1_10	H358_04	0.849049		CATACTACCAGCTA-1_10	40.655	-17.3056
																							CATACTACCTGATG-1_10	H358_04	0.45095		CATACTACCTGATG-1_10	29.8537	10.7665
																							CATCGCTGACTGGT-1_10	H358_04	0.468488		CATCGCTGACTGGT-1_10	33.7242	11.5206
																							CATCGCTGCTAGCA-1_10	H358_04	0.145612		CATCGCTGCTAGCA-1_10	22.8543	2.31234
																							CATCGGCTCAAGCT-1_10	H358_04	0.0476811		CATCGGCTCAAGCT-1_10	19.9458	20.7981
																							CATCTCCTGCGAGA-1_10	H358_04	0.330532		CATCTCCTGCGAGA-1_10	23.1834	11.3961
																							CATGAGACGAGAGC-1_10	H358_04	0.228159		CATGAGACGAGAGC-1_10	20.5192	-6.26709
																							CATGCCACGCGATT-1_10	H358_04	-0.0986707		CATGCCACGCGATT-1_10	15.4594	-0.16669
																							CATGCGCTTACTGG-1_10	H358_04	-0.0976218		CATGCGCTTACTGG-1_10	36.399	5.11397
																							CATGCGCTTGAGAA-1_10	H358_04	-0.0773931		CATGCGCTTGAGAA-1_10	16.8857	-4.69526
																							CATGGATGTAGCGT-1_10	H358_04	0.186852		CATGGATGTAGCGT-1_10	28.6438	-7.553
																							CATGGATGTAGTCG-1_10	H358_04	0.278276		CATGGATGTAGTCG-1_10	42.0928	-16.9861
																							CATGGCCTTAGCCA-1_10	H358_04	0.217814		CATGGCCTTAGCCA-1_10	34.657	-14.5796
																							CATGGCCTTCATTC-1_10	H358_04	0.583915		CATGGCCTTCATTC-1_10	30.9132	-12.7206
																							CATGGCCTTGGAGG-1_10	H358_04	-0.251224		CATGGCCTTGGAGG-1_10	23.2107	-2.02463
																							CATGTACTCTGCAA-1_10	H358_04	-0.311011		CATGTACTCTGCAA-1_10	28.6556	8.66482
																							CATGTTACAGAAGT-1_10	H358_04	-0.265557		CATGTTACAGAAGT-1_10	15.5563	-6.38796
																							CATGTTACAGTCTG-1_10	H358_04	-0.143761		CATGTTACAGTCTG-1_10	13.5261	-0.814813
																							CATGTTTGGACTAC-1_10	H358_04	0.139471		CATGTTTGGACTAC-1_10	21.0147	-3.70055
																							CATGTTTGGTAAGA-1_10	H358_04	0.822231		CATGTTTGGTAAGA-1_10	42.4199	-16.5584
																							CATTACACGAACCT-1_10	H358_04	1.05512		CATTACACGAACCT-1_10	44.2317	-6.81461
																							CATTCCCTTCCTAT-1_10	H358_04	-0.00686659		CATTCCCTTCCTAT-1_10	14.7142	10.4416
																							CATTGACTACTTTC-1_10	H358_04	1.35821		CATTGACTACTTTC-1_10	42.1965	-6.43829
																							CATTGACTCTTGGA-1_10	H358_04	0.261307		CATTGACTCTTGGA-1_10	37.05	3.09993
																							CATTGACTTACGAC-1_10	H358_04	0.523664		CATTGACTTACGAC-1_10	31.1231	-17.9015
																							CATTGGGACTCGAA-1_10	H358_04	-0.0144695		CATTGGGACTCGAA-1_10	39.0396	3.30023
																							CATTGTACATTCCT-1_10	H358_04	0.480534		CATTGTACATTCCT-1_10	36.6493	7.87791
																							CATTGTACCTAGCA-1_10	H358_04	0.0101868		CATTGTACCTAGCA-1_10	36.24	4.1739
																							CATTGTACGGTGTT-1_10	H358_04	0.623906		CATTGTACGGTGTT-1_10	43.6937	-6.96399
																							CATTGTTGCGTTGA-1_10	H358_04	0.248684		CATTGTTGCGTTGA-1_10	29.8182	-11.7842
																							CATTTCGAACTTTC-1_10	H358_04	-0.215217		CATTTCGAACTTTC-1_10	19.9571	-2.82335
																							CATTTGACTTCCAT-1_10	H358_04	-0.078729		CATTTGACTTCCAT-1_10	10.7962	10.4644
																							CCAAAGTGAGCCTA-1_10	H358_04	0.195607		CCAAAGTGAGCCTA-1_10	19.4529	21.57
																							CCAAAGTGGACAGG-1_10	H358_04	0.131501		CCAAAGTGGACAGG-1_10	18.1897	-7.44733
																							CCAACCTGAGTAGA-1_10	H358_04	0.062753		CCAACCTGAGTAGA-1_10	18.8268	-1.30339
																							CCAACCTGATCGTG-1_10	H358_04	-0.0286185		CCAACCTGATCGTG-1_10	27.0375	-10.8479
																							CCAACCTGCTGATG-1_10	H358_04	-0.112107		CCAACCTGCTGATG-1_10	4.61029	34.1806
																							CCACCATGGGATTC-1_10	H358_04	-0.24825		CCACCATGGGATTC-1_10	16.1475	0.00526611
																							CCACCTGAAAAGCA-1_10	H358_04	-0.135076		CCACCTGAAAAGCA-1_10	38.5413	-19.4495
																							CCACCTGAACCACA-1_10	H358_04	-0.249246		CCACCTGAACCACA-1_10	14.6643	-1.17093
																							CCACCTGATAGCCA-1_10	H358_04	0.801468		CCACCTGATAGCCA-1_10	43.0471	-5.29966
																							CCACGGGACACAAC-1_10	H358_04	-0.0600594		CCACGGGACACAAC-1_10	15.2094	6.39838
																							CCACGGGACGTAGT-1_10	H358_04	0.339559		CCACGGGACGTAGT-1_10	32.1857	-9.89335
																							CCACTGTGTAAAGG-1_10	H358_04	-0.269972		CCACTGTGTAAAGG-1_10	17.4599	4.71025
																							CCAGACCTCTCATT-1_10	H358_04	0.278751		CCAGACCTCTCATT-1_10	21.7692	12.0386
																							CCAGACCTTAGCGT-1_10	H358_04	-0.43016		CCAGACCTTAGCGT-1_10	15.996	-6.64397
																							CCAGCACTCCTGTC-1_10	H358_04	0.157699		CCAGCACTCCTGTC-1_10	9.55418	5.19014
																							CCAGCACTCTACTT-1_10	H358_04	0.203536		CCAGCACTCTACTT-1_10	9.77975	6.01601
																							CCAGCACTCTGTTT-1_10	H358_04	-0.0896733		CCAGCACTCTGTTT-1_10	22.3201	-9.20851
																							CCAGCACTTCTCGC-1_10	H358_04	0.650234		CCAGCACTTCTCGC-1_10	30.1386	11.1448
																							CCAGCGGAATCGTG-1_10	H358_04	-0.00275805		CCAGCGGAATCGTG-1_10	38.4531	-19.3672
																							CCAGCTACCGTACA-1_10	H358_04	0.722951		CCAGCTACCGTACA-1_10	28.3173	12.7142
																							CCAGGTCTTCTATC-1_10	H358_04	-0.165801		CCAGGTCTTCTATC-1_10	15.6633	-6.3044
																							CCAGGTCTTTTACC-1_10	H358_04	-0.0849155		CCAGGTCTTTTACC-1_10	11.0485	4.89407
																							CCAGTCACTACAGC-1_10	H358_04	0.212014		CCAGTCACTACAGC-1_10	32.0633	-17.2987
																							CCAGTCTGTCAGTG-1_10	H358_04	-0.0802829		CCAGTCTGTCAGTG-1_10	36.6368	4.6547
																							CCATAGGATGGGAG-1_10	H358_04	1.23343		CCATAGGATGGGAG-1_10	43.1765	-16.2019
																							CCATATACCAGGAG-1_10	H358_04	0.414004		CCATATACCAGGAG-1_10	36.8942	-17.3644
																							CCATATACGACAGG-1_10	H358_04	0.405656		CCATATACGACAGG-1_10	39.4041	-2.43725
																							CCATCCGAGTAGGG-1_10	H358_04	0.497839		CCATCCGAGTAGGG-1_10	25.2689	-11.8582
																							CCATCCGATCCTAT-1_10	H358_04	0.00170768		CCATCCGATCCTAT-1_10	25.4786	1.81328
																							CCATCGTGGGTGTT-1_10	H358_04	-0.258606		CCATCGTGGGTGTT-1_10	22.4088	-8.00452
																							CCATTAACCCACAA-1_10	H358_04	0.0358979		CCATTAACCCACAA-1_10	29.8963	-9.53874
																							CCATTAACGTTGTG-1_10	H358_04	0.165554		CCATTAACGTTGTG-1_10	30.9364	-17.9535
																							CCCAAAGATTCACT-1_10	H358_04	-0.170246		CCCAAAGATTCACT-1_10	1.14959	28.7351
																							CCCAACACAACGAA-1_10	H358_04	-0.120852		CCCAACACAACGAA-1_10	13.905	4.09168
																							CCCAACTGTACTGG-1_10	H358_04	0.58113		CCCAACTGTACTGG-1_10	28.4557	-14.1854
																							CCCACATGAAGAGT-1_10	H358_04	1.09848		CCCACATGAAGAGT-1_10	43.6045	6.37561
																							CCCAGACTTGCACA-1_10	H358_04	0.236588		CCCAGACTTGCACA-1_10	37.6976	6.46129
																							CCCAGTTGACTGGT-1_10	H358_04	-0.278895		CCCAGTTGACTGGT-1_10	15.4634	-6.36447
																							CCCAGTTGAGTACC-1_10	H358_04	-0.167966		CCCAGTTGAGTACC-1_10	16.7629	-1.73889
																							CCCAGTTGTAGCCA-1_10	H358_04	0.125494		CCCAGTTGTAGCCA-1_10	9.17687	4.48311
																							CCCATCGAATGCCA-1_10	H358_04	-0.0215608		CCCATCGAATGCCA-1_10	0.0831464	31.7852
																							CCCATCGAGTCTGA-1_10	H358_04	0.0662313		CCCATCGAGTCTGA-1_10	10.8067	7.32463
																							CCCGAACTGTTCAG-1_10	H358_04	0.7281		CCCGAACTGTTCAG-1_10	31.2828	-14.3214
																							CCCGGAGACCTTGC-1_10	H358_04	0.170303		CCCGGAGACCTTGC-1_10	27.435	10.2686
																							CCCTACGAACCTAG-1_10	H358_04	-0.221255		CCCTACGAACCTAG-1_10	12.8702	-2.11246
																							CCCTACGACTCCAC-1_10	H358_04	0.406768		CCCTACGACTCCAC-1_10	19.6434	-0.165126
																							CCCTCAGAACCCAA-1_10	H358_04	-0.29583		CCCTCAGAACCCAA-1_10	37.4086	1.96769
																							CCCTGAACTATTCC-1_10	H358_04	0.181245		CCCTGAACTATTCC-1_10	5.28115	28.4709
																							CCCTGATGTTACTC-1_10	H358_04	-0.211888		CCCTGATGTTACTC-1_10	0.679654	28.0231
																							CCCTTACTAGCGTT-1_10	H358_04	0.308424		CCCTTACTAGCGTT-1_10	39.9106	-13.1698
																							CCGACACTGGTAAA-1_10	H358_04	0.738049		CCGACACTGGTAAA-1_10	36.9309	-17.3472
																							CCGACTACAAGGTA-1_10	H358_04	0.184615		CCGACTACAAGGTA-1_10	29.7836	10.7017
																							CCGCGAGAGTGAGG-1_10	H358_04	-0.135891		CCGCGAGAGTGAGG-1_10	22.9466	-6.38961
																							CCGCTATGGGGACA-1_10	H358_04	0.293468		CCGCTATGGGGACA-1_10	33.8841	-17.2421
																							CCGGAGACTTGCTT-1_10	H358_04	-0.270272		CCGGAGACTTGCTT-1_10	16.3869	4.32982
																							CCGGTACTTTTGCT-1_10	H358_04	-0.13595		CCGGTACTTTTGCT-1_10	20.7437	0.281564
																							CCGTACACCATGCA-1_10	H358_04	1.11788		CCGTACACCATGCA-1_10	43.8508	6.11802
																							CCGTACACGCTTCC-1_10	H358_04	0.34651		CCGTACACGCTTCC-1_10	26.6805	-10.7273
																							CCTAAGGATTCATC-1_10	H358_04	-0.0516915		CCTAAGGATTCATC-1_10	13.4561	8.34407
																							CCTACCGAGTAGGG-1_10	H358_04	0.862615		CCTACCGAGTAGGG-1_10	35.1167	-13.5167
																							CCTATTGAACCGAT-1_10	H358_04	0.485894		CCTATTGAACCGAT-1_10	30.4245	-12.7129
																							CCTATTGAACGTTG-1_10	H358_04	-0.00818852		CCTATTGAACGTTG-1_10	28.5082	10.093
																							CCTCATCTGTTGGT-1_10	H358_04	-0.0919732		CCTCATCTGTTGGT-1_10	0.374448	28.8483
																							CCTCGAACCCTGTC-1_10	H358_04	0.104179		CCTCGAACCCTGTC-1_10	23.0823	-1.53356
																							CCTCGAACGTAGGG-1_10	H358_04	0.530916		CCTCGAACGTAGGG-1_10	12.4601	2.10687
																							CCTCGAACTGCCAA-1_10	H358_04	0.00805237		CCTCGAACTGCCAA-1_10	11.3762	4.96457
																							CCTGACTGACGTAC-1_10	H358_04	0.191471		CCTGACTGACGTAC-1_10	8.43332	21.8271
																							CCTGACTGTACAGC-1_10	H358_04	0.12904		CCTGACTGTACAGC-1_10	24.5259	-8.38446
																							CCTGGACTCCATAG-1_10	H358_04	0.482516		CCTGGACTCCATAG-1_10	25.0718	-11.3665
																							CCTTCACTTATTCC-1_10	H358_04	0.256354		CCTTCACTTATTCC-1_10	25.9513	12.0596
																							CGAAGACTTCTTTG-1_10	H358_04	0.414273		CGAAGACTTCTTTG-1_10	21.8239	-13.5559
																							CGAAGGGAAAAGTG-1_10	H358_04	0.590289		CGAAGGGAAAAGTG-1_10	40.5467	3.50978
																							CGAAGTACCCGCTT-1_10	H358_04	0.223687		CGAAGTACCCGCTT-1_10	21.1963	-4.4692
																							CGAATCGATAACCG-1_10	H358_04	0.69956		CGAATCGATAACCG-1_10	34.7456	-13.1988
																							CGACCGGATTTACC-1_10	H358_04	-0.159278		CGACCGGATTTACC-1_10	13.9841	5.92558
																							CGACCTACTGAACC-1_10	H358_04	0.778694		CGACCTACTGAACC-1_10	43.98	-6.05051
																							CGACCTACTGTCTT-1_10	H358_04	-0.0471863		CGACCTACTGTCTT-1_10	16.8221	4.23854
																							CGACCTTGATCGGT-1_10	H358_04	0.389846		CGACCTTGATCGGT-1_10	29.2274	-12.445
																							CGACCTTGGCTCCT-1_10	H358_04	-0.0480478		CGACCTTGGCTCCT-1_10	27.7017	-15.4524
																							CGACTCTGTGTCTT-1_10	H358_04	0.0190626		CGACTCTGTGTCTT-1_10	3.59226	25.4496
																							CGAGCCGATATGGC-1_10	H358_04	0.151339		CGAGCCGATATGGC-1_10	35.0253	3.74232
																							CGAGGCACGAATCC-1_10	H358_04	-0.0758779		CGAGGCACGAATCC-1_10	0.0251312	33.2637
																							CGAGGCACTTCTCA-1_10	H358_04	-0.0525472		CGAGGCACTTCTCA-1_10	21.9106	-7.14438
																							CGAGTATGTGACTG-1_10	H358_04	0.926614		CGAGTATGTGACTG-1_10	40.4894	-17.5713
																							CGATACGATGTCAG-1_10	H358_04	-0.146817		CGATACGATGTCAG-1_10	12.4461	19.5563
																							CGATACGATTTGGG-1_10	H358_04	-0.16902		CGATACGATTTGGG-1_10	18.7646	-7.93509
																							CGATAGACTCGCAA-1_10	H358_04	0.198224		CGATAGACTCGCAA-1_10	46.4196	4.67914
																							CGATCAGACACTTT-1_10	H358_04	0.256516		CGATCAGACACTTT-1_10	27.4594	10.0898
																							CGATCAGATGCGTA-1_10	H358_04	0.841698		CGATCAGATGCGTA-1_10	39.5331	-18.5906
																							CGATCAGATGGCAT-1_10	H358_04	0.0571425		CGATCAGATGGCAT-1_10	43.5424	-5.37768
																							CGCAACCTACTTTC-1_10	H358_04	-0.170086		CGCAACCTACTTTC-1_10	18.1706	4.83041
																							CGCAACCTGTTGGT-1_10	H358_04	-0.267484		CGCAACCTGTTGGT-1_10	13.819	-4.42541
																							CGCACTTGCGTTGA-1_10	H358_04	0.495351		CGCACTTGCGTTGA-1_10	27.9937	12.5228
																							CGCACTTGCTCCCA-1_10	H358_04	0.0648845		CGCACTTGCTCCCA-1_10	10.6547	7.34961
																							CGCAGGTGAAGATG-1_10	H358_04	0.267017		CGCAGGTGAAGATG-1_10	38.5334	-13.8455
																							CGCCATACCAACCA-1_10	H358_04	-0.305149		CGCCATACCAACCA-1_10	19.1447	-6.2918
																							CGCCGAGAAGTAGA-1_10	H358_04	0.86462		CGCCGAGAAGTAGA-1_10	39.7039	-11.5724
																							CGCCGAGACAGAGG-1_10	H358_04	0.262097		CGCCGAGACAGAGG-1_10	27.9461	-9.88806
																							CGCCTAACCTAGAC-1_10	H358_04	-0.0817769		CGCCTAACCTAGAC-1_10	12.4959	9.4978
																							CGCGAGACGGGATG-1_10	H358_04	0.202433		CGCGAGACGGGATG-1_10	29.727	-16.5846
																							CGCGAGACTAGAAG-1_10	H358_04	0.0415252		CGCGAGACTAGAAG-1_10	28.3899	-9.31408
																							CGCGATCTGGCAAG-1_10	H358_04	-0.360326		CGCGATCTGGCAAG-1_10	14.063	-4.55105
																							CGCGGATGAGTTCG-1_10	H358_04	-0.0794529		CGCGGATGAGTTCG-1_10	26.9358	3.5897
																							CGCTAAGAGGATTC-1_10	H358_04	0.392246		CGCTAAGAGGATTC-1_10	36.5515	-16.1337
																							CGCTACTGCAGTTG-1_10	H358_04	0.107448		CGCTACTGCAGTTG-1_10	9.43505	4.23605
																							CGCTCATGAACGGG-1_10	H358_04	-0.326758		CGCTCATGAACGGG-1_10	15.9896	-5.18174
																							CGGAATTGTGGTTG-1_10	H358_04	-0.0668279		CGGAATTGTGGTTG-1_10	20.8919	-1.74375
																							CGGATAACCTTGTT-1_10	H358_04	-0.0716113		CGGATAACCTTGTT-1_10	22.8368	-4.96282
																							CGGCCAGAATAAGG-1_10	H358_04	0.152341		CGGCCAGAATAAGG-1_10	30.127	12.9591
																							CGGCCAGAATGTCG-1_10	H358_04	0.112681		CGGCCAGAATGTCG-1_10	0.922554	30.1298
																							CGGGCATGGTAAAG-1_10	H358_04	-0.000536532		CGGGCATGGTAAAG-1_10	1.17928	29.375
																							CGTACAGATCTACT-1_10	H358_04	0.0669955		CGTACAGATCTACT-1_10	13.8522	23.7247
																							CGTACCACTAGCGT-1_10	H358_04	-0.157399		CGTACCACTAGCGT-1_10	16.4853	-2.15336
																							CGTACCTGTTTCAC-1_10	H358_04	-0.0989986		CGTACCTGTTTCAC-1_10	18.1394	11.7678
																							CGTCCAACACCTCC-1_10	H358_04	0.1118		CGTCCAACACCTCC-1_10	27.7722	-12.813
																							CGTCCATGTGTGAC-1_10	H358_04	0.59266		CGTCCATGTGTGAC-1_10	40.3868	-12.4028
																							CGTCGACTTTAGGC-1_10	H358_04	-0.102057		CGTCGACTTTAGGC-1_10	24.7945	9.87064
																							CGTGATGACATGAC-1_10	H358_04	0.388967		CGTGATGACATGAC-1_10	26.9565	-10.3497
																							CGTGTAGAGTTGCA-1_10	H358_04	-0.0593186		CGTGTAGAGTTGCA-1_10	25.4701	-1.08185
																							CGTTAACTATGTCG-1_10	H358_04	0.14726		CGTTAACTATGTCG-1_10	-0.669289	30.6013
																							CTAAACCTAAAGCA-1_10	H358_04	0.494976		CTAAACCTAAAGCA-1_10	32.0366	-11.6438
																							CTAACACTAGTGCT-1_10	H358_04	-0.0661962		CTAACACTAGTGCT-1_10	22.8102	-4.9169
																							CTAACGGATCTATC-1_10	H358_04	0.331878		CTAACGGATCTATC-1_10	41.7597	-5.42748
																							CTAACTACGATACC-1_10	H358_04	0.0889077		CTAACTACGATACC-1_10	18.8988	-8.38852
																							CTAATGCTATCAGC-1_10	H358_04	0.136004		CTAATGCTATCAGC-1_10	27.1561	-13.5373
																							CTACAACTCCTCCA-1_10	H358_04	0.245674		CTACAACTCCTCCA-1_10	36.0398	-14.3538
																							CTACAACTCTAGTG-1_10	H358_04	-0.137667		CTACAACTCTAGTG-1_10	13.6405	11.0275
																							CTACCTCTAAGCAA-1_10	H358_04	-0.0156202		CTACCTCTAAGCAA-1_10	36.7979	7.6587
																							CTACTATGGTTCAG-1_10	H358_04	-0.204926		CTACTATGGTTCAG-1_10	19.1147	-2.03216
																							CTACTCCTCGTAAC-1_10	H358_04	-0.23962		CTACTCCTCGTAAC-1_10	13.3997	-3.73795
																							CTAGGATGTCACCC-1_10	H358_04	0.095349		CTAGGATGTCACCC-1_10	14.5214	3.71187
																							CTAGGCCTCCCAAA-1_10	H358_04	0.094314		CTAGGCCTCCCAAA-1_10	37.1186	-0.160618
																							CTAGGCCTTTGCGA-1_10	H358_04	0.330283		CTAGGCCTTTGCGA-1_10	18.521	0.769128
																							CTAGGTGATAAAGG-1_10	H358_04	0.380633		CTAGGTGATAAAGG-1_10	22.6657	-12.5229
																							CTAGTTACAAAACG-1_10	H358_04	0.241678		CTAGTTACAAAACG-1_10	38.2562	-17.2028
																							CTAGTTACCCAAGT-1_10	H358_04	-0.174858		CTAGTTACCCAAGT-1_10	15.214	4.58947
																							CTAGTTTGCTGGAT-1_10	H358_04	-0.380707		CTAGTTTGCTGGAT-1_10	15.2041	-5.77647
																							CTATACTGCATTTC-1_10	H358_04	-0.126884		CTATACTGCATTTC-1_10	12.3228	9.8037
																							CTATAGCTGCCATA-1_10	H358_04	0.374964		CTATAGCTGCCATA-1_10	30.1069	-18.0732
																							CTATCAACTCACGA-1_10	H358_04	0.254659		CTATCAACTCACGA-1_10	16.2034	30.2961
																							CTATCATGCTGCAA-1_10	H358_04	-0.0221054		CTATCATGCTGCAA-1_10	24.0913	19.629
																							CTATCATGGAGGAC-1_10	H358_04	0.467476		CTATCATGGAGGAC-1_10	48.4664	3.28523
																							CTATCATGGGCATT-1_10	H358_04	0.604282		CTATCATGGGCATT-1_10	43.0058	-6.93068
																							CTATCCCTCCTACC-1_10	H358_04	-0.0529937		CTATCCCTCCTACC-1_10	22.1655	-7.57776
																							CTATGTTGGCAGAG-1_10	H358_04	0.0624427		CTATGTTGGCAGAG-1_10	28.3677	-9.43977
																							CTATGTTGTCTAGG-1_10	H358_04	1.13354		CTATGTTGTCTAGG-1_10	40.2483	-18.8731
																							CTATTGACTCGATG-1_10	H358_04	0.0975983		CTATTGACTCGATG-1_10	1.71444	29.3077
																							CTCAATTGTTTGTC-1_10	H358_04	0.173173		CTCAATTGTTTGTC-1_10	28.7685	7.14014
																							CTCAGAGAGGCATT-1_10	H358_04	0.437885		CTCAGAGAGGCATT-1_10	21.4792	-12.9248
																							CTCAGCTGAACTGC-1_10	H358_04	0.00191702		CTCAGCTGAACTGC-1_10	12.3101	15.5349
																							CTCAGCTGACTAGC-1_10	H358_04	0.378363		CTCAGCTGACTAGC-1_10	12.7896	3.61386
																							CTCCGAACGGACTT-1_10	H358_04	0.526803		CTCCGAACGGACTT-1_10	41.6601	-3.93323
																							CTCCGAACTGGTAC-1_10	H358_04	0.215297		CTCCGAACTGGTAC-1_10	22.5665	10.5993
																							CTCGAAGAAAGCAA-1_10	H358_04	0.384815		CTCGAAGAAAGCAA-1_10	29.8852	-12.8068
																							CTCGAAGATTTCGT-1_10	H358_04	0.34897		CTCGAAGATTTCGT-1_10	8.21311	21.9699
																							CTCGACACATGCCA-1_10	H358_04	0.234501		CTCGACACATGCCA-1_10	27.4179	10.2084
																							CTCGACACTCGTTT-1_10	H358_04	0.167264		CTCGACACTCGTTT-1_10	32.6178	-15.0979
																							CTCGACTGCACCAA-1_10	H358_04	-0.217714		CTCGACTGCACCAA-1_10	15.7428	5.62331
																							CTCGCATGCTGACA-1_10	H358_04	0.484066		CTCGCATGCTGACA-1_10	28.5168	-12.8007
																							CTCGCATGTCTTTG-1_10	H358_04	0.603371		CTCGCATGTCTTTG-1_10	28.122	-10.1054
																							CTCTAATGAAGTAG-1_10	H358_04	0.312025		CTCTAATGAAGTAG-1_10	31.3482	-18.1806
																							CTGAACGACTTGTT-1_10	H358_04	-0.0690882		CTGAACGACTTGTT-1_10	1.00075	29.0275
																							CTGAACGAGCAGTT-1_10	H358_04	-0.116415		CTGAACGAGCAGTT-1_10	15.2405	-3.76118
																							CTGAAGACCATGAC-1_10	H358_04	-0.267532		CTGAAGACCATGAC-1_10	14.6025	-3.29774
																							CTGACCACGAAGGC-1_10	H358_04	-0.0490587		CTGACCACGAAGGC-1_10	16.805	4.04424
																							CTGACCACTCTATC-1_10	H358_04	-0.0472492		CTGACCACTCTATC-1_10	25.6564	1.85841
																							CTGAGCCTTTATCC-1_10	H358_04	0.0820499		CTGAGCCTTTATCC-1_10	28.662	-6.8636
																							CTGATTTGCTTCCG-1_10	H358_04	-0.229191		CTGATTTGCTTCCG-1_10	14.0055	23.4163
																							CTGATTTGTTCCAT-1_10	H358_04	0.596498		CTGATTTGTTCCAT-1_10	31.2998	-18.5834
																							CTGCAGCTCTCTAT-1_10	H358_04	0.510854		CTGCAGCTCTCTAT-1_10	22.4585	-13.9367
																							CTGCCAACATCAGC-1_10	H358_04	-0.00770762		CTGCCAACATCAGC-1_10	13.3956	-2.93417
																							CTGGAAACGTCGAT-1_10	H358_04	0.425743		CTGGAAACGTCGAT-1_10	28.4017	11.418
																							CTGGCACTGGGCAA-1_10	H358_04	0.347501		CTGGCACTGGGCAA-1_10	11.3937	4.63163
																							CTGTAACTTAGAGA-1_10	H358_04	0.561389		CTGTAACTTAGAGA-1_10	35.3941	-14.0565
																							CTGTATACCCGAAT-1_10	H358_04	0.0535983		CTGTATACCCGAAT-1_10	12.1739	5.26019
																							CTGTGAGAATGCTG-1_10	H358_04	0.110392		CTGTGAGAATGCTG-1_10	23.8651	0.12994
																							CTGTGAGATTTACC-1_10	H358_04	0.281053		CTGTGAGATTTACC-1_10	33.9849	-14.5883
																							CTTAAAGAACACCA-1_10	H358_04	-0.19059		CTTAAAGAACACCA-1_10	17.8851	-2.50348
																							CTTAACACTCTGGA-1_10	H358_04	1.54166		CTTAACACTCTGGA-1_10	46.3565	5.82727
																							CTTAAGCTACCCAA-1_10	H358_04	-0.129049		CTTAAGCTACCCAA-1_10	28.1902	7.88199
																							CTTACAACACCTAG-1_10	H358_04	0.0560424		CTTACAACACCTAG-1_10	11.4636	22.2254
																							CTTACATGTGTCCC-1_10	H358_04	-0.032566		CTTACATGTGTCCC-1_10	13.2	2.9691
																							CTTACTGATGACCA-1_10	H358_04	0.457466		CTTACTGATGACCA-1_10	35.7242	6.77519
																							CTTACTGATTCCGC-1_10	H358_04	-0.11117		CTTACTGATTCCGC-1_10	12.69	-1.41944
																							CTTAGGGAACGTGT-1_10	H358_04	0.104017		CTTAGGGAACGTGT-1_10	-0.0453798	31.0034
																							CTTCACCTCGTTGA-1_10	H358_04	-0.219896		CTTCACCTCGTTGA-1_10	16.9994	-6.24906
																							CTTGATTGTCCGAA-1_10	H358_04	-0.0897048		CTTGATTGTCCGAA-1_10	15.8258	-5.05732
																							CTTGATTGTGATGC-1_10	H358_04	-0.0435491		CTTGATTGTGATGC-1_10	19.3183	-8.01255
																							CTTGTATGCGAATC-1_10	H358_04	0.125357		CTTGTATGCGAATC-1_10	20.1247	-10.4194
																							CTTTACGAATCGGT-1_10	H358_04	0.374007		CTTTACGAATCGGT-1_10	36.7958	4.68747
																							CTTTACGATTCGGA-1_10	H358_04	-0.00567275		CTTTACGATTCGGA-1_10	11.7454	14.9069
																							CTTTGATGGTGCTA-1_10	H358_04	0.100919		CTTTGATGGTGCTA-1_10	15.9415	3.36934
																							GAAAGATGTATCTC-1_10	H358_04	0.411746		GAAAGATGTATCTC-1_10	24.511	-15.1225
																							GAAAGTGAAGATCC-1_10	H358_04	0.255566		GAAAGTGAAGATCC-1_10	37.7502	-0.831486
																							GAAAGTGAGGAAGC-1_10	H358_04	0.323964		GAAAGTGAGGAAGC-1_10	42.2621	6.72676
																							GAACACACCACTAG-1_10	H358_04	-0.315873		GAACACACCACTAG-1_10	17.1958	-2.90283
																							GAACACACGAAGGC-1_10	H358_04	-0.0756708		GAACACACGAAGGC-1_10	13.6611	10.8977
																							GAACACACGCTATG-1_10	H358_04	-0.149665		GAACACACGCTATG-1_10	14.7084	-5.32858
																							GAACACACTACTTC-1_10	H358_04	-0.876499		GAACACACTACTTC-1_10	29.8515	-6.29227
																							GAACAGCTTGAACC-1_10	H358_04	0.097255		GAACAGCTTGAACC-1_10	0.648695	30.2416
																							GAACCTGAGCGAAG-1_10	H358_04	-0.241988		GAACCTGAGCGAAG-1_10	13.1163	17.2811
																							GAACCTGATGAAGA-1_10	H358_04	-0.0215557		GAACCTGATGAAGA-1_10	28.4081	-9.07682
																							GAAGCTACTGAAGA-1_10	H358_04	0.347209		GAAGCTACTGAAGA-1_10	25.8625	-14.0232
																							GAAGGTCTAGCCAT-1_10	H358_04	0.19437		GAAGGTCTAGCCAT-1_10	31.034	-14.644
																							GAAGGTCTGCTTAG-1_10	H358_04	0.0573233		GAAGGTCTGCTTAG-1_10	9.15562	4.72909
																							GAAGTAGACCCACT-1_10	H358_04	0.493899		GAAGTAGACCCACT-1_10	21.912	-12.8319
																							GAAGTAGAGTTCGA-1_10	H358_04	0.358634		GAAGTAGAGTTCGA-1_10	38.8045	1.72156
																							GAAGTAGATCGATG-1_10	H358_04	0.847774		GAAGTAGATCGATG-1_10	41.1334	-4.50098
																							GAAGTCTGCCCAAA-1_10	H358_04	0.383557		GAAGTCTGCCCAAA-1_10	27.6724	-10.6482
																							GAAGTCTGTTGCTT-1_10	H358_04	0.164169		GAAGTCTGTTGCTT-1_10	15.7599	-9.68629
																							GAATGCACTAGAAG-1_10	H358_04	0.016732		GAATGCACTAGAAG-1_10	19.233	-6.48398
																							GAATGCTGTGCAAC-1_10	H358_04	0.31328		GAATGCTGTGCAAC-1_10	47.2952	1.79539
																							GAATGCTGTGGTAC-1_10	H358_04	0.126343		GAATGCTGTGGTAC-1_10	36.2686	4.94928
																							GAATTAACATTCGG-1_10	H358_04	-0.103873		GAATTAACATTCGG-1_10	14.1515	-1.93551
																							GAATTAACGTTGAC-1_10	H358_04	0.0158742		GAATTAACGTTGAC-1_10	31.4324	-14.9737
																							GACAACACCTAGAC-1_10	H358_04	0.136986		GACAACACCTAGAC-1_10	8.31782	22.8927
																							GACAACACTAGCGT-1_10	H358_04	0.0657124		GACAACACTAGCGT-1_10	12.453	7.82546
																							GACAGGGAATAAGG-1_10	H358_04	-0.0767204		GACAGGGAATAAGG-1_10	1.00996	33.8538
																							GACAGGGAATCGTG-1_10	H358_04	-0.0673849		GACAGGGAATCGTG-1_10	36.0984	3.99183
																							GACAGGGAGTCGAT-1_10	H358_04	0.545171		GACAGGGAGTCGAT-1_10	28.611	9.85735
																							GACAGTACGGAAGC-1_10	H358_04	0.504014		GACAGTACGGAAGC-1_10	34.8144	-16.0794
																							GACAGTACTCTACT-1_10	H358_04	0.196437		GACAGTACTCTACT-1_10	34.6357	5.0761
																							GACATTCTCGACTA-1_10	H358_04	0.119195		GACATTCTCGACTA-1_10	23.3167	-12.0324
																							GACATTCTCTACTT-1_10	H358_04	0.443605		GACATTCTCTACTT-1_10	19.7293	-13.9833
																							GACATTCTGGCGAA-1_10	H358_04	0.171989		GACATTCTGGCGAA-1_10	38.017	-18.3212
																							GACCTAGAGACTAC-1_10	H358_04	0.112864		GACCTAGAGACTAC-1_10	16.1351	18.5918
																							GACCTCTGCAGTCA-1_10	H358_04	-0.260837		GACCTCTGCAGTCA-1_10	30.0926	-6.82822
																							GACCTCTGCTTCGC-1_10	H358_04	0.681246		GACCTCTGCTTCGC-1_10	38.8437	-12.1251
																							GACGAACTCGTGAT-1_10	H358_04	-0.151223		GACGAACTCGTGAT-1_10	1.38674	28.0301
																							GACGATTGGGAAAT-1_10	H358_04	0.157076		GACGATTGGGAAAT-1_10	3.50294	25.8788
																							GACGCTCTGAACTC-1_10	H358_04	0.0486239		GACGCTCTGAACTC-1_10	32.2931	-18.3059
																							GACTACGACTGTTT-1_10	H358_04	0.442679		GACTACGACTGTTT-1_10	22.0578	-12.8153
																							GACTCCTGGTTACG-1_10	H358_04	0.315277		GACTCCTGGTTACG-1_10	31.4406	-14.5845
																							GACTGAACTGACTG-1_10	H358_04	0.327197		GACTGAACTGACTG-1_10	37.0201	3.93017
																							GACTGTGATCCTCG-1_10	H358_04	0.00417587		GACTGTGATCCTCG-1_10	23.9377	-0.517601
																							GAGAAATGTTTACC-1_10	H358_04	0.393579		GAGAAATGTTTACC-1_10	39.01	-18.8175
																							GAGAGGTGACAGCT-1_10	H358_04	0.977187		GAGAGGTGACAGCT-1_10	39.7853	-18.2967
																							GAGAGGTGCTTTAC-1_10	H358_04	0.421633		GAGAGGTGCTTTAC-1_10	26.8631	13.2212
																							GAGATCACAAGGGC-1_10	H358_04	-0.0515268		GAGATCACAAGGGC-1_10	0.223299	31.9026
																							GAGATCACTTCACT-1_10	H358_04	-0.0818625		GAGATCACTTCACT-1_10	15.67	-4.00134
																							GAGCAACTGCAGTT-1_10	H358_04	0.976476		GAGCAACTGCAGTT-1_10	42.9669	-6.79111
																							GAGCAACTGTCCTC-1_10	H358_04	1.0971		GAGCAACTGTCCTC-1_10	40.7876	-17.7402
																							GAGCAGGAAACCTG-1_10	H358_04	-0.056887		GAGCAGGAAACCTG-1_10	19.2114	1.5767
																							GAGCAGGAGGATCT-1_10	H358_04	0.987838		GAGCAGGAGGATCT-1_10	47.1263	5.22263
																							GAGCGAGATCCTTA-1_10	H358_04	-0.130713		GAGCGAGATCCTTA-1_10	31.9421	-7.84544
																							GAGCGCACACCCAA-1_10	H358_04	-0.500232		GAGCGCACACCCAA-1_10	31.3351	-6.06436
																							GAGCGGCTCAGATC-1_10	H358_04	0.489328		GAGCGGCTCAGATC-1_10	37.1618	-12.7247
																							GAGCGGCTTTGTCT-1_10	H358_04	-0.040275		GAGCGGCTTTGTCT-1_10	0.773818	33.0855
																							GAGCTCCTAGCAAA-1_10	H358_04	0.415219		GAGCTCCTAGCAAA-1_10	9.82721	2.07661
																							GAGCTCCTCTCTCG-1_10	H358_04	0.127832		GAGCTCCTCTCTCG-1_10	32.0224	-13.4299
																							GAGGATCTTGCAGT-1_10	H358_04	0.283213		GAGGATCTTGCAGT-1_10	39.0663	-15.7359
																							GAGGGAACTATCTC-1_10	H358_04	0.801234		GAGGGAACTATCTC-1_10	28.7774	-12.5345
																							GAGGGATGTCCGAA-1_10	H358_04	-0.2455		GAGGGATGTCCGAA-1_10	25.9379	-14.2449
																							GAGGGATGTCTCGC-1_10	H358_04	0.364766		GAGGGATGTCTCGC-1_10	26.7816	-13.2154
																							GAGGGTGAACGTAC-1_10	H358_04	0.0767029		GAGGGTGAACGTAC-1_10	22.9787	-1.47495
																							GAGGGTGAAGGAGC-1_10	H358_04	0.790093		GAGGGTGAAGGAGC-1_10	38.081	-14.4104
																							GAGGTTTGACCTTT-1_10	H358_04	-0.0444978		GAGGTTTGACCTTT-1_10	17.1853	5.00781
																							GAGGTTTGGTTTGG-1_10	H358_04	0.587391		GAGGTTTGGTTTGG-1_10	43.5407	6.51595
																							GAGGTTTGTGCTTT-1_10	H358_04	0.0335819		GAGGTTTGTGCTTT-1_10	43.829	-5.71908
																							GAGTCTGACTTCGC-1_10	H358_04	-0.117695		GAGTCTGACTTCGC-1_10	17.5194	4.83413
																							GAGTGACTCATGAC-1_10	H358_04	0.0325081		GAGTGACTCATGAC-1_10	40.182	3.71824
																							GAGTGACTGTAGCT-1_10	H358_04	-0.016134		GAGTGACTGTAGCT-1_10	1.05178	34.1372
																							GAGTGGGAATAAGG-1_10	H358_04	0.111319		GAGTGGGAATAAGG-1_10	30.996	-18.1342
																							GAGTGGGATGAACC-1_10	H358_04	0.155173		GAGTGGGATGAACC-1_10	13.1452	6.48967
																							GAGTGGGATTTACC-1_10	H358_04	-0.0477162		GAGTGGGATTTACC-1_10	24.1367	-11.698
																							GAGTGTTGGGGCAA-1_10	H358_04	0.146417		GAGTGTTGGGGCAA-1_10	31.0991	-14.9585
																							GAGTTGTGCTCTAT-1_10	H358_04	-0.121359		GAGTTGTGCTCTAT-1_10	18.0427	-0.0373487
																							GATAAGGAATGCCA-1_10	H358_04	0.681055		GATAAGGAATGCCA-1_10	34.4147	-12.7428
																							GATAAGGAGTTCGA-1_10	H358_04	0.101162		GATAAGGAGTTCGA-1_10	18.2944	-10.578
																							GATAAGGATCCCGT-1_10	H358_04	0.364638		GATAAGGATCCCGT-1_10	33.6407	-14.405
																							GATACTCTGAACTC-1_10	H358_04	0.137829		GATACTCTGAACTC-1_10	23.4901	11.2866
																							GATACTCTGACTAC-1_10	H358_04	-0.414578		GATACTCTGACTAC-1_10	26.6309	-5.37048
																							GATACTCTTCCCGT-1_10	H358_04	-0.133081		GATACTCTTCCCGT-1_10	23.6318	16.1749
																							GATAGAGAGCGAGA-1_10	H358_04	0.203903		GATAGAGAGCGAGA-1_10	16.9865	28.073
																							GATATTGACGGAGA-1_10	H358_04	0.478519		GATATTGACGGAGA-1_10	35.3282	-13.6953
																							GATCCCTGCGTCTC-1_10	H358_04	-0.0505284		GATCCCTGCGTCTC-1_10	11.7967	8.1855
																							GATCCCTGGTCACA-1_10	H358_04	-0.126747		GATCCCTGGTCACA-1_10	13.7243	6.892
																							GATCCCTGTCGATG-1_10	H358_04	1.05862		GATCCCTGTCGATG-1_10	41.6109	6.67377
																							GATCCCTGTTGGCA-1_10	H358_04	0.389982		GATCCCTGTTGGCA-1_10	22.1486	-13.6802
																							GATCCGCTTGACTG-1_10	H358_04	0.136961		GATCCGCTTGACTG-1_10	26.8602	13.6648
																							GATCGAACCGCTAA-1_10	H358_04	0.469698		GATCGAACCGCTAA-1_10	38.7517	-2.10543
																							GATCGATGCAGCTA-1_10	H358_04	-0.0801438		GATCGATGCAGCTA-1_10	14.3141	-3.86108
																							GATCTACTGTACAC-1_10	H358_04	-0.146931		GATCTACTGTACAC-1_10	15.6009	2.80134
																							GATCTTTGCCATGA-1_10	H358_04	0.463417		GATCTTTGCCATGA-1_10	20.769	-11.0165
																							GATGACACGGACGA-1_10	H358_04	-0.0186659		GATGACACGGACGA-1_10	36.7599	6.70245
																							GATTCTACTGGAGG-1_10	H358_04	0.639857		GATTCTACTGGAGG-1_10	36.9865	-15.8297
																							GATTCTACTTTCAC-1_10	H358_04	0.0908115		GATTCTACTTTCAC-1_10	3.58026	25.907
																							GATTGGACACCCTC-1_10	H358_04	-0.136239		GATTGGACACCCTC-1_10	17.1382	-9.25649
																							GATTGGACCGTTAG-1_10	H358_04	-0.123083		GATTGGACCGTTAG-1_10	10.1721	7.60918
																							GATTGGACGAATAG-1_10	H358_04	0.137313		GATTGGACGAATAG-1_10	9.81927	30.5591
																							GATTGGACGTCACA-1_10	H358_04	0.151672		GATTGGACGTCACA-1_10	13.3441	4.88757
																							GATTTAGACGCATA-1_10	H358_04	0.26732		GATTTAGACGCATA-1_10	21.3074	-4.96788
																							GCAAACTGCCATAG-1_10	H358_04	-0.0649211		GCAAACTGCCATAG-1_10	16.9348	3.11559
																							GCAAACTGTCCGAA-1_10	H358_04	-0.117936		GCAAACTGTCCGAA-1_10	17.3587	-0.817005
																							GCAACCCTGTGTAC-1_10	H358_04	0.531695		GCAACCCTGTGTAC-1_10	34.2052	-14.3715
																							GCAACTGAAGCACT-1_10	H358_04	0.316464		GCAACTGAAGCACT-1_10	43.0045	-5.01826
																							GCAAGACTAGAATG-1_10	H358_04	-0.0946983		GCAAGACTAGAATG-1_10	1.29557	27.9281
																							GCAATCGAAGCAAA-1_10	H358_04	0.156751		GCAATCGAAGCAAA-1_10	18.152	13.7953
																							GCACAAACCTTGCC-1_10	H358_04	0.321443		GCACAAACCTTGCC-1_10	13.0259	4.73602
																							GCACAAACTCGCTC-1_10	H358_04	-0.424209		GCACAAACTCGCTC-1_10	13.0006	-1.03467
																							GCACACCTGTTCAG-1_10	H358_04	-0.039871		GCACACCTGTTCAG-1_10	14.0754	-1.63492
																							GCACCACTAGATCC-1_10	H358_04	-0.14076		GCACCACTAGATCC-1_10	3.10536	26.2193
																							GCACCACTTGCCCT-1_10	H358_04	0.0513958		GCACCACTTGCCCT-1_10	2.49929	31.2246
																							GCACCTACACGTGT-1_10	H358_04	0.008362		GCACCTACACGTGT-1_10	28.2654	-8.65517
																							GCACCTACCGTGAT-1_10	H358_04	0.229925		GCACCTACCGTGAT-1_10	9.83096	2.89873
																							GCACCTTGAAAAGC-1_10	H358_04	0.269679		GCACCTTGAAAAGC-1_10	40.7399	1.25655
																							GCACCTTGGGACAG-1_10	H358_04	1.01751		GCACCTTGGGACAG-1_10	32.6869	-13.6909
																							GCACCTTGTACGAC-1_10	H358_04	-0.207337		GCACCTTGTACGAC-1_10	15.7274	4.56516
																							GCACCTTGTCGATG-1_10	H358_04	0.479092		GCACCTTGTCGATG-1_10	30.2356	11.3752
																							GCACGGACAGCAAA-1_10	H358_04	-0.199641		GCACGGACAGCAAA-1_10	21.3107	-6.2035
																							GCACGGACCTGGAT-1_10	H358_04	0.00570422		GCACGGACCTGGAT-1_10	21.4518	-12.9907
																							GCACGTCTCAGTTG-1_10	H358_04	0.559738		GCACGTCTCAGTTG-1_10	30.2951	10.4087
																							GCACGTCTGAGAGC-1_10	H358_04	0.121316		GCACGTCTGAGAGC-1_10	23.6174	11.2584
																							GCACGTCTGGGAGT-1_10	H358_04	-0.0882599		GCACGTCTGGGAGT-1_10	35.3566	-17.2574
																							GCACGTCTTTATCC-1_10	H358_04	0.513961		GCACGTCTTTATCC-1_10	21.7297	11.8561
																							GCACTAGATGTAGC-1_10	H358_04	-0.192076		GCACTAGATGTAGC-1_10	35.5516	4.81813
																							GCAGCCGAAACCGT-1_10	H358_04	-0.415714		GCAGCCGAAACCGT-1_10	21.0262	6.83635
																							GCAGCCGAGCTTCC-1_10	H358_04	0.0689199		GCAGCCGAGCTTCC-1_10	20.0372	17.7957
																							GCAGGCACGTCGTA-1_10	H358_04	0.0152996		GCAGGCACGTCGTA-1_10	10.2552	22.8872
																							GCAGGGCTCACTTT-1_10	H358_04	0.468983		GCAGGGCTCACTTT-1_10	12.4791	-6.62159
																							GCAGGGCTCGCATA-1_10	H358_04	1.15647		GCAGGGCTCGCATA-1_10	36.3179	-15.3326
																							GCAGTCCTACGTTG-1_10	H358_04	0.579328		GCAGTCCTACGTTG-1_10	42.5579	-13.0436
																							GCAGTCCTCGGTAT-1_10	H358_04	0.191459		GCAGTCCTCGGTAT-1_10	22.893	-11.0544
																							GCAGTTGACTAGAC-1_10	H358_04	0.428287		GCAGTTGACTAGAC-1_10	22.2407	-12.2479
																							GCATCAGACTGTTT-1_10	H358_04	0.0808451		GCATCAGACTGTTT-1_10	20.014	-8.12402
																							GCATGTGAAGTCAC-1_10	H358_04	-0.0230914		GCATGTGAAGTCAC-1_10	41.7412	-17.502
																							GCATGTGACCGTTC-1_10	H358_04	0.143795		GCATGTGACCGTTC-1_10	18.5275	-1.22821
																							GCATTGGAAGAGAT-1_10	H358_04	-0.41743		GCATTGGAAGAGAT-1_10	29.4995	7.2706
																							GCCAAATGTTCCCG-1_10	H358_04	-0.120477		GCCAAATGTTCCCG-1_10	14.9581	-8.87928
																							GCCACGGAGTTCAG-1_10	H358_04	-0.147339		GCCACGGAGTTCAG-1_10	1.29138	27.2248
																							GCCACGGATCGTAG-1_10	H358_04	-0.0094336		GCCACGGATCGTAG-1_10	9.84439	10.2025
																							GCCATCACGACTAC-1_10	H358_04	-0.0882065		GCCATCACGACTAC-1_10	23.4396	-2.48775
																							GCCATGCTCCAATG-1_10	H358_04	-0.145484		GCCATGCTCCAATG-1_10	11.2501	1.65367
																							GCCGAGTGCGTGAT-1_10	H358_04	-0.0196021		GCCGAGTGCGTGAT-1_10	40.4097	2.87046
																							GCCGGAACCGACAT-1_10	H358_04	0.106461		GCCGGAACCGACAT-1_10	20.8317	-12.456
																							GCCTACACAAGGTA-1_10	H358_04	-0.0126374		GCCTACACAAGGTA-1_10	14.2214	5.12233
																							GCCTCAACTTCATC-1_10	H358_04	-0.0028554		GCCTCAACTTCATC-1_10	26.7757	-14.2955
																							GCGATATGACTGTG-1_10	H358_04	0.65816		GCGATATGACTGTG-1_10	34.4111	-10.5928
																							GCGATATGGTCTGA-1_10	H358_04	0.724829		GCGATATGGTCTGA-1_10	37.7701	-13.2286
																							GCGGAGCTATGACC-1_10	H358_04	0.0852896		GCGGAGCTATGACC-1_10	12.9439	6.32622
																							GCGGAGCTCGGTAT-1_10	H358_04	0.0290767		GCGGAGCTCGGTAT-1_10	0.353254	32.4451
																							GCGTACCTAACAGA-1_10	H358_04	0.221229		GCGTACCTAACAGA-1_10	24.4791	-11.3099
																							GCTACCTGCTGGTA-1_10	H358_04	0.595125		GCTACCTGCTGGTA-1_10	37.0711	-16.0309
																							GCTACCTGTCGTTT-1_10	H358_04	0.314652		GCTACCTGTCGTTT-1_10	27.0632	11.4863
																							GCTACGCTCCTTCG-1_10	H358_04	0.104305		GCTACGCTCCTTCG-1_10	22.5614	-7.77909
																							GCTCACTGGCCAAT-1_10	H358_04	-0.272844		GCTCACTGGCCAAT-1_10	36.7846	3.6518
																							GCTCACTGTGTGGT-1_10	H358_04	0.762369		GCTCACTGTGTGGT-1_10	29.6202	12.0388
																							GCTCAGCTGCTATG-1_10	H358_04	0.0541597		GCTCAGCTGCTATG-1_10	13.8425	5.58619
																							GCTCCATGAGTTCG-1_10	H358_04	-0.215808		GCTCCATGAGTTCG-1_10	17.4722	-0.391304
																							GCTGATGATTTACC-1_10	H358_04	0.0917155		GCTGATGATTTACC-1_10	10.4545	2.64496
																							GCTGATGATTTCAC-1_10	H358_04	0.359342		GCTGATGATTTCAC-1_10	34.2678	-14.7887
																							GCTTAACTCCTTAT-1_10	H358_04	0.386821		GCTTAACTCCTTAT-1_10	35.9616	-16.3615
																							GCTTGAGAAGGAGC-1_10	H358_04	-0.0851952		GCTTGAGAAGGAGC-1_10	6.21335	31.4358
																							GGAACACTAACCAC-1_10	H358_04	0.710847		GGAACACTAACCAC-1_10	25.3063	10.2318
																							GGAACACTTTCGGA-1_10	H358_04	-0.134787		GGAACACTTTCGGA-1_10	14.0433	5.98198
																							GGAACTACCCAAGT-1_10	H358_04	0.25673		GGAACTACCCAAGT-1_10	29.3257	11.9223
																							GGAACTACGGTCAT-1_10	H358_04	0.0367352		GGAACTACGGTCAT-1_10	28.6819	-2.01121
																							GGAACTTGACCCTC-1_10	H358_04	0.377834		GGAACTTGACCCTC-1_10	34.0765	-10.9752
																							GGAAGGACCCGTAA-1_10	H358_04	-0.505088		GGAAGGACCCGTAA-1_10	15.2427	-4.3651
																							GGACAGGAATCTTC-1_10	H358_04	0.628013		GGACAGGAATCTTC-1_10	32.1832	-10.1145
																							GGACATTGCAGAAA-1_10	H358_04	0.0950204		GGACATTGCAGAAA-1_10	12.3678	15.3441
																							GGACCCGAGGTTTG-1_10	H358_04	-0.191097		GGACCCGAGGTTTG-1_10	16.1538	-4.25435
																							GGACCCGATCTATC-1_10	H358_04	0.800709		GGACCCGATCTATC-1_10	36.9156	-16.2809
																							GGACCGTGACCTGA-1_10	H358_04	-0.264082		GGACCGTGACCTGA-1_10	19.359	4.9362
																							GGACCTCTGACTAC-1_10	H358_04	0.686778		GGACCTCTGACTAC-1_10	31.8995	12.0136
																							GGACCTCTTCTAGG-1_10	H358_04	0.157671		GGACCTCTTCTAGG-1_10	9.94628	4.76323
																							GGACCTCTTGAGGG-1_10	H358_04	0.908199		GGACCTCTTGAGGG-1_10	39.8123	2.70202
																							GGACGAGATCCGTC-1_10	H358_04	0.253373		GGACGAGATCCGTC-1_10	-0.398257	31.6381
																							GGACGCACTGGTTG-1_10	H358_04	-0.0304982		GGACGCACTGGTTG-1_10	37.2729	1.84831
																							GGACGCTGGCCCTT-1_10	H358_04	0.183023		GGACGCTGGCCCTT-1_10	36.512	-15.7106
																							GGACTATGTGCAGT-1_10	H358_04	-0.169804		GGACTATGTGCAGT-1_10	16.3124	-6.87008
																							GGAGACGAGACAAA-1_10	H358_04	0.442702		GGAGACGAGACAAA-1_10	30.2267	-1.07046
																							GGAGAGACGGCATT-1_10	H358_04	0.18328		GGAGAGACGGCATT-1_10	17.8872	-10.8672
																							GGAGAGACTGCTTT-1_10	H358_04	0.0729933		GGAGAGACTGCTTT-1_10	17.2419	3.92939
																							GGAGCAGAATCGAC-1_10	H358_04	-0.0805903		GGAGCAGAATCGAC-1_10	25.1399	-5.91066
																							GGAGCCACCGCATA-1_10	H358_04	0.559467		GGAGCCACCGCATA-1_10	31.8759	31.5505
																							GGAGCCACGCGATT-1_10	H358_04	-0.113809		GGAGCCACGCGATT-1_10	16.2669	4.80821
																							GGAGCGCTTACAGC-1_10	H358_04	0.104689		GGAGCGCTTACAGC-1_10	10.0375	7.62897
																							GGAGCGCTTGTCGA-1_10	H358_04	0.403055		GGAGCGCTTGTCGA-1_10	27.7344	-14.4233
																							GGAGGATGCCCTAC-1_10	H358_04	0.62147		GGAGGATGCCCTAC-1_10	38.0446	-15.8298
																							GGAGGTGAGTCAAC-1_10	H358_04	0.160217		GGAGGTGAGTCAAC-1_10	19.7863	-9.48785
																							GGAGTTACCGGTAT-1_10	H358_04	0.75014		GGAGTTACCGGTAT-1_10	39.2926	-15.678
																							GGAGTTACGGCGAA-1_10	H358_04	-0.0416768		GGAGTTACGGCGAA-1_10	16.0432	0.0621755
																							GGAGTTTGATGTGC-1_10	H358_04	0.208658		GGAGTTTGATGTGC-1_10	26.4938	-11.0006
																							GGAGTTTGGCAAGG-1_10	H358_04	1.09666		GGAGTTTGGCAAGG-1_10	36.7644	-14.5008
																							GGAGTTTGTTACTC-1_10	H358_04	-0.0546641		GGAGTTTGTTACTC-1_10	40.0814	-0.714592
																							GGATACTGTCTCCG-1_10	H358_04	0.485788		GGATACTGTCTCCG-1_10	33.3228	-15.0816
																							GGATGTACCGCATA-1_10	H358_04	-0.0603141		GGATGTACCGCATA-1_10	15.4343	0.587056
																							GGATGTTGCGACAT-1_10	H358_04	-0.0542549		GGATGTTGCGACAT-1_10	12.122	-2.39876
																							GGATTGTGGCCCTT-1_10	H358_04	0.246498		GGATTGTGGCCCTT-1_10	10.4359	2.20246
																							GGATTTCTAAAGCA-1_10	H358_04	0.162831		GGATTTCTAAAGCA-1_10	29.3174	-9.33199
																							GGATTTCTGGGAGT-1_10	H358_04	-0.784166		GGATTTCTGGGAGT-1_10	36.641	0.743653
																							GGATTTCTTCTCTA-1_10	H358_04	0.0618081		GGATTTCTTCTCTA-1_10	43.3476	-5.2413
																							GGATTTCTTGCCCT-1_10	H358_04	-0.16196		GGATTTCTTGCCCT-1_10	28.4045	8.11673
																							GGCAAGGAATCGTG-1_10	H358_04	1.06498		GGCAAGGAATCGTG-1_10	36.7715	-14.407
																							GGCACTCTCCCTAC-1_10	H358_04	0.457275		GGCACTCTCCCTAC-1_10	39.8769	-18.7615
																							GGCATATGGTTGCA-1_10	H358_04	0.698835		GGCATATGGTTGCA-1_10	32.4191	-9.92704
																							GGCCACGATGTGAC-1_10	H358_04	-0.0388997		GGCCACGATGTGAC-1_10	16.2974	-4.59834
																							GGCCAGACCTGACA-1_10	H358_04	0.0800238		GGCCAGACCTGACA-1_10	29.1546	-16.805
																							GGCCAGACGTAAGA-1_10	H358_04	-0.124224		GGCCAGACGTAAGA-1_10	0.990101	33.1074
																							GGCCAGACTTACTC-1_10	H358_04	0.156658		GGCCAGACTTACTC-1_10	26.6263	-0.330977
																							GGCCGATGCTGACA-1_10	H358_04	0.503059		GGCCGATGCTGACA-1_10	31.3679	-15.7608
																							GGCGACACTTGTGG-1_10	H358_04	-0.0179193		GGCGACACTTGTGG-1_10	14.1489	-4.58274
																							GGCGACTGCTGCTC-1_10	H358_04	0.446984		GGCGACTGCTGCTC-1_10	20.3273	-12.9508
																							GGGAACGAGTCGAT-1_10	H358_04	0.190244		GGGAACGAGTCGAT-1_10	12.422	2.47746
																							GGGAACGAGTGCAT-1_10	H358_04	0.296098		GGGAACGAGTGCAT-1_10	27.2557	-10.9818
																							GGGAAGACCCCACT-1_10	H358_04	-0.156819		GGGAAGACCCCACT-1_10	15.8584	3.12441
																							GGGACCACAGAAGT-1_10	H358_04	0.0228615		GGGACCACAGAAGT-1_10	29.5831	-3.38093
																							GGGACCTGCTTCTA-1_10	H358_04	0.0114436		GGGACCTGCTTCTA-1_10	16.5833	5.50662
																							GGGATGGAGCAGTT-1_10	H358_04	0.0903233		GGGATGGAGCAGTT-1_10	29.4282	-2.4903
																							GGGATTACGAGGTG-1_10	H358_04	-0.0930836		GGGATTACGAGGTG-1_10	15.5614	2.0961
																							GGGCAAGACATGGT-1_10	H358_04	0.119517		GGGCAAGACATGGT-1_10	26.007	-0.817696
																							GGGCACACAAGATG-1_10	H358_04	-0.0451163		GGGCACACAAGATG-1_10	18.6097	1.55139
																							GGGCACACCAATCG-1_10	H358_04	-0.232315		GGGCACACCAATCG-1_10	32.2479	-17.8974
																							GGGCACACCTTGGA-1_10	H358_04	-0.0196658		GGGCACACCTTGGA-1_10	11.2025	21.7373
																							GGGCAGCTAAACAG-1_10	H358_04	-0.230439		GGGCAGCTAAACAG-1_10	12.7789	-4.38451
																							GGGCCAACAAACGA-1_10	H358_04	0.138903		GGGCCAACAAACGA-1_10	20.8861	-13.2887
																							GGGCCATGCCTCCA-1_10	H358_04	0.861218		GGGCCATGCCTCCA-1_10	26.5471	-13.6704
																							GGGCCATGTTTCAC-1_10	H358_04	0.0459471		GGGCCATGTTTCAC-1_10	23.4958	-7.65422
																							GGGTTATGCTGGTA-1_10	H358_04	-0.015394		GGGTTATGCTGGTA-1_10	31.6818	-16.6402
																							GGTAAAGACTTGAG-1_10	H358_04	0.527606		GGTAAAGACTTGAG-1_10	36.16	-18.7389
																							GGTAAAGAGAAGGC-1_10	H358_04	0.057884		GGTAAAGAGAAGGC-1_10	12.897	-6.08454
																							GGTACAACACCTAG-1_10	H358_04	0.873514		GGTACAACACCTAG-1_10	32.6718	-11.1529
																							GGTACAACGAGGCA-1_10	H358_04	-0.158791		GGTACAACGAGGCA-1_10	22.7069	-5.27836
																							GGTACATGCTCAAG-1_10	H358_04	-0.0505994		GGTACATGCTCAAG-1_10	35.7031	4.71868
																							GGTACATGTCTTAC-1_10	H358_04	0.627298		GGTACATGTCTTAC-1_10	30.0255	-16.6179
																							GGTAGTACAGCTAC-1_10	H358_04	-0.128943		GGTAGTACAGCTAC-1_10	16.5094	3.10672
																							GGTCAAACGTTGTG-1_10	H358_04	0.783215		GGTCAAACGTTGTG-1_10	28.4545	12.7153
																							GGTCAAACTGACAC-1_10	H358_04	0.577041		GGTCAAACTGACAC-1_10	30.4165	11.4577
																							GGTGATACGCGAGA-1_10	H358_04	0.427216		GGTGATACGCGAGA-1_10	30.9544	-17.9359
																							GGTGGAGAGGATCT-1_10	H358_04	-0.0862514		GGTGGAGAGGATCT-1_10	13.9643	2.94934
																							GTAATAACCCTTTA-1_10	H358_04	-0.26627		GTAATAACCCTTTA-1_10	14.3423	-3.67544
																							GTAATATGAGTGTC-1_10	H358_04	0.854551		GTAATATGAGTGTC-1_10	36.4386	-15.7004
																							GTAATATGTCTTCA-1_10	H358_04	-0.262329		GTAATATGTCTTCA-1_10	14.3819	4.16883
																							GTACAGTGGGGTGA-1_10	H358_04	-0.00414513		GTACAGTGGGGTGA-1_10	18.8723	1.52362
																							GTACGAACCATACG-1_10	H358_04	0.238143		GTACGAACCATACG-1_10	9.80182	3.20704
																							GTACTACTGACGGA-1_10	H358_04	-0.0886581		GTACTACTGACGGA-1_10	35.6179	4.76482
																							GTACTACTTCTAGG-1_10	H358_04	0.219757		GTACTACTTCTAGG-1_10	23.2859	-1.34229
																							GTAGACTGACGCTA-1_10	H358_04	0.744831		GTAGACTGACGCTA-1_10	32.7478	-11.1241
																							GTAGCAACCTACTT-1_10	H358_04	-0.174293		GTAGCAACCTACTT-1_10	17.1298	-0.745738
																							GTAGCTGACCACAA-1_10	H358_04	0.176583		GTAGCTGACCACAA-1_10	30.5222	-15.3775
																							GTAGTGACAAGGTA-1_10	H358_04	-0.360621		GTAGTGACAAGGTA-1_10	22.1859	-3.805
																							GTAGTGTGGGGACA-1_10	H358_04	-0.165414		GTAGTGTGGGGACA-1_10	12.0274	9.95712
																							GTATCACTGGTATC-1_10	H358_04	-0.0552943		GTATCACTGGTATC-1_10	10.2225	22.9608
																							GTATCTACCCCTTG-1_10	H358_04	0.34183		GTATCTACCCCTTG-1_10	31.4534	11.6267
																							GTATTAGACGACAT-1_10	H358_04	-0.380327		GTATTAGACGACAT-1_10	12.4408	-3.81378
																							GTATTCACGCCTTC-1_10	H358_04	0.356915		GTATTCACGCCTTC-1_10	32.0545	-14.6579
																							GTCAACGAACGGGA-1_10	H358_04	-0.14285		GTCAACGAACGGGA-1_10	11.6336	8.92939
																							GTCAACGAAGGTCT-1_10	H358_04	0.286874		GTCAACGAAGGTCT-1_10	42.2731	-4.39017
																							GTCAATCTACCTTT-1_10	H358_04	0.812821		GTCAATCTACCTTT-1_10	48.2318	4.79681
																							GTCACAGACCTGTC-1_10	H358_04	0.26473		GTCACAGACCTGTC-1_10	33.0261	-14.3449
																							GTCACAGATCACGA-1_10	H358_04	0.510283		GTCACAGATCACGA-1_10	31.382	-12.0221
																							GTCACCTGTGGATC-1_10	H358_04	0.0354675		GTCACCTGTGGATC-1_10	13.5016	3.39953
																							GTCCACTGAACCGT-1_10	H358_04	0.779487		GTCCACTGAACCGT-1_10	41.6742	-15.7959
																							GTCCACTGACTTTC-1_10	H358_04	0.26249		GTCCACTGACTTTC-1_10	37.3382	3.0627
																							GTCCACTGCATACG-1_10	H358_04	0.277682		GTCCACTGCATACG-1_10	12.6212	4.46687
																							GTCCAGCTAAGTGA-1_10	H358_04	0.963696		GTCCAGCTAAGTGA-1_10	34.2698	-11.2057
																							GTCCCATGGGTCTA-1_10	H358_04	0.186769		GTCCCATGGGTCTA-1_10	21.8746	33.5059
																							GTCGAATGAGGAGC-1_10	H358_04	-0.0667942		GTCGAATGAGGAGC-1_10	1.73453	26.7039
																							GTCGACCTGGGAGT-1_10	H358_04	-0.352423		GTCGACCTGGGAGT-1_10	18.6392	1.49598
																							GTCGACCTTCACGA-1_10	H358_04	0.275901		GTCGACCTTCACGA-1_10	11.2006	5.19365
																							GTCTGAGAAGAATG-1_10	H358_04	0.786356		GTCTGAGAAGAATG-1_10	38.2037	-14.6995
																							GTGAACACGTTTGG-1_10	H358_04	-0.220246		GTGAACACGTTTGG-1_10	24.48	-8.18782
																							GTGATTCTGCAAGG-1_10	H358_04	0.0911856		GTGATTCTGCAAGG-1_10	23.2419	-11.2523
																							GTGCAAACACAGCT-1_10	H358_04	0.27776		GTGCAAACACAGCT-1_10	25.596	-13.7762
																							GTGCAAACAGGTTC-1_10	H358_04	0.28693		GTGCAAACAGGTTC-1_10	20.161	-13.7908
																							GTGCTAGAACTGGT-1_10	H358_04	0.840011		GTGCTAGAACTGGT-1_10	42.313	6.79086
																							GTGCTAGATCTACT-1_10	H358_04	0.185751		GTGCTAGATCTACT-1_10	10.2081	4.96099
																							GTGGAGGAAAGAGT-1_10	H358_04	0.558232		GTGGAGGAAAGAGT-1_10	38.1603	3.49712
																							GTGGAGGACTTACT-1_10	H358_04	0.299325		GTGGAGGACTTACT-1_10	25.4084	-1.23355
																							GTGGATTGGACTAC-1_10	H358_04	1.33812		GTGGATTGGACTAC-1_10	36.5916	-13.2706
																							GTGGATTGTTCCAT-1_10	H358_04	0.221854		GTGGATTGTTCCAT-1_10	20.8728	13.0297
																							GTGTACGAGAGGGT-1_10	H358_04	0.530083		GTGTACGAGAGGGT-1_10	37.5681	-18.2828
																							GTGTACGATTCGTT-1_10	H358_04	-0.116832		GTGTACGATTCGTT-1_10	0.606624	28.8634
																							GTGTAGTGGGAAGC-1_10	H358_04	-0.340941		GTGTAGTGGGAAGC-1_10	15.4002	6.14683
																							GTGTAGTGTCCCAC-1_10	H358_04	0.0456118		GTGTAGTGTCCCAC-1_10	17.1343	0.673582
																							GTGTATCTCTCAGA-1_10	H358_04	1.03993		GTGTATCTCTCAGA-1_10	48.4626	4.79084
																							GTTAAAACCTGTGA-1_10	H358_04	-0.068204		GTTAAAACCTGTGA-1_10	15.7841	-6.96308
																							GTTAAATGTATCGG-1_10	H358_04	0.0549751		GTTAAATGTATCGG-1_10	19.6324	-4.30612
																							GTTAACCTACCCAA-1_10	H358_04	0.142445		GTTAACCTACCCAA-1_10	9.55343	4.11647
																							GTTAACCTTCGTGA-1_10	H358_04	-0.263235		GTTAACCTTCGTGA-1_10	16.2966	-6.76296
																							GTTACGGAGTACAC-1_10	H358_04	0.645903		GTTACGGAGTACAC-1_10	32.1002	-11.2383
																							GTTACGGATACTGG-1_10	H358_04	0.0516249		GTTACGGATACTGG-1_10	18.7335	16.0251
																							GTTAGGTGATGTGC-1_10	H358_04	0.196566		GTTAGGTGATGTGC-1_10	22.8256	10.813
																							GTTAGTCTGGATTC-1_10	H358_04	0.546379		GTTAGTCTGGATTC-1_10	41.7518	-14.3594
																							GTTATAGACCTCAC-1_10	H358_04	0.116741		GTTATAGACCTCAC-1_10	9.97681	2.231
																							GTTATCTGCTCTAT-1_10	H358_04	-0.142514		GTTATCTGCTCTAT-1_10	1.40994	27.4078
																							GTTCAACTCTGCTC-1_10	H358_04	0.2622		GTTCAACTCTGCTC-1_10	34.7493	-10.3178
																							GTTCATACCGACAT-1_10	H358_04	-0.291206		GTTCATACCGACAT-1_10	10.0492	9.22594
																							GTTGACGATTCCCG-1_10	H358_04	-0.274071		GTTGACGATTCCCG-1_10	11.8039	5.99938
																							GTTGAGTGCCCTAC-1_10	H358_04	-0.232387		GTTGAGTGCCCTAC-1_10	20.5427	3.48353
																							GTTGAGTGCTCCCA-1_10	H358_04	0.476514		GTTGAGTGCTCCCA-1_10	36.7924	7.71959
																							GTTGAGTGTCTCTA-1_10	H358_04	-0.108707		GTTGAGTGTCTCTA-1_10	10.081	3.18766
																							GTTGGATGAGCACT-1_10	H358_04	-0.0318904		GTTGGATGAGCACT-1_10	28.3279	-7.57965
																							GTTGTACTAAAGTG-1_10	H358_04	-0.479264		GTTGTACTAAAGTG-1_10	21.0144	1.7247
																							GTTTAAGACCTCCA-1_10	H358_04	-0.149837		GTTTAAGACCTCCA-1_10	1.20054	29.1325
																							GTTTAAGATCTCAT-1_10	H358_04	2.21201		GTTTAAGATCTCAT-1_10	48.4934	3.49502
																							TAAACAACAGGGTG-1_10	H358_04	0.046436		TAAACAACAGGGTG-1_10	21.6313	-13.0577
																							TAAACAACCTAAGC-1_10	H358_04	-0.214426		TAAACAACCTAAGC-1_10	29.3221	-17.118
																							TAAATGTGGGAAAT-1_10	H358_04	-0.128359		TAAATGTGGGAAAT-1_10	11.703	-4.72706
																							TAACATGAAACGAA-1_10	H358_04	0.0226251		TAACATGAAACGAA-1_10	11.2916	14.0118
																							TAACATGACAACCA-1_10	H358_04	0.0342012		TAACATGACAACCA-1_10	33.5553	-18.675
																							TAACATGAGAATGA-1_10	H358_04	-0.0638861		TAACATGAGAATGA-1_10	22.428	-7.68439
																							TAACGTCTCGTTGA-1_10	H358_04	0.0232868		TAACGTCTCGTTGA-1_10	11.5203	4.43815
																							TAACTAGATGTCGA-1_10	H358_04	-0.149015		TAACTAGATGTCGA-1_10	1.1408	27.335
																							TAAGAGGACGCAAT-1_10	H358_04	0.580433		TAAGAGGACGCAAT-1_10	47.1417	5.37768
																							TAAGATTGTTTCGT-1_10	H358_04	0.0908752		TAAGATTGTTTCGT-1_10	17.2346	0.16023
																							TAAGCGTGCACTAG-1_10	H358_04	0.0810639		TAAGCGTGCACTAG-1_10	18.5413	-1.15675
[truncated: 1,840 more rows]

## Sheet: Figure 3
	Figure 3A																					Figure 3C																			Figure 3D
	H358							H1373							MIAPACA2							KYSE410						H2030						SW1573							IC50	Group	Treatment	Cell
	log.agonist	Drug	Treatment	R1	R2	R3		log.agonist	Drug	Treatment	R1	R2	R3		log.agonist	Drug	Treatment	R1	R2	R3		log.agonist	Drug	Treatment	R1	R2	R3	log.agonist	Drug	Treatment	R1	R2	R3	log.agonist	Drug	Treatment	R1	R2	R3		0.03353	AMG510	Con	H1373
	-2	ARS1620	Vector	0.9	0.666667	0.683333		-2	ARS1620	Vector	0.929787	1.00213	1.03617		-2	ARS1620	Vector	0.861905	1.0881	1.03214		-2	ARS1620	NC	0.967742	0.987308	0.985722	-2	ARS1620	NC	1.00317	1.03436	0.990054	-2	ARS1620	NC	1.04095	0.982581	0.945933		0.03149	AMG510	Con	H1373
	-1	ARS1620	Vector	0.983333	0.833333	0.833333		-1	ARS1620	Vector	1	0.904255	0.846809		-1	ARS1620	Vector	1.09643	1.01667	1.02976		-1	ARS1620	NC	1.02591	0.940243	0.962983	-1	ARS1620	NC	1.01944	1.01085	1.033	-1	ARS1620	NC	1.00362	0.957471	0.971722		0.02735	AMG510	Con	H1373
	-0.60206	ARS1620	Vector	0.983333	0.75	0.683333		-0.60206	ARS1620	Vector	0.987234	0.734043	0.819149		-0.60206	ARS1620	Vector	1.07262	0.910714	0.957143		-0.60206	ARS1620	NC	0.92808	0.889476	0.929667	-0.60206	ARS1620	NC	1.0434	1.02532	1.01175	-0.60206	ARS1620	NC	1.05384	0.977152	0.931003		2.108	ARS1620	Con	H1373
	-0.30103	ARS1620	Vector	0.733333	0.683333	0.716667		-0.30103	ARS1620	Vector	0.887234	0.814894	0.885106		-0.30103	ARS1620	Vector	1.08571	0.940476	0.961905		-0.30103	ARS1620	NC	1.01798	0.896351	0.898995	-0.30103	ARS1620	NC	1.03074	1.02667	1.02667	-0.30103	ARS1620	NC	0.907929	0.871281	0.911322		1.984	ARS1620	Con	H1373
	0	ARS1620	Vector	0.583333	0.683333	0.533333		0	ARS1620	Vector	0.651064	0.695745	0.62766		0	ARS1620	Vector	1.05952	1.02619	0.954762		0	ARS1620	NC	0.915389	0.852459	0.839238	0	ARS1620	NC	1.03526	1.02034	1.02215	0	ARS1620	NC	0.884176	0.892998	0.958149		1.769	ARS1620	Con	H1373
	0.39794	ARS1620	Vector	0.383333	0.383333	0.4		0.39794	ARS1620	Vector	0.508511	0.523404	0.478723		0.39794	ARS1620	Vector	0.841667	0.709524	0.677381		0.39794	ARS1620	NC	0.767319	0.710735	0.784241	0.39794	ARS1620	NC	1.02351	1.01628	1.01808	0.39794	ARS1620	NC	0.926252	0.922859	0.943219		0.06378	MRTX849	Con	H1373
	0.69897	ARS1620	Vector	0.283333	0.3	0.333333		0.69897	ARS1620	Vector	0.493617	0.37234	0.37234		0.69897	ARS1620	Vector	0.535714	0.571429	0.520238		0.69897	ARS1620	NC	0.571655	0.527234	0.568482	0.69897	ARS1620	NC	1.05109	1.03119	1.02893	0.69897	ARS1620	NC	0.868567	0.918787	0.983938		0.04988	MRTX849	Con	H1373
	1	ARS1620	Vector	0.233333	0.166667	0.25		1	ARS1620	Vector	0.306383	0.346809	0.334043		1	ARS1620	Vector	0.267857	0.271429	0.210714		1	ARS1620	NC	0.203067	0.213115	0.178213	1	ARS1620	NC	0.988698	1.03571	1.00045	1	ARS1620	NC	0.920145	0.873996	0.88689		0.1738	MRTX849	Con	H1373
	1.30103	ARS1620	Vector	0.133333	0.0833333	0.166667		1.30103	ARS1620	Vector	0.276596	0.246809	0.255319		1.30103	ARS1620	Vector	0.0547619	0.0535714	0.0666667		1.30103	ARS1620	NC	0.0343733	0.0497091	0.0380751	1.30103	ARS1620	NC	0.389241	0.390597	0.243219	1.30103	ARS1620	NC	0.43762	0.390114	0.352788		0.01276	AMG510	YAP_WWTR1_si1	H1373
	-2	ARS1620	YAP2_S127A	0.875	0.725	0.775		-2	ARS1620	YAP2_S127A	1.01053	1.04211	0.95		-2	ARS1620	YAP2_S127A	0.867273	1.10364	1.00364		-2	ARS1620	YT_si1	1.00249	0.983549	0.977567	-2	ARS1620	YT_si1	0.934992	1.00152	0.99035	-2	ARS1620	YT_si1	0.832438	0.810455	0.807524		0.007861	AMG510	YAP_WWTR1_si1	H1373
	-1	ARS1620	YAP2_S127A	1.075	0.65	0.7		-1	ARS1620	YAP2_S127A	0.881579	0.934211	0.984211		-1	ARS1620	YAP2_S127A	0.954545	0.912727	1.04		-1	ARS1620	YT_si1	1.00249	0.941176	0.9332	-1	ARS1620	YT_si1	0.743017	0.726257	0.790249	-1	ARS1620	YT_si1	0.376649	0.426478	0.426478		0.01053	AMG510	YAP_WWTR1_si1	H1373
	-0.60206	ARS1620	YAP2_S127A	0.95	0.85	1.075		-0.60206	ARS1620	YAP2_S127A	0.844737	0.844737	0.907895		-0.60206	ARS1620	YAP2_S127A	0.850909	0.890909	1.00364		-0.60206	ARS1620	YT_si1	0.991525	0.953141	0.947159	-0.60206	ARS1620	YT_si1	0.583037	0.756729	0.745048	-0.60206	ARS1620	YT_si1	0.279922	0.268197	0.320958		0.006373	AMG510	YAP_WWTR1_si2	H1373
	-0.30103	ARS1620	YAP2_S127A	0.85	0.95	1.025		-0.30103	ARS1620	YAP2_S127A	0.860526	0.810526	0.763158		-0.30103	ARS1620	YAP2_S127A	0.929091	0.934545	0.974545		-0.30103	ARS1620	YT_si1	0.920239	0.896311	0.87338	-0.30103	ARS1620	YT_si1	0.541392	0.735399	0.605383	-0.30103	ARS1620	YT_si1	0.227162	0.230093	0.250611		0.0038	AMG510	YAP_WWTR1_si2	H1373
	0	ARS1620	YAP2_S127A	0.825	0.925	0.775		0	ARS1620	YAP2_S127A	0.739474	0.728947	0.728947		0	ARS1620	YAP2_S127A	1.06727	1.00727	1.08		0	ARS1620	YT_si1	0.829013	0.783151	0.764706	0	ARS1620	YT_si1	0.472321	0.547486	0.544439	0	ARS1620	YT_si1	0.14509	0.183195	0.193454		0.003303	AMG510	YAP_WWTR1_si2	H1373
	0.39794	ARS1620	YAP2_S127A	0.85	0.75	0.9		0.39794	ARS1620	YAP2_S127A	0.631579	0.578947	0.671053		0.39794	ARS1620	YAP2_S127A	0.909091	1.04545	0.996364		0.39794	ARS1620	YT_si1	0.500997	0.475573	0.335992	0.39794	ARS1620	YT_si1	0.378365	0.686135	0.431183	0.39794	ARS1620	YT_si1	0.159746	0.172936	0.184661		0.714	ARS1620	YAP_WWTR1_si1	H1373
	0.69897	ARS1620	YAP2_S127A	0.625	0.65	0.575		0.69897	ARS1620	YAP2_S127A	0.523684	0.55	0.618421		0.69897	ARS1620	YAP2_S127A	0.887273	0.947273	1.09636		0.69897	ARS1620	YT_si1	0.353938	0.303091	0.241775	0.69897	ARS1620	YT_si1	0.315389	0.382428	0.410361	0.69897	ARS1620	YT_si1	0.15828	0.193454	0.206644		0.6049	ARS1620	YAP_WWTR1_si1	H1373
	1	ARS1620	YAP2_S127A	0.55	0.575	0.55		1	ARS1620	YAP2_S127A	0.615789	0.5	0.518421		1	ARS1620	YAP2_S127A	0.841818	0.918182	0.978182		1	ARS1620	YT_si1	0.135095	0.131605	0.101196	1	ARS1620	YT_si1	0.204165	0.247334	0.197562	1	ARS1620	YT_si1	0.186126	0.203713	0.211041		0.4517	ARS1620	YAP_WWTR1_si1	H1373
	1.30103	ARS1620	YAP2_S127A	0.35	0.45	0.35		1.30103	ARS1620	YAP2_S127A	0.4	0.415789	0.423684		1.30103	ARS1620	YAP2_S127A	0.314545	0.36	0.269091		1.30103	ARS1620	YT_si1	0.0239282	0.0284148	0.0289133	1.30103	ARS1620	YT_si1	0.08583	0.125952	0.129507	1.30103	ARS1620	YT_si1	0.1319	0.130435	0.146556		0.3635	ARS1620	YAP_WWTR1_si2	H1373
																						-2	ARS1620	YT_si2	0.997678	0.976785	1.01451	-2	ARS1620	YT_si2	0.855363	0.973298	0.938585	-2	ARS1620	YT_si2	0.803129	0.838331	0.818774		0.2957	ARS1620	YAP_WWTR1_si2	H1373
	log.agonist	Drug	Treatment	R1	R2	R3		log.agonist	Drug	Treatment	R1	R2	R3		log.agonist	Drug	Treatment	R1	R2	R3		-1	ARS1620	YT_si2	0.956471	0.872316	0.820081	-1	ARS1620	YT_si2	0.798843	0.796173	0.744103	-1	ARS1620	YT_si2	0.413299	0.43807	0.400261		0.2639	ARS1620	YAP_WWTR1_si2	H1373
	-4	AMG510	Vector	1.1	0.966667	0.95		-4	AMG510	Vector	1.07561	0.960976	0.985366		-4	AMG510	Vector	1.08636	0.993182	0.928409		-0.60206	ARS1620	YT_si2	0.834591	0.845038	0.900174	-0.60206	ARS1620	YT_si2	0.743658	0.726747	0.723632	-0.60206	ARS1620	YT_si2	0.297262	0.298566	0.32073		0.02187	MRTX849	YAP_WWTR1_si1	H1373
	-3	AMG510	Vector	0.766667	0.95	0.766667		-3	AMG510	Vector	0.97561	0.943902	0.892683		-3	AMG510	Vector	1.03636	1.03295	1.00682		-0.30103	ARS1620	YT_si2	0.781196	0.789901	0.796286	-0.30103	ARS1620	YT_si2	0.628838	0.58834	0.704495	-0.30103	ARS1620	YT_si2	0.226858	0.208605	0.191656		0.02089	MRTX849	YAP_WWTR1_si1	H1373
	-2.30103	AMG510	Vector	0.983333	0.766667	0.716667		-2.30103	AMG510	Vector	0.756098	0.634146	0.65122		-2.30103	AMG510	Vector	0.985227	0.864773	0.869318		0	ARS1620	YT_si2	0.616947	0.576901	0.57574	0	ARS1620	YT_si2	0.517134	0.460614	0.46818	0	ARS1620	YT_si2	0.169492	0.135593	0.162973		0.01567	MRTX849	YAP_WWTR1_si1	H1373
	-2	AMG510	Vector	0.766667	0.85	0.85		-2	AMG510	Vector	0.668293	0.602439	0.602439		-2	AMG510	Vector	0.985227	0.715909	0.669318		0.39794	ARS1620	YT_si2	0.419037	0.43877	0.427162	0.39794	ARS1620	YT_si2	0.449933	0.425011	0.467735	0.39794	ARS1620	YT_si2	0.135593	0.157757	0.156454		0.008909	MRTX849	YAP_WWTR1_si2	H1373
	-1.30103	AMG510	Vector	0.566667	0.45	0.283333		-1.30103	AMG510	Vector	0.431707	0.395122	0.395122		-1.30103	AMG510	Vector	0.2875	0.236364	0.186364		0.69897	ARS1620	YT_si2	0.280325	0.276843	0.308183	0.69897	ARS1620	YT_si2	0.412105	0.359591	0.386293	0.69897	ARS1620	YT_si2	0.189048	0.166884	0.168188		0.01108	MRTX849	YAP_WWTR1_si2	H1373
	-1	AMG510	Vector	0.283333	0.233333	0.25		-1	AMG510	Vector	0.37561	0.329268	0.34878		-1	AMG510	Vector	0.129545	0.136364	0.117045		1	ARS1620	YT_si2	0.107951	0.103889	0.0998259	1	ARS1620	YT_si2	0.261237	0.246551	0.275923	1	ARS1620	YT_si2	0.185137	0.185137	0.174707		0.01492	MRTX849	YAP_WWTR1_si2	H1373
	0	AMG510	Vector	0.166667	0.15	0.133333		0	AMG510	Vector	0.246341	0.297561	0.258537		0	AMG510	Vector	0.0829545	0.0954545	0.0897727		1.30103	ARS1620	YT_si2	0.0278584	0.0301799	0.0313407	1.30103	ARS1620	YT_si2	0.141077	0.136627	0.143302	1.30103	ARS1620	YT_si2	0.142112	0.136897	0.136897		2.154	AMG510	YAP_WWTR1_si1	H1792
	1	AMG510	Vector	0.166667	0.166667	0.216667		1	AMG510	Vector	0.270732	0.256098	0.207317		1	AMG510	Vector	0.107955	0.1	0.111364		log.agonist	Drug	Treatment	R1	R2	R3	log.agonist	Drug	Treatment	R1	R2	R3	log.agonist	Drug	Treatment	R1	R2	R3		0.08864	AMG510	YAP_WWTR1_si1	H1792
	1.30103	AMG510	Vector	0.166667	0.15	0.2		1.30103	AMG510	Vector	0.102439	0.143902	0.112195		1.30103	AMG510	Vector	0.0534091	0.0397727	0.0477273		-4	AMG510	NC	0.934049	0.958078	0.959611	-4	AMG510	NC	0.870543	0.913953	0.9	-4	AMG510	NC	1.0111	0.951147	0.978534		3.045	AMG510	YAP_WWTR1_si1	H1792
	-4	AMG510	YAP2_S127A	0.84	0.9	0.88		-4	AMG510	YAP2_S127A	0.936111	0.977778	1.04444		-4	AMG510	YAP2_S127A	0.901961	0.888235	1.21569		-3	AMG510	NC	0.93047	0.958589	0.97137	-3	AMG510	NC	0.913953	0.873643	1.02093	-3	AMG510	NC	0.957809	0.92376	0.937824		0.05125	AMG510	YAP_WWTR1_si2	H1792
	-3	AMG510	YAP2_S127A	1.02	0.88	0.98		-3	AMG510	YAP2_S127A	0.836111	0.75	0.916667		-3	AMG510	YAP2_S127A	0.892157	1.05882	1.19216		-2.30103	AMG510	NC	0.92638	0.941207	0.944274	-2.30103	AMG510	NC	0.893023	0.867442	0.931783	-2.30103	AMG510	NC	0.919319	0.930422	0.888971		0.03478	AMG510	YAP_WWTR1_si2	H1792
	-2.30103	AMG510	YAP2_S127A	0.78	0.78	0.7		-2.30103	AMG510	YAP2_S127A	0.633333	0.75	0.747222		-2.30103	AMG510	YAP2_S127A	1.00588	1.03529	1.0549		-2	AMG510	NC	0.882924	0.869121	0.899284	-2	AMG510	NC	0.89845	0.862016	0.852713	-2	AMG510	NC	0.848261	0.851221	0.84456		3.043	AMG510	YAP_WWTR1_si2	H1792
	-2	AMG510	YAP2_S127A	0.6	0.74	0.84		-2	AMG510	YAP2_S127A	0.525	0.716667	0.666667		-2	AMG510	YAP2_S127A	0.884314	1.05098	1.02941		-1.30103	AMG510	NC	0.758691	0.791922	0.773517	-1.30103	AMG510	NC	0.724031	0.678295	0.707752	-1.30103	AMG510	NC	0.816432	0.766839	0.786084		4.372	AMG510	YAP_WWTR1_si1	H1792
	-1.30103	AMG510	YAP2_S127A	0.52	0.58	0.46		-1.30103	AMG510	YAP2_S127A	0.625	0.575	0.658333		-1.30103	AMG510	YAP2_S127A	0.915686	0.919608	0.896078		-1	AMG510	NC	0.754601	0.728528	0.764315	-1	AMG510	NC	0.70155	0.647287	0.739535	-1	AMG510	NC	0.810511	0.726869	0.777942		0.08898	AMG510	YAP_WWTR1_si1	H1792
	-1	AMG510	YAP2_S127A	0.44	0.48	0.44		-1	AMG510	YAP2_S127A	0.622222	0.580556	0.541667		-1	AMG510	YAP2_S127A	0.843137	0.847059	0.892157		0	AMG510	NC	0.687628	0.69683	0.700409	0	AMG510	NC	0.65969	0.630233	0.695349	0	AMG510	NC	0.776462	0.80607	0.754256		0.04776	AMG510	YAP_WWTR1_si2	H1792
	0	AMG510	YAP2_S127A	0.42	0.38	0.46		0	AMG510	YAP2_S127A	0.566667	0.55	0.608333		0	AMG510	YAP2_S127A	0.764706	0.772549	0.782353		1	AMG510	NC	0.398773	0.384458	0.361963	1	AMG510	NC	0.409302	0.443411	0.475969	1	AMG510	NC	0.76906	0.706884	0.687639		0.03982	AMG510	YAP_WWTR1_si2	H1792
	1	AMG510	YAP2_S127A	0.48	0.5	0.4		1	AMG510	YAP2_S127A	0.444444	0.469444	0.497222		1	AMG510	YAP2_S127A	0.647059	0.719608	0.813725		1.30103	AMG510	NC	0.170245	0.164622	0.156442	1.30103	AMG510	NC	0.27907	0.274419	0.314729	1.30103	AMG510	NC	0.401925	0.375278	0.392302		0.3374	ARS1620	YAP_WWTR1_si1	H1792
	1.30103	AMG510	YAP2_S127A	0.28	0.54	0.16		1.30103	AMG510	YAP2_S127A	0.255556	0.258333	0.236111		1.30103	AMG510	YAP2_S127A	0.262745	0.313725	0.278431		-4	AMG510	YT_si1	1.07012	1.00971	0.997303	-4	AMG510	YT_si1	1.06429	1.06429	1.12857	-4	AMG510	YT_si1	0.898314	0.990844	1.01831		0.351	ARS1620	YAP_WWTR1_si1	H1792
																						-3	AMG510	YT_si1	1.02211	0.985976	0.978964	-3	AMG510	YT_si1	0.728571	0.842857	0.864286	-3	AMG510	YT_si1	0.600482	0.626506	0.619277		1.023	ARS1620	YAP_WWTR1_si1	H1792
	log.agonist	Drug	Treatment	R1	R2	R3		log.agonist	Drug	Treatment	R1	R2	R3		log.agonist	Drug	Treatment	R1	R2	R3		-2.30103	AMG510	YT_si1	0.940129	0.946063	0.900755	-2.30103	AMG510	YT_si1	0.485714	0.471429	0.457143	-2.30103	AMG510	YT_si1	0.38506	0.473253	0.453012		0.2783	ARS1620	YAP_WWTR1_si2	H1792
	-4	MRTX849	Vector	0.766667	0.75	0.816667		-4	MRTX849	Vector	0.968421	1.06579	0.95		-4	MRTX849	Vector	1.00978	1.03152	0.948913		-2	AMG510	YT_si1	0.887271	0.859223	0.77562	-2	AMG510	YT_si1	0.278571	0.371429	0.392857	-2	AMG510	YT_si1	0.288193	0.333012	0.34747		0.367	ARS1620	YAP_WWTR1_si2	H1792
	-3	MRTX849	Vector	0.8	0.866667	0.816667		-3	MRTX849	Vector	1.13158	1.08421	0.986842		-3	MRTX849	Vector	1.00652	0.986957	0.898913		-1.30103	AMG510	YT_si1	0.68123	0.64671	0.601942	-1.30103	AMG510	YT_si1	0.228571	0.221429	0.171429	-1.30103	AMG510	YT_si1	0.18265	0.181205	0.185542		0.4614	ARS1620	YAP_WWTR1_si2	H1792
	-2.30103	MRTX849	Vector	0.766667	0.75	0.833333		-2.30103	MRTX849	Vector	0.95	0.928947	0.831579		-2.30103	MRTX849	Vector	1.025	0.984783	0.948913		-1	AMG510	YT_si1	0.610032	0.567961	0.590615	-1	AMG510	YT_si1	0.157143	0.207143	0.178571	-1	AMG510	YT_si1	0.143614	0.159518	0.189879		0.8163	ARS1620	YAP_WWTR1_si1	H1792
	-2	MRTX849	Vector	0.75	0.716667	0.566667		-2	MRTX849	Vector	0.955263	0.768421	0.865789		-2	MRTX849	Vector	1.05543	0.81087	0.884783		0	AMG510	YT_si1	0.430421	0.421791	0.394822	0	AMG510	YT_si1	0.214286	0.264286	0.271429	0	AMG510	YT_si1	0.270843	0.241927	0.273735		0.7256	ARS1620	YAP_WWTR1_si1	H1792
	-1.30103	MRTX849	Vector	0.366667	0.366667	0.35		-1.30103	MRTX849	Vector	0.478947	0.460526	0.410526		-1.30103	MRTX849	Vector	0.348913	0.332609	0.246739		1	AMG510	YT_si1	0.127832	0.159655	0.134304	1	AMG510	YT_si1	0.278571	0.257143	0.235714	1	AMG510	YT_si1	0.507952	0.586024	0.567229		0.4822	ARS1620	YAP_WWTR1_si2	H1792
	-1	MRTX849	Vector	0.316667	0.433333	0.233333		-1	MRTX849	Vector	0.436842	0.423684	0.447368		-1	MRTX849	Vector	0.251087	0.192391	0.207609		1.30103	AMG510	YT_si1	0.0334412	0.038835	0.0409924	1.30103	AMG510	YT_si1	0.135714	0.164286	0.142857	1.30103	AMG510	YT_si1	0.306988	0.344578	0.360482		1.026	ARS1620	YAP_WWTR1_si2	H1792
	-0.30103	MRTX849	Vector	0.133333	0.283333	0.233333		-0.30103	MRTX849	Vector	0.289474	0.328947	0.302632		-0.30103	MRTX849	Vector	0.0923913	0.0913043	0.0793478		-4	AMG510	YT_si2	1.00881	1.00566	0.979245	-4	AMG510	YT_si2	1.01429	1.02857	1.07143	-4	AMG510	YT_si2	0.903854	0.992799	0.887335		0.05537	MRTX849	YAP_WWTR1_si1	H1792
	0	MRTX849	Vector	0.166667	0.116667	0.133333		0	MRTX849	Vector	0.294737	0.302632	0.305263		0	MRTX849	Vector	0.0804348	0.0826087	0.0728261		-3	AMG510	YT_si2	1.00314	0.925157	0.955346	-3	AMG510	YT_si2	0.621429	0.807143	0.635714	-3	AMG510	YT_si2	0.54426	0.638288	0.577297		0.03805	MRTX849	YAP_WWTR1_si1	H1792
	0.69897	MRTX849	Vector	0.0666667	0	0.0333333		0.69897	MRTX849	Vector	0.0131579	0.0184211	0.0184211		0.69897	MRTX849	Vector	0.0108696	0.0130435	0.0141304		-2.30103	AMG510	YT_si2	0.767925	0.779874	0.777987	-2.30103	AMG510	YT_si2	0.478571	0.4	0.492857	-2.30103	AMG510	YT_si2	0.36764	0.384159	0.358746		0.04296	MRTX849	YAP_WWTR1_si1	H1792
	-4	MRTX849	YAP2_S127A	1.1	1.1	1.16667		-4	MRTX849	YAP2_S127A	1.01875	1.01562	0.996875		-4	MRTX849	YAP2_S127A	0.967925	0.956604	1.05472		-2	AMG510	YT_si2	0.725786	0.701258	0.710692	-2	AMG510	YT_si2	0.278571	0.342857	0.378571	-2	AMG510	YT_si2	0.250741	0.231681	0.248199		0.05254	MRTX849	YAP_WWTR1_si2	H1792
	-3	MRTX849	YAP2_S127A	1.26667	1.23333	1.3		-3	MRTX849	YAP2_S127A	0.965625	0.8625	0.984375		-3	MRTX849	YAP2_S127A	1.07358	1.1	1.01321		-1.30103	AMG510	YT_si2	0.49434	0.532704	0.538365	-1.30103	AMG510	YT_si2	0.178571	0.242857	0.214286	-1.30103	AMG510	YT_si2	0.160525	0.135112	0.146548		0.03148	MRTX849	YAP_WWTR1_si2	H1792
	-2.30103	MRTX849	YAP2_S127A	1	1.03333	1.26667		-2.30103	MRTX849	YAP2_S127A	0.8	0.7625	0.890625		-2.30103	MRTX849	YAP2_S127A	1.01509	0.981132	1.04528		-1	AMG510	YT_si2	0.477358	0.503774	0.486164	-1	AMG510	YT_si2	0.171429	0.164286	0.207143	-1	AMG510	YT_si2	0.122405	0.0969924	0.113511		0.063	MRTX849	YAP_WWTR1_si2	H1792
	-2	MRTX849	YAP2_S127A	0.833333	1.13333	1.1		-2	MRTX849	YAP2_S127A	0.625	0.7375	0.98125		-2	MRTX849	YAP2_S127A	0.884906	1.01132	1.03962		0	AMG510	YT_si2	0.330818	0.332704	0.39434	0	AMG510	YT_si2	0.235714	0.221429	0.214286	0	AMG510	YT_si2	0.18975	0.17069	0.185938		0.05775	MRTX849	YAP_WWTR1_si1	H1792
	-1.30103	MRTX849	YAP2_S127A	0.733333	0.833333	0.866667		-1.30103	MRTX849	YAP2_S127A	0.63125	0.578125	0.525		-1.30103	MRTX849	YAP2_S127A	0.879245	0.939623	0.95283		1	AMG510	YT_si2	0.122642	0.145283	0.142138	1	AMG510	YT_si2	0.235714	0.307143	0.307143	1	AMG510	YT_si2	0.373994	0.332062	0.363828		0.09665	MRTX849	YAP_WWTR1_si1	H1792
	-1	MRTX849	YAP2_S127A	0.866667	0.733333	0.6		-1	MRTX849	YAP2_S127A	0.56875	0.621875	0.58125		-1	MRTX849	YAP2_S127A	0.864151	0.916981	0.924528		1.30103	AMG510	YT_si2	0.0440252	0.0528302	0.0584906	1.30103	AMG510	YT_si2	0.178571	0.171429	0.185714	1.30103	AMG510	YT_si2	0.274883	0.235493	0.259635		0.04488	MRTX849	YAP_WWTR1_si2	H1792
	-0.30103	MRTX849	YAP2_S127A	1.03333	0.8	0.6		-0.30103	MRTX849	YAP2_S127A	0.528125	0.49375	0.565625		-0.30103	MRTX849	YAP2_S127A	0.692453	0.656604	0.713208		log.agonist	Drug	Treatment	R1	R2	R3	log.agonist	Drug	Treatment	R1	R2	R3	log.agonist	Drug	Treatment	R1	R2	R3		0.0423	MRTX849	YAP_WWTR1_si2	H1792
	0	MRTX849	YAP2_S127A	0.566667	0.6	0.633333		0	MRTX849	YAP2_S127A	0.496875	0.578125	0.565625		0	MRTX849	YAP2_S127A	0.639623	0.690566	0.756604		-4	MRTX849	NC	1.00885	0.989589	0.961999	-4	MRTX849	NC	1.00576	0.997785	0.992025	-4	MRTX849	NC	0.963955	0.93581	0.952104		7.404	AMG510	Con	H1792
	0.69897	MRTX849	YAP2_S127A	0.2	0.166667	0.0666667		0.69897	MRTX849	YAP2_S127A	0.078125	0.071875	0.103125		0.69897	MRTX849	YAP2_S127A	0.164151	0.145283	0.141509		-3	MRTX849	NC	1.00833	0.956793	0.978136	-3	MRTX849	NC	1.00044	0.980505	1.02437	-3	MRTX849	NC	0.919516	0.892853	0.931366		10.56	AMG510	Con	H1792
																						-2.30103	MRTX849	NC	0.967725	0.908902	0.933368	-2.30103	MRTX849	NC	1.00975	1.02481	0.997785	-2.30103	MRTX849	NC	0.883224	0.881002	0.865448		3.243	AMG510	Con	H1792
	log.agonist	Drug	Treatment	R1	R2	R3		log.agonist	Drug	Treatment	R1	R2	R3		log.agonist	Drug	Treatment	R1	R2	R3		-2	MRTX849	NC	0.960437	0.929724	0.93545	-2	MRTX849	NC	1.00399	1.03323	1.00709	-2	MRTX849	NC	0.846932	0.828416	0.804715		3.022	ARS1620	Con	H1792
	-2	ARS1620	Vector	0.95082	1.07377	0.991803		-2	ARS1620	Vector	0.941611	0.899329	1.01409		-2	ARS1620	Vector	0.966436	1.0083	0.956055		-1.30103	MRTX849	NC	0.808954	0.808954	0.825091	-1.30103	MRTX849	NC	1.00354	1.02481	1.01329	-1.30103	MRTX849	NC	0.77583	0.711393	0.775089		2.165	ARS1620	Con	H1792
	-1	ARS1620	Vector	0.963934	0.919672	0.92459		-1	ARS1620	Vector	0.814094	0.80604	0.774497		-1	ARS1620	Vector	1.07351	1.07164	1.07276		-1	MRTX849	NC	0.813639	0.73191	0.819365	-1	MRTX849	NC	1.01817	1.02924	1.03323	-1	MRTX849	NC	0.738057	0.727688	0.709912		1.153	ARS1620	Con	H1792
	-0.60206	ARS1620	Vector	0.931148	0.913115	0.829508		-0.60206	ARS1620	Vector	0.765101	0.614765	0.624832		-0.60206	ARS1620	Vector	1.08209	1.04888	1.06343		-0.30103	MRTX849	NC	0.694951	0.707965	0.742842	-0.30103	MRTX849	NC	1.04209	1.035	1.02791	-0.30103	MRTX849	NC	0.698802	0.643994	0.709172		0.6935	MRTX849	Con	H1792
	-0.30103	ARS1620	Vector	0.622951	0.580328	0.691803		-0.30103	ARS1620	Vector	0.612081	0.483221	0.537584		-0.30103	ARS1620	Vector	0.982836	1.04142	1.04813		0	MRTX849	NC	0.662676	0.607496	0.66684	0	MRTX849	NC	1.03234	1.04608	1.0319	0	MRTX849	NC	0.35366	0.347735	0.332922		0.3066	MRTX849	Con	H1792
	0	ARS1620	Vector	0.514754	0.572131	0.654098		0	ARS1620	Vector	0.397987	0.354362	0.351007		0	ARS1620	Vector	1.08545	1.01716	1.05896		0.69897	MRTX849	NC	0.0322749	0.0343571	0.0307132	0.69897	MRTX849	NC	0.273372	0.275144	0.266726	0.69897	MRTX849	NC	0.0129614	0.0107394	0.00777682		0.1319	MRTX849	Con	H1792
	0.39794	ARS1620	Vector	0.360656	0.340984	0.332787		0.39794	ARS1620	Vector	0.347651	0.263087	0.261074		0.39794	ARS1620	Vector	0.850746	0.813433	0.872015		-4	MRTX849	YT_si1	0.975733	0.937816	0.92366	-4	MRTX849	YT_si1	1.13999	1.18138	1.1899	-4	MRTX849	YT_si1	0.885096	0.958559	0.902049		5.197	ARS1620	Con	H2030
	0.69897	ARS1620	Vector	0.209836	0.163934	0.322951		0.69897	ARS1620	Vector	0.26443	0.273154	0.273154		0.69897	ARS1620	Vector	0.723881	0.660448	0.678731		-3	MRTX849	YT_si1	0.994439	0.930738	0.883721	-3	MRTX849	YT_si1	1.00243	1.14303	1.05113	-3	MRTX849	YT_si1	0.571462	0.554509	0.619496		0.06253	ARS1620	YAP_WWTR1_si1	H2030
	1	ARS1620	Vector	0.0672131	0.095082	0.106557		1	ARS1620	Vector	0.253691	0.262416	0.281208		1	ARS1620	Vector	0.442164	0.422388	0.191418		-2.30103	MRTX849	YT_si1	0.890293	0.814965	0.858443	-2.30103	MRTX849	YT_si1	0.900791	1.04017	0.932441	-2.30103	MRTX849	YT_si1	0.319991	0.356723	0.358135		0.07109	ARS1620	YAP_WWTR1_si2	H2030
	1.30103	ARS1620	Vector	0.0819672	0.0688525	0.0606557		1.30103	ARS1620	Vector	0.160403	0.189933	0.155034		1.30103	ARS1620	Vector	0.255224	0.225373	0.0186567		-2	MRTX849	YT_si1	0.826087	0.713347	0.760364	-2	MRTX849	YT_si1	0.886184	0.978698	0.83871	-2	MRTX849	YT_si1	0.211208	0.230987	0.246527		1.674	AMG510	Con	H2030
	-2	ARS1620	TAZ_S89A	0.954622	1.0042	0.979832		-2	ARS1620	TAZ_S89A	1.00531	1.02655	1.06991		-2	ARS1620	TAZ_S89A	1.25	1	1.125		-1.30103	MRTX849	YT_si1	0.613751	0.549039	0.515672	-1.30103	MRTX849	YT_si1	0.619598	0.69933	0.555082	-1.30103	MRTX849	YT_si1	0.15611	0.161761	0.164587		0.002517	AMG510	YAP_WWTR1_si1	H2030
	-1	ARS1620	TAZ_S89A	0.960504	0.966387	0.973109		-1	ARS1620	TAZ_S89A	0.972566	0.952212	1.05664		-1	ARS1620	TAZ_S89A	0.677778	0.955556	0.772222		-1	MRTX849	YT_si1	0.5364	0.451466	0.453994	-1	MRTX849	YT_si1	0.549604	0.556908	0.12112	-1	MRTX849	YT_si1	0.123617	0.147634	0.190017		0.001743	AMG510	YAP_WWTR1_si2	H2030
	-0.60206	ARS1620	TAZ_S89A	0.92521	0.963866	0.959664		-0.60206	ARS1620	TAZ_S89A	0.844248	0.947788	0.980531		-0.60206	ARS1620	TAZ_S89A	0.875	0.761111	0.775		-0.30103	MRTX849	YT_si1	0.42821	0.35541	0.359454	-0.30103	MRTX849	YT_si1	0.525259	0.555691	0.292149	-0.30103	MRTX849	YT_si1	0.136332	0.137744	0.149046		0.7471	MRTX849	Con	H2030
	-0.30103	ARS1620	TAZ_S89A	0.939496	0.956303	0.889076		-0.30103	ARS1620	TAZ_S89A	0.933628	0.963717	1.03894		-0.30103	ARS1620	TAZ_S89A	1.23889	1.0625	0.886111		0	MRTX849	YT_si1	0.309403	0.294742	0.214358	0	MRTX849	YT_si1	0.529519	0.490566	0.57395	0	MRTX849	YT_si1	0.0769956	0.106664	0.0967742		0.004295	MRTX849	YAP_WWTR1_si1	H2030
	0	ARS1620	TAZ_S89A	0.889916	0.981513	0.946218		0	ARS1620	TAZ_S89A	0.727434	0.887611	0.863717		0	ARS1620	TAZ_S89A	1.02778	1.10833	1.28889		0.69897	MRTX849	YT_si1	0.00960566	0.00859454	0.00808898	0.69897	MRTX849	YT_si1	0.023128	0.017042	0.015825	0.69897	MRTX849	YT_si1	0.00211914	0.00635743	0.0105957		0.002279	MRTX849	YAP_WWTR1_si2	H2030
	0.39794	ARS1620	TAZ_S89A	0.826891	0.772269	0.796639		0.39794	ARS1620	TAZ_S89A	0.755752	0.726549	0.841593		0.39794	ARS1620	TAZ_S89A	1.05833	1.10417	1.15		-4	MRTX849	YT_si2	0.996791	1.02375	1.01476	-4	MRTX849	YT_si2	1.03455	0.717087	0.980859	-4	MRTX849	YT_si2	0.908968	0.804821	0.822179		13.93	ARS1620	Con	H2030
	0.69897	ARS1620	TAZ_S89A	0.64958	0.627731	0.610084		0.69897	ARS1620	TAZ_S89A	0.617699	0.684956	0.782301		0.69897	ARS1620	TAZ_S89A	1.03333	1.10278	1.17222		-3	MRTX849	YT_si2	0.892169	0.905006	0.947368	-3	MRTX849	YT_si2	0.616246	0.685808	0.965453	-3	MRTX849	YT_si2	0.53404	0.540983	0.51784		0.8588	ARS1620	YAP_WWTR1_si1	H2030
	1	ARS1620	TAZ_S89A	0.383193	0.515966	0.471429		1	ARS1620	TAZ_S89A	0.492035	0.622124	0.69292		1	ARS1620	TAZ_S89A	0.275	0.272222	0.308333		-2.30103	MRTX849	YT_si2	0.845956	0.910141	0.847882	-2.30103	MRTX849	YT_si2	0.54902	0.7507	0.821195	-2.30103	MRTX849	YT_si2	0.321118	0.296818	0.306075		0.8058	ARS1620	YAP_WWTR1_si2	H2030
	1.30103	ARS1620	TAZ_S89A	0.084874	0.145378	0.0865546		1.30103	ARS1620	TAZ_S89A	0.247788	0.288496	0.347788		1.30103	ARS1620	TAZ_S89A	0.0611111	0.0583333	0.0361111		-2	MRTX849	YT_si2	0.715019	0.71887	0.770218	-2	MRTX849	YT_si2	0.164332	0.642857	0.755369	-2	MRTX849	YT_si2	0.183414	0.175313	0.183414		13.41	ARS1620	Con	H2030
																						-1.30103	MRTX849	YT_si2	0.526316	0.492298	0.557766	-1.30103	MRTX849	YT_si2	0.277311	0.1662	0.52381	-1.30103	MRTX849	YT_si2	0.12324	0.104725	0.0966248		0.522	ARS1620	YAP_WWTR1_si1	H2030
	log.agonist	Drug	Treatment	R1	R2	R3		log.agonist	Drug	Treatment	R1	R2	R3		log.agonist	Drug	Treatment	R1	R2	R3		-1	MRTX849	YT_si2	0.415918	0.424262	0.495507	-1	MRTX849	YT_si2	0.134921	0.006536	0.573296	-1	MRTX849	YT_si2	0.0862102	0.0908389	0.0943105		1.237	ARS1620	YAP_WWTR1_si2	H2030
	-4	AMG510	Vector	1.15152	1.04545	1.06061		-4	AMG510	Vector	1.01529	0.992157	1.05804		-4	AMG510	Vector	0.998587	1.00318	0.981625		-0.30103	MRTX849	YT_si2	0.393453	0.412067	0.378691	-0.30103	MRTX849	YT_si2	0.53268	0.535948	0.419701	-0.30103	MRTX849	YT_si2	0.0989392	0.0908389	0.0792671		13.27	AMG510	Con	H2030
	-3	AMG510	Vector	1.06061	0.887879	0.915152		-3	AMG510	Vector	0.996078	1.0051	1.00353		-3	AMG510	Vector	1.07462	1.10692	1.11577		0	MRTX849	YT_si2	0.285623	0.308729	0.29846	0	MRTX849	YT_si2	0.527077	0.462185	0.333333	0	MRTX849	YT_si2	0.0422372	0.0318226	0.0491803		0.02372	AMG510	YAP_WWTR1_si1	H2030
	-2.30103	AMG510	Vector	0.881818	0.730303	0.739394		-2.30103	AMG510	Vector	0.913333	0.866275	0.87451		-2.30103	AMG510	Vector	1.06808	1.13115	1.11808		0.69897	MRTX849	YT_si2	0.00834403	0.0109114	0.00962773	0.69897	MRTX849	YT_si2	0.019141	0.014939	0.009337	0.69897	MRTX849	YT_si2	0.00405014	0.0121504	0.00752169		0.02373	AMG510	YAP_WWTR1_si2	H2030
	-2	AMG510	Vector	0.727273	0.784848	0.593939		-2	AMG510	Vector	0.919216	0.938431	0.931373		-2	AMG510	Vector	1.02769	1.04346	1.07077		log.agonist	Drug	Treatment	R1	R2	R3	log.agonist	Drug	Treatment	R1	R2	R3	log.agonist	Drug	Treatment	R1	R2	R3		13.13	AMG510	Con	H2030
	-1.30103	AMG510	Vector	0.366667	0.348485	0.293939		-1.30103	AMG510	Vector	0.257647	0.267451	0.227451		-1.30103	AMG510	Vector	0.636538	0.678846	0.671923		-2	ARS1620	NC	0.967742	0.987308	0.985722	-2	ARS1620	NC	1.0097	1.04909	1.03879	-2	ARS1620	NC	1.06555	1.04121	1.03732		0.00917	AMG510	YAP_WWTR1_si1	H2030
	-1	AMG510	Vector	0.148485	0.227273	0.19697		-1	AMG510	Vector	0.247059	0.228627	0.235294		-1	AMG510	Vector	0.415769	0.420385	0.433077		-1	ARS1620	NC	1.02591	0.940243	0.962983	-1	ARS1620	NC	0.932121	0.975152	1.01212	-1	ARS1620	NC	0.945806	0.984261	0.992536		0.00972	AMG510	YAP_WWTR1_si2	H2030
	0	AMG510	Vector	0.0818182	0.148485	0.1		0	AMG510	Vector	0.166275	0.179608	0.176863		0	AMG510	Vector	0.453462	0.370769	0.345385		-0.60206	ARS1620	NC	0.92808	0.889476	0.929667	-0.60206	ARS1620	NC	0.939394	0.957576	0.972727	-0.60206	ARS1620	NC	0.925848	0.93315	0.962843		2.236	MRTX849	Con	H2030
	1	AMG510	Vector	0.112121	0.0969697	0.154545		1	AMG510	Vector	0.126667	0.14549	0.136078		1	AMG510	Vector	0.454231	0.473462	0.442308		-0.30103	ARS1620	NC	1.01798	0.896351	0.898995	-0.30103	ARS1620	NC	0.927879	0.918182	0.980606	-0.30103	ARS1620	NC	0.928769	0.921954	0.905403		0.05509	MRTX849	YAP_WWTR1_si1	H2030
	1.30103	AMG510	Vector	0.124242	0.148485	0.106061		1.30103	AMG510	Vector	0.121176	0.0980392	0.12549		1.30103	AMG510	Vector	0.327692	0.333077	0.282692		0	ARS1620	NC	0.915389	0.852459	0.839238	0	ARS1620	NC	0.864848	0.867879	0.879394	0	ARS1620	NC	0.964303	0.954081	0.919033		0.01603	MRTX849	YAP_WWTR1_si2	H2030
	-4	AMG510	TAZ_S89A	0.867619	0.975238	0.878095		-4	AMG510	YAP2_S127A	0.943662	0.928169	0.93662		-4	AMG510	TAZ_S89A	0.833333	1.26667	1.05		0.39794	ARS1620	NC	0.767319	0.710735	0.784241	0.39794	ARS1620	NC	0.80303	0.80303	0.895758	0.39794	ARS1620	NC	1.00519	0.991076	0.925848		2.203	MRTX849	Con	H2030
	-3	AMG510	TAZ_S89A	0.933333	0.886667	0.914286		-3	AMG510	YAP2_S127A	1.17042	1.08451	0.91831		-3	AMG510	TAZ_S89A	0.702778	0.906944	1.11111		0.69897	ARS1620	NC	0.571655	0.527234	0.568482	0.69897	ARS1620	NC	0.732727	0.66	0.739394	0.69897	ARS1620	NC	0.987669	1.00957	0.945806		0.08213	MRTX849	YAP_WWTR1_si1	H2030
	-2.30103	AMG510	TAZ_S89A	0.928571	1	1.03143		-2.30103	AMG510	YAP2_S127A	1.0169	1.03099	1.05634		-2.30103	AMG510	TAZ_S89A	0.948611	0.911111	0.986111		1	ARS1620	NC	0.203067	0.213115	0.178213	1	ARS1620	NC	0.507879	0.370909	0.550303	1	ARS1620	NC	0.99643	0.997404	0.96625		1.029	MRTX849	YAP_WWTR1_si2	H2030
	-2	AMG510	TAZ_S89A	0.877143	0.98381	0.888571		-2	AMG510	YAP2_S127A	0.935211	0.842254	0.843662		-2	AMG510	TAZ_S89A	1.10417	0.958333	1.25		1.30103	ARS1620	NC	0.0343733	0.0497091	0.0380751	1.30103	ARS1620	NC	0.0454545	0.104848	0.127273	1.30103	ARS1620	NC	0.533506	0.428363	0.642544		7.75	ARS1620	Con	H2030
	-1.30103	AMG510	TAZ_S89A	0.852381	0.810476	0.955238		-1.30103	AMG510	YAP2_S127A	0.876056	0.819718	0.853521		-1.30103	AMG510	TAZ_S89A	1.25972	1.20833	1.31111		-2	ARS1620	TEAD_si1	1.01445	0.916185	1.01156	-2	ARS1620	TEAD_si1	0.918705	0.835971	1.01223	-2	ARS1620	TEAD_si1	0.93856	0.925848	0.941738		0.7879	ARS1620	TEAD1234_si1	H2030
	-1	AMG510	TAZ_S89A	0.898095	0.914286	0.96		-1	AMG510	YAP2_S127A	0.895775	0.870423	0.769014		-1	AMG510	TAZ_S89A	1.11667	1.18889	1.26111		-1	ARS1620	TEAD_si1	1.18497	0.768786	0.774566	-1	ARS1620	TEAD_si1	0.758273	0.658273	0.810072	-1	ARS1620	TEAD_si1	0.668433	0.770128	0.611229		0.3899	ARS1620	TEAD1234_si2	H2030
	0	AMG510	TAZ_S89A	0.853333	0.947619	0.929524		0	AMG510	YAP2_S127A	0.671831	0.770423	0.626761		0	AMG510	TAZ_S89A	0.966667	0.977778	0.891667		-0.60206	ARS1620	TEAD_si1	1.15029	0.947977	0.731214	-0.60206	ARS1620	TEAD_si1	0.651079	0.592086	0.694245	-0.60206	ARS1620	TEAD_si1	0.712924	0.646187	0.604873		1.26	ARS1620	TEAD1234_si1	H2030
	1	AMG510	TAZ_S89A	0.638095	0.687619	0.788571		1	AMG510	YAP2_S127A	0.521127	0.477465	0.515493		1	AMG510	TAZ_S89A	0.513889	0.530556	0.516667		-0.30103	ARS1620	TEAD_si1	0.982659	0.682081	0.812139	-0.30103	ARS1620	TEAD_si1	0.585612	0.538129	0.561151	-0.30103	ARS1620	TEAD_si1	0.391949	0.376059	0.471398		0.2705	ARS1620	TEAD1234_si2	H2030
	1.30103	AMG510	TAZ_S89A	0.522857	0.582857	0.558095		1.30103	AMG510	YAP2_S127A	0.352113	0.4	0.301408		1.30103	AMG510	TAZ_S89A	0.180556	0.205556	0.241667		0	ARS1620	TEAD_si1	0.760116	0.50578	0.552023	0	ARS1620	TEAD_si1	0.51223	0.522302	0.472662	0	ARS1620	TEAD_si1	0.382415	0.407839	0.391949		0.9636	AMG510	Con	H2030
																						0.39794	ARS1620	TEAD_si1	0.33526	0.320809	0.358382	0.39794	ARS1620	TEAD_si1	0.452518	0.422302	0.41295	0.39794	ARS1620	TEAD_si1	0.293432	0.287076	0.309322		0.02081	AMG510	TEAD1234_si1	H2030
	log.agonist	Drug	Treatment	R1	R2	R3		log.agonist	Drug	Treatment	R1	R2	R3		log.agonist	Drug	Treatment	R1	R2	R3		0.69897	ARS1620	TEAD_si1	0.210983	0.268786	0.268786	0.69897	ARS1620	TEAD_si1	0.248201	0.240288	0.283453	0.69897	ARS1620	TEAD_si1	0.24894	0.283898	0.287076		0.02217	AMG510	TEAD1234_si2	H2030
	-4	MRTX849	Vector	1.02031	0.923438	0.970313		-4	MRTX849	Vector	0.700585	0.807602	0.721053		-4	MRTX849	Vector	1.03185	0.987778	0.94		1	ARS1620	TEAD_si1	0.153179	0.0722543	0.0924855	1	ARS1620	TEAD_si1	0.139568	0.140288	0.172662	1	ARS1620	TEAD_si1	0.194915	0.194915	0.175847		0.02547	AMG510	TEAD1234_si1	H2030
	-3	MRTX849	Vector	0.914062	0.771875	0.84375		-3	MRTX849	Vector	0.85848	0.827485	0.797076		-3	MRTX849	Vector	1.04259	0.988889	0.922222		1.30103	ARS1620	TEAD_si1	0.0289017	0.0375723	0.0317919	1.30103	ARS1620	TEAD_si1	0.0539568	0.0388489	0.0438849	1.30103	ARS1620	TEAD_si1	0.0741516	0.0773296	0.0773296		0.01561	AMG510	TEAD1234_si2	H2030
	-2.30103	MRTX849	Vector	0.864062	0.903125	0.807813		-2.30103	MRTX849	Vector	0.560234	0.649123	0.552047		-2.30103	MRTX849	Vector	1.08852	1.03815	0.923333		-2	ARS1620	TEAD_si2	0.90538	0.83859	0.884972	-2	ARS1620	TEAD_si2	1.23143	1.19143	0.934286	-2	ARS1620	TEAD_si2	0.896039	1	1.13366		1.004	MRTX849	Con	H2030
	-2	MRTX849	Vector	0.865625	0.803125	0.675		-2	MRTX849	Vector	0.505263	0.499415	0.445614		-2	MRTX849	Vector	0.924815	0.931111	0.936296		-1	ARS1620	TEAD_si2	0.729128	0.80334	0.805195	-1	ARS1620	TEAD_si2	0.668571	0.628571	0.62	-1	ARS1620	TEAD_si2	0.569305	0.584156	0.688117		0.048	MRTX849	TEAD1234_si1	H2030
	-1.30103	MRTX849	Vector	0.410938	0.410938	0.329688		-1.30103	MRTX849	Vector	0.285965	0.269591	0.256725		-1.30103	MRTX849	Vector	0.744444	0.728889	0.728148		-0.60206	ARS1620	TEAD_si2	0.699443	0.74026	0.734694	-0.60206	ARS1620	TEAD_si2	0.577143	0.591429	0.68	-0.60206	ARS1620	TEAD_si2	0.613859	0.628711	0.599008		0.02725	MRTX849	TEAD1234_si2	H2030
	-1	MRTX849	Vector	0.307812	0.2875	0.264062		-1	MRTX849	Vector	0.223977	0.222222	0.215205		-1	MRTX849	Vector	0.565556	0.632222	0.674074		-0.30103	ARS1620	TEAD_si2	0.640074	0.801484	0.864564	-0.30103	ARS1620	TEAD_si2	0.382857	0.525714	0.525714	-0.30103	ARS1620	TEAD_si2	0.539602	0.420789	0.450492		0.02202	MRTX849	TEAD1234_si1	H2030
	-0.30103	MRTX849	Vector	0.290625	0.115625	0.19375		-0.30103	MRTX849	Vector	0.192398	0.184211	0.188304		-0.30103	MRTX849	Vector	0.324444	0.32	0.32037		0	ARS1620	TEAD_si2	0.311688	0.493506	0.493506	0	ARS1620	TEAD_si2	0.522857	0.5	0.542857	0	ARS1620	TEAD_si2	0.539602	0.450492	0.361383		0.03118	MRTX849	TEAD1234_si2	H2030
	0	MRTX849	Vector	0.05625	0.078125	0.0640625		0	MRTX849	Vector	0.181287	0.180117	0.202924		0	MRTX849	Vector	0.225556	0.303333	0.307778		0.39794	ARS1620	TEAD_si2	0.337662	0.319109	0.289425	0.39794	ARS1620	TEAD_si2	0.397143	0.322857	0.374286	0.39794	ARS1620	TEAD_si2	0.391086	0.391086	0.346531		12.43	ARS1620	Con	H2030
	0.69897	MRTX849	Vector	0.0171875	0.040625	0.0265625		0.69897	MRTX849	Vector	0.00409357	0.00877193	0.00818713		0.69897	MRTX849	Vector	0.125926	0.198519	0.166296		0.69897	ARS1620	TEAD_si2	0.191095	0.141002	0.248609	0.69897	ARS1620	TEAD_si2	0.248571	0.265714	0.254286	0.69897	ARS1620	TEAD_si2	0.450492	0.316828	0.376235		1.162	ARS1620	TEAD1234_si1	H2030
	-4	MRTX849	TAZ_S89A	0.859055	0.959843	1.02047		-4	MRTX849	TAZ_S89A	0.945669	1.05827	1.06142		-4	MRTX849	TAZ_S89A	1.04125	1.3025	0.78		1	ARS1620	TEAD_si2	0.0408163	0.0667904	0.0779221	1	ARS1620	TEAD_si2	0.162857	0.171429	0.168571	1	ARS1620	TEAD_si2	0.376235	0.33168	0.346531		0.1257	ARS1620	TEAD1234_si2	H2030
	-3	MRTX849	TAZ_S89A	0.91811	0.989764	1.0622		-3	MRTX849	TAZ_S89A	0.940945	1.02205	1.0378		-3	MRTX849	TAZ_S89A	1.01	0.61	1.41		1.30103	ARS1620	TEAD_si2	0.0185529	0.0296846	0.0333952	1.30103	ARS1620	TEAD_si2	0.08	0.0885714	0.0771429	1.30103	ARS1620	TEAD_si2	0.212867	0.227719	0.257422		11.21	AMG510	Con	H2030
	-2.30103	MRTX849	TAZ_S89A	0.949606	1.02677	1.04016		-2.30103	MRTX849	TAZ_S89A	1.01654	1.04882	1.00157		-2.30103	MRTX849	TAZ_S89A	0.8125	0.7275	0.8975		log.agonist	Drug	Treatment	R1	R2	R3	log.agonist	Drug	Treatment	R1	R2	R3	log.agonist	Drug	Treatment	R1	R2	R3		1.547	AMG510	TEAD1234_si1	H2030
	-2	MRTX849	TAZ_S89A	0.933858	1.01339	0.989764		-2	MRTX849	TAZ_S89A	0.826772	0.98189	0.961417		-2	MRTX849	TAZ_S89A	0.695	0.5875	0.8025		-4	AMG510	NC	0.934049	0.958078	0.959611	-4	AMG510	NC	1.03728	1.00355	1.00473	-4	AMG510	NC	1.00871	0.999488	1.17421		0.003722	AMG510	TEAD1234_si2	H2030
	-1.30103	MRTX849	TAZ_S89A	0.941732	0.95748	0.93937		-1.30103	MRTX849	TAZ_S89A	0.775591	0.804724	0.824409		-1.30103	MRTX849	TAZ_S89A	1.14375	1.305	0.9825		-3	AMG510	NC	0.93047	0.958589	0.97137	-3	AMG510	NC	1.04675	0.999408	0.957396	-3	AMG510	NC	1.09069	1.0123	1.09991		2.06	MRTX849	Con	H2030
	-1	MRTX849	TAZ_S89A	0.850394	0.913386	0.865354		-1	MRTX849	TAZ_S89A	0.700787	0.76063	0.840157		-1	MRTX849	TAZ_S89A	0.955	0.8875	1.0225		-2.30103	AMG510	NC	0.92638	0.941207	0.944274	-2.30103	AMG510	NC	0.965089	0.894675	0.904734	-2.30103	AMG510	NC	0.9462	0.925705	0.994876		0.6379	MRTX849	TEAD1234_si1	H2030
	-0.30103	MRTX849	TAZ_S89A	0.705512	0.819685	0.829921		-0.30103	MRTX849	TAZ_S89A	0.682677	0.718898	0.794488		-0.30103	MRTX849	TAZ_S89A	0.69875	0.61	0.7875		-2	AMG510	NC	0.882924	0.869121	0.899284	-2	AMG510	NC	0.905917	0.875148	0.904734	-2	AMG510	NC	0.891887	0.854483	1.02306		0.02577	MRTX849	TEAD1234_si2	H2030
	0	MRTX849	TAZ_S89A	0.679528	0.811811	0.781102		0	MRTX849	TAZ_S89A	0.651181	0.67874	0.722047		0	MRTX849	TAZ_S89A	0.7475	0.705	0.79		-1.30103	AMG510	NC	0.758691	0.791922	0.773517	-1.30103	AMG510	NC	0.859172	0.823669	0.846154	-1.30103	AMG510	NC	0.828352	0.814005	0.741759		0.007059	AMG510	Con	H358
	0.69897	MRTX849	TAZ_S89A	0.122047	0.110236	0.255118		0.69897	MRTX849	TAZ_S89A	0.0102362	0.0165354	0.015748		0.69897	MRTX849	TAZ_S89A	0.36875	0.3275	0.41		-1	AMG510	NC	0.754601	0.728528	0.764315	-1	AMG510	NC	0.759763	0.810059	0.762722	-1	AMG510	NC	0.779676	0.807857	0.797097		0.007302	AMG510	Con	H358
																						0	AMG510	NC	0.687628	0.69683	0.700409	0	AMG510	NC	0.822485	0.757988	0.715385	0	AMG510	NC	0.833476	0.837575	0.844748		0.3409	ARS1620	Con	H358
																						1	AMG510	NC	0.398773	0.384458	0.361963	1	AMG510	NC	0.721302	0.646746	0.661538	1	AMG510	NC	0.852946	0.850384	0.826815		0.4688	ARS1620	Con	H358
	Figure 3B							Figure 3E				Figure 3F										1.30103	AMG510	NC	0.170245	0.164622	0.156442	1.30103	AMG510	NC	0.569822	0.567456	0.410059	1.30103	AMG510	NC	0.508625	0.553715	0.532707		0.01174	MRTX849	Con	H358
	H358			MIAPACA2				Drug	Group	Survival_fraction		Drug	Group	Survival_fraction	Drug	Group	Survival_fraction					-4	AMG510	TEAD_si1	1.09697	1.10606	1.04848	-4	AMG510	TEAD_si1	1.07982	0.999123	1.07719	-4	AMG510	TEAD_si1	0.965015	0.997085	0.976676		0.0076	MRTX849	Con	H358
	Drug	Group	Survival_fraction	Drug	Group	Survival_fraction		Veh_DMSO	1st	0.960077		Veh_DMSO	1st	1.07605	Veh_DMSO	1st	0.996356					-3	AMG510	TEAD_si1	1.14545	1.2303	1.23939	-3	AMG510	TEAD_si1	0.964035	0.929825	0.92193	-3	AMG510	TEAD_si1	0.889213	0.813411	0.74344		0.00571	AMG510	YAP_WWTR1_si1	H358
	Veh_DMSO	1st	0.745405	Veh_DMSO	1st	1.02076		Veh_DMSO	2nd	0.906105		Veh_DMSO	2nd	1.04187	Veh_DMSO	2nd	1.0054					-2.30103	AMG510	TEAD_si1	0.993939	1.02424	0.881818	-2.30103	AMG510	TEAD_si1	0.875439	0.797368	0.839474	-2.30103	AMG510	TEAD_si1	0.655977	0.632653	0.725948		0.002511	AMG510	YAP_WWTR1_si1	H358
	Veh_DMSO	2nd	1.04846	Veh_DMSO	2nd	0.923478		Veh_DMSO	3rd	1.13358		Veh_DMSO	3rd	0.88208	Veh_DMSO	3rd	0.998277					-2	AMG510	TEAD_si1	1.03333	0.924242	0.881818	-2	AMG510	TEAD_si1	0.827193	0.788596	0.701754	-2	AMG510	TEAD_si1	0.586006	0.507289	0.591837		0.003006	AMG510	YAP_WWTR1_si2	H358
	Veh_DMSO	3rd	1.20635	Veh_DMSO	3rd	1.05572		Veh_ARS1620_1uM	1st	1.04306		Veh_ARS1620_1uM	1st	1.06026	Veh_ARS1620_1uM	1st	0.739747					-1.30103	AMG510	TEAD_si1	0.836364	0.745455	0.6	-1.30103	AMG510	TEAD_si1	0.513158	0.513158	0.515789	-1.30103	AMG510	TEAD_si1	0.326531	0.355685	0.355685		0.002511	AMG510	YAP_WWTR1_si2	H358
	Veh_ARS1620_0.5uM	1st	0.00833588	Veh_ARS1620_0.5uM	1st	0.465818		Veh_ARS1620_1uM	2nd	0.989244		Veh_ARS1620_1uM	2nd	0.995028	Veh_ARS1620_1uM	2nd	0.732509					-1	AMG510	TEAD_si1	0.745455	0.563636	0.763636	-1	AMG510	TEAD_si1	0.52193	0.467544	0.522807	-1	AMG510	TEAD_si1	0.355685	0.323615	0.335277		0.1544	ARS1620	YAP_WWTR1_si1	H358
	Veh_ARS1620_0.5uM	2nd	0.0188702	Veh_ARS1620_0.5uM	2nd	0.396513		Veh_ARS1620_1uM	3rd	1.20919		Veh_ARS1620_1uM	3rd	0.970991	Veh_ARS1620_1uM	3rd	0.752071					0	AMG510	TEAD_si1	0.581818	0.563636	0.612121	0	AMG510	TEAD_si1	0.470175	0.451754	0.414912	0	AMG510	TEAD_si1	0.297376	0.317784	0.323615		0.1523	ARS1620	YAP_WWTR1_si1	H358
	Veh_ARS1620_0.5uM	3rd	0.00555725	Veh_ARS1620_0.5uM	3rd	0.401407		Veh_AMG510_1uM	1st	0.91253		Veh_AMG510_1uM	1st	0.936165	Veh_AMG510_1uM	1st	0.763946					1	AMG510	TEAD_si1	0.175758	0.19697	0.169697	1	AMG510	TEAD_si1	0.378947	0.312281	0.34386	1	AMG510	TEAD_si1	0.443149	0.390671	0.355685		0.1095	ARS1620	YAP_WWTR1_si2	H358
	Veh_AMG510_0.01uM	1st	0.0102595	Veh_AMG510_0.01uM	1st	0.26745		Veh_AMG510_1uM	2nd	0.873166		Veh_AMG510_1uM	2nd	0.868396	Veh_AMG510_1uM	2nd	0.799121					1.30103	AMG510	TEAD_si1	0.0424242	0.0484848	0.0666667	1.30103	AMG510	TEAD_si1	0.120175	0.238596	0.219298	1.30103	AMG510	TEAD_si1	0.134111	0.125364	0.154519		0.1375	ARS1620	YAP_WWTR1_si2	H358
	Veh_AMG510_0.01uM	2nd	0.124611	Veh_AMG510_0.01uM	2nd	0.213366		Veh_AMG510_1uM	3rd	0.989244		Veh_AMG510_1uM	3rd	0.805985	Veh_AMG510_1uM	3rd	0.762253					-4	AMG510	TEAD_si2	1.22096	1.38497	1.35308	-4	AMG510	TEAD_si2	0.887879	0.954545	0.9	-4	AMG510	TEAD_si2	0.931334	0.879832	1.11159		0.007302	MRTX849	YAP_WWTR1_si1	H358
	Veh_AMG510_0.01uM	3rd	0.0846412	Veh_AMG510_0.01uM	3rd	0.158359		Veh_MRTX849_0.1uM	1st	0.80366		Veh_MRTX849_0.1uM	1st	1.00835	Veh_MRTX849_0.1uM	1st	0.503269					-3	AMG510	TEAD_si2	1.10251	1.32574	1.14579	-3	AMG510	TEAD_si2	0.79697	0.924242	0.90303	-3	AMG510	TEAD_si2	0.751075	0.982837	0.94421		0.003711	MRTX849	YAP_WWTR1_si1	H358
	Veh_MRTX849_0.01uM	1st	0.0705038	Veh_MRTX849_0.01uM	1st	0.253931		Veh_MRTX849_0.1uM	2nd	0.681461		Veh_MRTX849_0.1uM	2nd	0.938844	Veh_MRTX849_0.1uM	2nd	0.487434					-2.30103	AMG510	TEAD_si2	0.817768	0.911162	1.09339	-2.30103	AMG510	TEAD_si2	0.724242	0.672727	0.612121	-2.30103	AMG510	TEAD_si2	0.725324	0.712448	0.738199		0.006152	MRTX849	YAP_WWTR1_si2	H358
	Veh_MRTX849_0.01uM	2nd	0.0446718	Veh_MRTX849_0.01uM	2nd	0.200081		Veh_MRTX849_0.1uM	3rd	0.94125		Veh_MRTX849_0.1uM	3rd	0.800917	Veh_MRTX849_0.1uM	3rd	0.482911					-2	AMG510	TEAD_si2	0.984055	0.972665	1.10934	-2	AMG510	TEAD_si2	0.593939	0.6	0.624242	-2	AMG510	TEAD_si2	0.480687	0.454935	0.570816		0.00551	MRTX849	YAP_WWTR1_si2	H358
	Veh_MRTX849_0.01uM	3rd	0.160397	Veh_MRTX849_0.01uM	3rd	0.146777		YT_sh1_DMSO	1st	1.02311		YT_sh1_DMSO	1st	0.860112	YT_sh2_DMSO	1st	1.11137					-1.30103	AMG510	TEAD_si2	0.703872	0.542141	0.747153	-1.30103	AMG510	TEAD_si2	0.515152	0.381818	0.439394	-1.30103	AMG510	TEAD_si2	0.44206	0.429184	0.390557		0.004076	AMG510	TEAD1234_si1	H358
	YAP2_S127A_DMSO	1st	0.765129	YAP2_S127A_DMSO	1st	0.957762		YT_sh1_DMSO	2nd	1.10974		YT_sh1_DMSO	2nd	1.14	YT_sh2_DMSO	2nd	1.06662					-1	AMG510	TEAD_si2	0.476082	0.708428	0.70615	-1	AMG510	TEAD_si2	0.566667	0.469697	0.630303	-1	AMG510	TEAD_si2	0.467811	0.300427	0.326179		0.3658	ARS1620	TEAD1234_si1	H358
	YAP2_S127A_DMSO	2nd	1.27933	YAP2_S127A_DMSO	2nd	0.992596		YT_sh1_DMSO	3rd	0.867123		YT_sh1_DMSO	3rd	1.00006	YT_sh2_DMSO	3rd	0.822028					0	AMG510	TEAD_si2	0.446469	0.498861	0.519362	0	AMG510	TEAD_si2	0.424242	0.40303	0.406061	0	AMG510	TEAD_si2	0.454935	0.429184	0.416308		0.005606	MRTX849	TEAD1234_si1	H358
	YAP2_S127A_DMSO	3rd	0.955342	YAP2_S127A_DMSO	3rd	1.04966		YT_sh1_ARS1620_1uM	1st	0.980365		YT_sh1_ARS1620_1uM	1st	0.894373	YT_sh2_ARS1620_1uM	1st	0.329823					1	AMG510	TEAD_si2	0.104784	0.116173	0.134396	1	AMG510	TEAD_si2	0.330303	0.336364	0.309091	1	AMG510	TEAD_si2	0.55794	0.55794	0.429184		0.003937	AMG510	TEAD1234_si2	H358
	YAP2_S127A_ARS1620_0.5uM	1st	1.52998	YAP2_S127A_ARS1620_0.5uM	1st	1.02923		YT_sh1_ARS1620_1uM	2nd	0.698295		YT_sh1_ARS1620_1uM	2nd	0.859283	YT_sh2_ARS1620_1uM	2nd	0.439777					1.30103	AMG510	TEAD_si2	0.0546697	0.0318907	0.0546697	1.30103	AMG510	TEAD_si2	0.245455	0.193939	0.187879	1.30103	AMG510	TEAD_si2	0.261801	0.274676	0.326179		0.004408	AMG510	TEAD1234_si2	H358
	YAP2_S127A_ARS1620_0.5uM	2nd	1.2525	YAP2_S127A_ARS1620_0.5uM	2nd	1.07848		YT_sh1_ARS1620_1uM	3rd	0.611355		YT_sh1_ARS1620_1uM	3rd	0.634101	YT_sh2_ARS1620_1uM	3rd	0.340056					log.agonist	Drug	Treatment	R1	R2	R3	log.agonist	Drug	Treatment	R1	R2	R3	log.agonist	Drug	Treatment	R1	R2	R3		0.2275	ARS1620	TEAD1234_si2	H358
	YAP2_S127A_ARS1620_0.5uM	3rd	1.59514	YAP2_S127A_ARS1620_0.5uM	3rd	1.00113		YT_sh1_AMG510_1uM	1st	0.142222		YT_sh1_AMG510_1uM	1st	0.868125	YT_sh2_AMG510_1uM	1st	0.570177					-4	MRTX849	NC	1.00885	0.989589	0.961999	-4	MRTX849	NC	0.959434	0.877358	0.989623	-4	MRTX849	NC	1.02424	1.06282	1.04353		0.00374	MRTX849	TEAD1234_si2	H358
	YAP2_S127A_AMG510_0.01uM	1st	1.46884	YAP2_S127A_AMG510_0.01uM	1st	0.627353		YT_sh1_AMG510_1uM	2nd	0.144018		YT_sh1_AMG510_1uM	2nd	0.741719	YT_sh2_AMG510_1uM	2nd	0.633247					-3	MRTX849	NC	1.00833	0.956793	0.978136	-3	MRTX849	NC	0.893396	0.775472	0.779245	-3	MRTX849	NC	1.10882	1.0089	1.00841		0.004748	AMG510	YAP_WWTR1_si1	H358
	YAP2_S127A_AMG510_0.01uM	2nd	1.51837	YAP2_S127A_AMG510_0.01uM	2nd	0.594887		YT_sh1_AMG510_1uM	3rd	0.118935		YT_sh1_AMG510_1uM	3rd	0.615313	YT_sh2_AMG510_1uM	3rd	0.511795					-2.30103	MRTX849	NC	0.967725	0.908902	0.933368	-2.30103	MRTX849	NC	0.664151	0.689623	0.629245	-2.30103	MRTX849	NC	0.968343	0.939159	0.950041		0.2587	ARS1620	YAP_WWTR1_si1	H358
	YAP2_S127A_AMG510_0.01uM	3rd	1.19495	YAP2_S127A_AMG510_0.01uM	3rd	0.620293		YT_sh1_MRTX849_0.1uM	1st	0.245906		YT_sh1_MRTX849_0.1uM	1st	0.762579	YT_sh2_MRTX849_0.1uM	1st	0.185377					-2	MRTX849	NC	0.960437	0.929724	0.93545	-2	MRTX849	NC	0.671698	0.639623	0.662264	-2	MRTX849	NC	0.872877	0.882275	0.849134		0.006222	MRTX849	YAP_WWTR1_si1	H358
	YAP2_S127A_MRTX849_0.01uM	1st	1.1302	YAP2_S127A_MRTX849_0.01uM	1st	0.50625		YT_sh1_MRTX849_0.1uM	2nd	0.13656		YT_sh1_MRTX849_0.1uM	2nd	0.445667	YT_sh2_MRTX849_0.1uM	2nd	0.307665					-1.30103	MRTX849	NC	0.808954	0.808954	0.825091	-1.30103	MRTX849	NC	0.616038	0.534906	0.579245	-1.30103	MRTX849	NC	0.756636	0.766529	0.723001		0.003449	AMG510	YAP_WWTR1_si2	H358
	YAP2_S127A_MRTX849_0.01uM	2nd	1.34158	YAP2_S127A_MRTX849_0.01uM	2nd	0.410888		YT_sh1_MRTX849_0.1uM	3rd	0.137443		YT_sh1_MRTX849_0.1uM	3rd	0.773631	YT_sh2_MRTX849_0.1uM	3rd	0.282958					-1	MRTX849	NC	0.813639	0.73191	0.819365	-1	MRTX849	NC	0.578302	0.574528	0.65	-1	MRTX849	NC	0.722506	0.717065	0.739324		0.1626	ARS1620	YAP_WWTR1_si2	H358
	YAP2_S127A_MRTX849_0.01uM	3rd	1.10364	YAP2_S127A_MRTX849_0.01uM	3rd	0.363821		YT_sh2_DMSO	1st	1.1463												-0.30103	MRTX849	NC	0.694951	0.707965	0.742842	-0.30103	MRTX849	NC	0.596226	0.55566	0.624528	-0.30103	MRTX849	NC	0.634955	0.637923	0.632976		0.004462	MRTX849	YAP_WWTR1_si2	H358
	Drug	Group	Survival_fraction	Drug	Group	Survival_fraction		YT_sh2_DMSO	2nd	0.911149												0	MRTX849	NC	0.662676	0.607496	0.66684	0	MRTX849	NC	0.489623	0.472642	0.533962	0	MRTX849	NC	0.539489	0.487057	0.497939		0.267	AMG510	TEAD1234_si1	KYSE410
	Veh_DMSO	1st	1.06599	Veh_DMSO	1st	1.01817		YT_sh2_DMSO	3rd	0.942767												0.69897	MRTX849	NC	0.0322749	0.0343571	0.0307132	0.69897	MRTX849	NC	0.059434	0.05	0.05	0.69897	MRTX849	NC	0.00527634	0.00626562	0.00824419		0.3903	AMG510	TEAD1234_si1	KYSE410
	Veh_DMSO	2nd	1.01687	Veh_DMSO	2nd	1.03073		YT_sh2_ARS1620_1uM	1st	0.754062												-4	MRTX849	TEAD_si1	1.01042	1.19792	0.921875	-4	MRTX849	TEAD_si1	1.13173	1.08269	1.19231	-4	MRTX849	TEAD_si1	1.03455	1.03455	0.894308		1.15	AMG510	TEAD1234_si1	KYSE410
	Veh_DMSO	3rd	0.917051	Veh_DMSO	3rd	0.951126		YT_sh2_ARS1620_1uM	2nd	0.517712												-3	MRTX849	TEAD_si1	0.927083	0.880208	0.856771	-3	MRTX849	TEAD_si1	0.998077	1.05385	1.01731	-3	MRTX849	TEAD_si1	0.943088	0.897357	0.897357		1.318	AMG510	TEAD1234_si1	KYSE410
	Veh_ARS1620_1uM	1st	0.0524423	Veh_ARS1620_1uM	1st	0.310935		YT_sh2_ARS1620_1uM	3rd	0.641522												-2.30103	MRTX849	TEAD_si1	1.04688	0.744792	0.828125	-2.30103	MRTX849	TEAD_si1	0.825	0.711538	0.786538	-2.30103	MRTX849	TEAD_si1	0.522357	0.604674	0.528454		1.478	AMG510	TEAD1234_si1	KYSE410
	Veh_ARS1620_1uM	2nd	0.0836643	Veh_ARS1620_1uM	2nd	0.268843		YT_sh2_AMG510_1uM	1st	0.458819												-2	MRTX849	TEAD_si1	0.921875	0.75	0.940104	-2	MRTX849	TEAD_si1	0.772115	0.608654	0.648077	-2	MRTX849	TEAD_si1	0.482723	0.44004	0.467479		1.654	AMG510	TEAD1234_si1	KYSE410
	Veh_ARS1620_1uM	3rd	0.0536948	Veh_ARS1620_1uM	3rd	0.295149		YT_sh2_AMG510_1uM	2nd	0.305074												-1.30103	MRTX849	TEAD_si1	0.71875	0.661458	0.731771	-1.30103	MRTX849	TEAD_si1	0.540385	0.423077	0.455769	-1.30103	MRTX849	TEAD_si1	0.311991	0.260162	0.21443		0.1743	AMG510	TEAD1234_si2	KYSE410
	Veh_AMG510_0.05uM	1st	0.0416175	Veh_AMG510_0.05uM	1st	0.172268		YT_sh2_AMG510_1uM	3rd	0.290705												-1	MRTX849	TEAD_si1	0.645833	0.557292	0.541667	-1	MRTX849	TEAD_si1	0.435577	0.528846	0.438462	-1	MRTX849	TEAD_si1	0.260162	0.257113	0.21443		0.04591	AMG510	TEAD1234_si2	KYSE410
	Veh_AMG510_0.05uM	2nd	0.0889247	Veh_AMG510_0.05uM	2nd	0.17108		YT_sh2_MRTX849_0.1uM	1st	0.442059												-0.30103	MRTX849	TEAD_si1	0.541667	0.390625	0.325521	-0.30103	MRTX849	TEAD_si1	0.456731	0.402885	0.379808	-0.30103	MRTX849	TEAD_si1	0.165649	0.162601	0.19004		0.9237	AMG510	TEAD1234_si2	KYSE410
	Veh_AMG510_0.05uM	3rd	0.0300054	Veh_AMG510_0.05uM	3rd	0.172268		YT_sh2_MRTX849_0.1uM	2nd	0.304586												0	MRTX849	TEAD_si1	0.403646	0.25	0.304688	0	MRTX849	TEAD_si1	0.374038	0.290385	0.335577	0	MRTX849	TEAD_si1	0.177845	0.144308	0.141259		0.05655	AMG510	YAP_WWTR1_si1	KYSE410
	Veh_MRTX849_0.05uM	1st	0.000805153	Veh_MRTX849_0.05uM	1st	0.259678		YT_sh2_MRTX849_0.1uM	3rd	0.303391												0.69897	MRTX849	TEAD_si1	0.0234375	0.0182292	0.0234375	0.69897	MRTX849	TEAD_si1	0.0125	0.0201923	0.0201923	0.69897	MRTX849	TEAD_si1	0.0254055	0.0162591	0.0284543		0.215	AMG510	YAP_WWTR1_si1	KYSE410
	Veh_MRTX849_0.05uM	2nd	0.00391841	Veh_MRTX849_0.05uM	2nd	0.246605																-4	MRTX849	TEAD_si2	1.01951	0.874797	0.95935	-4	MRTX849	TEAD_si2	0.936364	0.945455	1.0697	-4	MRTX849	TEAD_si2	0.960526	0.828947	0.842105		0.3552	AMG510	YAP_WWTR1_si1	KYSE410
	Veh_MRTX849_0.05uM	3rd	0.00248703	Veh_MRTX849_0.05uM	3rd	0.256958																-3	MRTX849	TEAD_si2	0.936585	0.858537	0.811382	-3	MRTX849	TEAD_si2	0.833333	0.766667	0.933333	-3	MRTX849	TEAD_si2	0.684211	0.618421	0.802632		0.02067	AMG510	YAP_WWTR1_si2	KYSE410
	WWTR1_S89A_DMSO	1st	1.03497	WWTR1_S89A_DMSO	1st	0.997722																-2.30103	MRTX849	TEAD_si2	0.837398	0.839024	0.702439	-2.30103	MRTX849	TEAD_si2	0.690909	0.60303	0.581818	-2.30103	MRTX849	TEAD_si2	0.513158	0.565789	0.421053		0.04873	AMG510	YAP_WWTR1_si2	KYSE410
	WWTR1_S89A_DMSO	2nd	0.987523	WWTR1_S89A_DMSO	2nd	1.0028																-2	MRTX849	TEAD_si2	0.562602	0.626016	0.756098	-2	MRTX849	TEAD_si2	0.778788	0.590909	0.751515	-2	MRTX849	TEAD_si2	0.473684	0.513158	0.368421		0.03732	AMG510	YAP_WWTR1_si2	KYSE410
	WWTR1_S89A_DMSO	3rd	0.977511	WWTR1_S89A_DMSO	3rd	1.00009																-1.30103	MRTX849	TEAD_si2	0.552846	0.500813	0.663415	-1.30103	MRTX849	TEAD_si2	0.412121	0.472727	0.4	-1.30103	MRTX849	TEAD_si2	0.315789	0.263158	0.289474		0.9439	ARS1620	TEAD1234_si1	KYSE410
	WWTR1_S89A_ARS1620_1uM	1st	0.829266	WWTR1_S89A_ARS1620_1uM	1st	0.392171																-1	MRTX849	TEAD_si2	0.505691	0.450407	0.395122	-1	MRTX849	TEAD_si2	0.490909	0.439394	0.381818	-1	MRTX849	TEAD_si2	0.315789	0.263158	0.210526		1.404	ARS1620	TEAD1234_si1	KYSE410
	WWTR1_S89A_ARS1620_1uM	2nd	0.90469	WWTR1_S89A_ARS1620_1uM	2nd	0.392859																-0.30103	MRTX849	TEAD_si2	0.287805	0.328455	0.333333	-0.30103	MRTX849	TEAD_si2	0.369697	0.363636	0.339394	-0.30103	MRTX849	TEAD_si2	0.263158	0.25	0.223684		1.914	ARS1620	TEAD1234_si1	KYSE410
	WWTR1_S89A_ARS1620_1uM	3rd	0.821078	WWTR1_S89A_ARS1620_1uM	3rd	0.382691																0	MRTX849	TEAD_si2	0.250407	0.182114	0.204878	0	MRTX849	TEAD_si2	0.321212	0.290909	0.254545	0	MRTX849	TEAD_si2	0.355263	0.236842	0.328947		0.9361	ARS1620	TEAD1234_si1	KYSE410
	WWTR1_S89A_AMG510_0.05uM	1st	0.907116	WWTR1_S89A_AMG510_0.05uM	1st	0.265183																0.69897	MRTX849	TEAD_si2	0.0130081	0.0162602	0.0146341	0.69897	MRTX849	TEAD_si2	0.0363636	0.0363636	0.0363636	0.69897	MRTX849	TEAD_si2	0.0921053	0.144737	0.144737		0.9361	ARS1620	TEAD1234_si1	KYSE410
	WWTR1_S89A_AMG510_0.05uM	2nd	0.949966	WWTR1_S89A_AMG510_0.05uM	2nd	0.267554																																			0.6005	ARS1620	TEAD1234_si1	KYSE410
	WWTR1_S89A_AMG510_0.05uM	3rd	0.892946	WWTR1_S89A_AMG510_0.05uM	3rd	0.266193																																			1.345	ARS1620	TEAD1234_si2	KYSE410
	WWTR1_S89A_MRTX849_0.05uM	1st	0.640914	WWTR1_S89A_MRTX849_0.05uM	1st	0.490398																																			0.9618	ARS1620	TEAD1234_si2	KYSE410
	WWTR1_S89A_MRTX849_0.05uM	2nd	0.701936	WWTR1_S89A_MRTX849_0.05uM	2nd	0.478884																																			0.9398	ARS1620	TEAD1234_si2	KYSE410
	WWTR1_S89A_MRTX849_0.05uM	3rd	0.720988	WWTR1_S89A_MRTX849_0.05uM	3rd	0.484633																																			0.7936	ARS1620	YAP_WWTR1_si1	KYSE410
																																									2.087	ARS1620	YAP_WWTR1_si1	KYSE410
																																									2.839	ARS1620	YAP_WWTR1_si1	KYSE410
																																									0.7269	ARS1620	YAP_WWTR1_si2	KYSE410
																																									1.546	ARS1620	YAP_WWTR1_si2	KYSE410
																																									1.498	ARS1620	YAP_WWTR1_si2	KYSE410
																																									0.5	MRTX849	TEAD1234_si1	KYSE410
																																									0.1626	MRTX849	TEAD1234_si1	KYSE410
																																									0.6302	MRTX849	TEAD1234_si1	KYSE410
																																									0.5022	MRTX849	TEAD1234_si1	KYSE410
																																									0.4823	MRTX849	TEAD1234_si1	KYSE410
																																									0.4118	MRTX849	TEAD1234_si1	KYSE410
																																									0.06818	MRTX849	TEAD1234_si2	KYSE410
																																									0.08312	MRTX849	TEAD1234_si2	KYSE410
																																									0.1019	MRTX849	TEAD1234_si2	KYSE410
																																									0.02641	MRTX849	YAP_WWTR1_si1	KYSE410
																																									0.1056	MRTX849	YAP_WWTR1_si1	KYSE410
																																									0.1836	MRTX849	YAP_WWTR1_si1	KYSE410
																																									0.009352	MRTX849	YAP_WWTR1_si2	KYSE410
																																									0.0568	MRTX849	YAP_WWTR1_si2	KYSE410
																																									0.03796	MRTX849	YAP_WWTR1_si2	KYSE410
																																									10.43	AMG510	Con	KYSE410
																																									1.565	AMG510	Con	KYSE410
																																									2.724	AMG510	Con	KYSE410
																																									6.294	ARS1620	Con	KYSE410
																																									2.211	ARS1620	Con	KYSE410
																																									5.459	ARS1620	Con	KYSE410
																																									1.894	MRTX849	Con	KYSE410
																																									0.7417	MRTX849	Con	KYSE410
																																									1.429	MRTX849	Con	KYSE410
																																									0.04587	AMG510	TEAD1234_si1	MIAPACA2
																																									0.05223	AMG510	TEAD1234_si1	MIAPACA2
																																									0.133	AMG510	TEAD1234_si1	MIAPACA2
																																									0.0599	AMG510	TEAD1234_si1	MIAPACA2
																																									0.03691	AMG510	TEAD1234_si2	MIAPACA2
																																									0.05266	AMG510	TEAD1234_si2	MIAPACA2
																																									0.08079	AMG510	TEAD1234_si2	MIAPACA2
																																									0.06946	AMG510	TEAD1234_si2	MIAPACA2
																																									0.02869	AMG510	YAP_WWTR1_si1	MIAPACA2
																																									0.03535	AMG510	YAP_WWTR1_si1	MIAPACA2
																																									0.08863	AMG510	YAP_WWTR1_si1	MIAPACA2
																																									0.05127	AMG510	YAP_WWTR1_si1	MIAPACA2
																																									0.03693	AMG510	YAP_WWTR1_si2	MIAPACA2
																																									0.04763	AMG510	YAP_WWTR1_si2	MIAPACA2
																																									0.1946	AMG510	YAP_WWTR1_si2	MIAPACA2
																																									0.06962	AMG510	YAP_WWTR1_si2	MIAPACA2
																																									7.199	ARS1620	TEAD1234_si1	MIAPACA2
																																									6.269	ARS1620	TEAD1234_si1	MIAPACA2
																																									7.417	ARS1620	TEAD1234_si1	MIAPACA2
																																									3.091	ARS1620	TEAD1234_si1	MIAPACA2
																																									5.828	ARS1620	TEAD1234_si2	MIAPACA2
																																									6.432	ARS1620	TEAD1234_si2	MIAPACA2
																																									6.873	ARS1620	TEAD1234_si2	MIAPACA2
																																									3.339	ARS1620	TEAD1234_si2	MIAPACA2
																																									4.782	ARS1620	YAP_WWTR1_si1	MIAPACA2
																																									4.654	ARS1620	YAP_WWTR1_si1	MIAPACA2
																																									7.297	ARS1620	YAP_WWTR1_si1	MIAPACA2
																																									2.342	ARS1620	YAP_WWTR1_si1	MIAPACA2
																																									8.233	ARS1620	YAP_WWTR1_si2	MIAPACA2
																																									6.669	ARS1620	YAP_WWTR1_si2	MIAPACA2
																																									8.884	ARS1620	YAP_WWTR1_si2	MIAPACA2
																																									4.852	ARS1620	YAP_WWTR1_si2	MIAPACA2
																																									0.03816	MRTX849	TEAD1234_si1	MIAPACA2
																																									0.03867	MRTX849	TEAD1234_si1	MIAPACA2
																																									0.07586	MRTX849	TEAD1234_si1	MIAPACA2
																																									0.06814	MRTX849	TEAD1234_si1	MIAPACA2
																																									0.03397	MRTX849	TEAD1234_si2	MIAPACA2
																																									0.0427	MRTX849	TEAD1234_si2	MIAPACA2
																																									0.04524	MRTX849	TEAD1234_si2	MIAPACA2
																																									0.09098	MRTX849	TEAD1234_si2	MIAPACA2
																																									0.02876	MRTX849	YAP_WWTR1_si1	MIAPACA2
																																									0.0334	MRTX849	YAP_WWTR1_si1	MIAPACA2
																																									0.04293	MRTX849	YAP_WWTR1_si1	MIAPACA2
																																									0.03381	MRTX849	YAP_WWTR1_si1	MIAPACA2
																																									0.04215	MRTX849	YAP_WWTR1_si2	MIAPACA2
																																									0.04883	MRTX849	YAP_WWTR1_si2	MIAPACA2
																																									0.0813	MRTX849	YAP_WWTR1_si2	MIAPACA2
																																									0.08048	MRTX849	YAP_WWTR1_si2	MIAPACA2
																																									0.08428	AMG510	Con	MIAPACA2
																																									0.09008	AMG510	Con	MIAPACA2
																																									0.09008	AMG510	Con	MIAPACA2
																																									0.6766	AMG510	Con	MIAPACA2
																																									0.2506	AMG510	Con	MIAPACA2
																																									12.85	ARS1620	Con	MIAPACA2
																																									10.86	ARS1620	Con	MIAPACA2
																																									10.86	ARS1620	Con	MIAPACA2
																																									12.77	ARS1620	Con	MIAPACA2
																																									6.413	ARS1620	Con	MIAPACA2
																																									0.0719	MRTX849	Con	MIAPACA2
																																									0.0756	MRTX849	Con	MIAPACA2
																																									0.0756	MRTX849	Con	MIAPACA2
																																									0.3167	MRTX849	Con	MIAPACA2
																																									0.1553	MRTX849	Con	MIAPACA2
																																									0.002865	AMG510	TEAD1234_si2	SW1573
																																									0.01281	AMG510	TEAD1234_si1	SW1573
																																									0.01022	AMG510	TEAD1234_si1	SW1573
																																									0.01	AMG510	TEAD1234_si1	SW1573
																																									0.00361	AMG510	TEAD1234_si2	SW1573
																																									0.006704	AMG510	TEAD1234_si2	SW1573
																																									0.003509	AMG510	YAP_WWTR1_si1	SW1573
																																									0.004354	AMG510	YAP_WWTR1_si1	SW1573
																																									0.005142	AMG510	YAP_WWTR1_si2	SW1573
																																									0.004708	AMG510	YAP_WWTR1_si2	SW1573
																																									0.001552	AMG510	YAP_WWTR1_si1	SW1573
																																									0.001647	AMG510	YAP_WWTR1_si2	SW1573
																																									0.25	ARS1620	TEAD1234_si2	SW1573
																																									0.3256	ARS1620	TEAD1234_si1	SW1573
																																									0.3832	ARS1620	TEAD1234_si1	SW1573
																																									0.3194	ARS1620	TEAD1234_si1	SW1573
																																									0.1827	ARS1620	TEAD1234_si2	SW1573
																																									0.09577	ARS1620	TEAD1234_si2	SW1573
																																									0.1817	ARS1620	YAP_WWTR1_si1	SW1573
																																									0.3163	ARS1620	YAP_WWTR1_si2	SW1573
																																									0.06857	ARS1620	YAP_WWTR1_si1	SW1573
																																									0.0701	ARS1620	YAP_WWTR1_si2	SW1573
																																									0.005223	MRTX849	TEAD1234_si2	SW1573
																																									0.006039	MRTX849	TEAD1234_si1	SW1573
																																									0.007185	MRTX849	TEAD1234_si1	SW1573
																																									0.008969	MRTX849	TEAD1234_si1	SW1573
																																									0.003108	MRTX849	TEAD1234_si2	SW1573
																																									0.004913	MRTX849	TEAD1234_si2	SW1573
																																									1.256	MRTX849	YAP_WWTR1_si1	SW1573
																																									0.8494	MRTX849	YAP_WWTR1_si2	SW1573
																																									0.002276	MRTX849	YAP_WWTR1_si1	SW1573
																																									0.002124	MRTX849	YAP_WWTR1_si2	SW1573
																																									0.005354	MRTX849	YAP_WWTR1_si1	SW1573
																																									0.005543	MRTX849	YAP_WWTR1_si2	SW1573
																																									0.08135	ARS1620	YAP_WWTR1_si1	SW1573
																																									0.1044	ARS1620	YAP_WWTR1_si2	SW1573
																																									12.86	AMG510	Con	SW1573
																																									10.79	AMG510	Con	SW1573
																																									13.26	AMG510	Con	SW1573
																																									12.93	ARS1620	Con	SW1573
																																									13.23	ARS1620	Con	SW1573
																																									13.49	ARS1620	Con	SW1573
																																									1.303	MRTX849	Con	SW1573
																																									0.7577	MRTX849	Con	SW1573
																																									0.912	MRTX849	Con	SW1573
																																									0.816	MRTX849	Con	SW1573

## Sheet: Figure 4
	Figure 4A							Figure 4B
	SW1573			H2030				expr	BID	BCL2L11	BAX	BAD	BIK	PMAIP1	HRK	BMF	BBC3	BCL2	BCL2L1	MCL1	BCL2L2	BCL2A1	NAIP	BIRC2	BIRC3	XIAP	BIRC5	BIRC6	BIRC7
	Apoptosis rate	Group	Type	Apoptosis rate	Type	Group		GSE165631_SALE_YAP_5SA_logFC	0.0591904	-0.192046	-0.063902	0.320039	-0.52379	0.0755476	NA	0.0859306	-0.220902	NA	0.169436	-0.159792	0.0411527	NA	NA	0.372192	-0.285871	-0.115573	0.195215	-0.0974948	NA
	4.91	NC	AMG510	23.68	AMG510	NC		GSE157717_HeLa_LATS1_2_KO_logFC	0.840584	-0.751008	0.760591	-0.0984306	-0.499052	-0.860667	-1.41467	-0.998003	0.634263	-0.119676	1.73981	-0.726589	-0.166055	-0.18428	0.501591	-0.369436	0.103719	-0.376055	0.412809	-0.445873	0.0187998
	4.77	NC	AMG510	19.74	AMG510	NC		GSE152737_SW872_TAZ4SA_logFC	0.552953	-1.31037	-0.237289	-0.400038	1.02942	0.583641	2.18655	-0.715783	0.395122	-0.201916	1.36922	0.065044	-0.00775219	0.845077	-0.249073	-0.845318	0.0588294	-0.642653	0.303727	-0.734965	-0.538954
	5.75	NC	AMG510	14.36	AMG510	NC		GSE152737_SW872_YAP5SA_logFC	0.306764	-1.7663	-0.341848	-0.584592	0.996192	0.558088	2.2168	-1.09347	-0.0411181	0.25916	1.65859	0.0905895	0.263552	-0.217225	0.0808526	-0.688302	-0.478364	-0.761499	0.373502	-0.606879	-0.434739
	3.74	NC	ARS1620	17.69	ARS1620	NC		Detroit_562_logFC	0.128557	1.17506	-0.284146	0.354483	0.374128	0.115085	1.33634	4.17523	1.12931	-0.535753	-0.73495	0.0763919	-0.0160383	-0.387168	-0.125698	0.340482	0.26657	0.522597	-0.0330265	-0.0587809	0.250099
	4.17	NC	ARS1620	12.89	ARS1620	NC		ES_2_logFC	0.337334	-0.00104294	0.0117446	0.22943	0.438627	0.230736	-3.10862e-15	5.1074	0.526526	-0.776697	0.204861	0.416149	0.223083	-1.63671	0.563569	0.0843425	1.08001	0.308678	-0.825016	0.303065	-0.187404
	4.21	NC	ARS1620	14.36	ARS1620	NC		HCC1954_logFC	0.0204169	0.838191	0.0597694	0.14685	0.378906	0.127339	0.122596	1.60998	1.00114	-0.731137	-0.32194	-0.11181	0.0832868	-0.148178	1.06569	-0.0766351	0.199865	0.0359755	-0.109378	-0.0241671	-0.103919
	2.88	NC	DMSO	12.12	DMSO	NC		OVCAR_8_logFC	-0.318903	2.33774	0.202291	-0.283039	0.831774	1.05955	0.14082	8.14103	1.55366	-0.707076	-0.892006	0.0405212	0.0414776	-0.940839	0.937979	0.295893	1.4318	0.577137	-0.243468	0.277518	0
	3.11	NC	DMSO	8.34	DMSO	NC		RVH_421_logFC	0.0490733	0.405795	-0.146991	-0.0389891	0.397918	-0.266532	0.831707	1.38404	0.165806	-0.288162	0.280419	0.10652	0.00806838	0.458031	-0.367356	-0.0817886	0.45842	0.25036	-0.446954	0.151913	0.206528
	2.14	NC	DMSO	5.22	DMSO	NC		SF268_logFC	-0.212694	0.76558	0.0814052	0.336244	0.59646	0.0371727	0.559104	2.76273	1.04792	-0.7848	-0.112775	-0.0534379	-0.118451	-0.255751	-0.0212632	0.0212733	0.222853	0.321858	-0.123865	0.219361	-1.77636e-15
	6.67	NC	MRTX849	22.49	MRTX849	NC		SKG_II_logFC	0.267527	0.955853	0.19023	-0.190329	0.221155	0.0435514	-0.264311	3.36965	0.825505	-0.508691	-0.377629	0.0986041	0.161409	1.47724	-0.096081	0.275882	2.16166	0.319063	-0.342019	0.279248	1.35249
	8.23	NC	MRTX849	24.5	MRTX849	NC		CRISPR_screen	BID	BCL2L11	BAX	BAD	BIK	PMAIP1	HRK	BMF	BBC3	BCL2	BCL2L1	MCL1	BCL2L2	BCL2A1	NAIP	BIRC2	BIRC3	XIAP	BIRC5	BIRC6	BIRC7
	7.48	NC	MRTX849	16.89	MRTX849	NC		H23_KRASi_ARS853_2D_Han_Kyuho_et_al.	0.522214	0.27673	0.935245	0.380327	0.503296	0.451321	0.540226	0.991396	0.952352	0.203723	0.00327044	0.00654088	0.0567044	0.573937	0.665811	0.987874	0.220679	0.419421	NA	0.00996226	0.687849
	49.8	YT1	AMG510	46	AMG510	YT1		H23_KRASi_ARS853_3D_Han_Kyuho_et_al.	0.874541	0.5767	0.786034	0.865076	0.17958	0.913206	0.578966	0.862206	0.240749	0.139455	0.053869	0.189901	0.6934	0.966118	0.194331	0.443186	0.8175	0.144439	0.859135	0.67014	0.775361
	56.9	YT1	AMG510	37.7	AMG510	YT1		H358_KRASi_AMG510_Zhao_Yulei_et_al.	0.136818	0.99639	0.841888	0.590593	0.662272	0.905457	0.452048	0.999058	0.570083	0.799979	0.00125569	0.0159054	0.139172	0.581698	0.522001	0.306493	0.210014	0.103542	0.140009	0.804217	0.0909329
	52.3	YT1	AMG510	38.8	AMG510	YT1		H358_KRASi_ARS1620_Lou_Kevin_et_al.	0.935724	0.809184	0.595567	0.894144	0.115431	0.0594086	0.0895625	0.760038	0.0549648	0.938475	0.0166111	0.0488811	0.025287	0.120351	0.0714701	0.832937	0.691583	0.818865	0.737343	0.880601	0.114691
	47.1	YT1	ARS1620	45.9	ARS1620	YT1		H358_KRASi_ARS1620_Xue_Jenny_Y_et_al.	0.823019	0.987183	0.427832	0.076903	0.584149	0.897044	0.70395	0.950981	0.983312	0.794193	0.0113523	0.114047	0.259587	0.343971	0.453623	0.519958	0.940361	0.819252	0.0300811	0.593147	0.149987
	65.2	YT1	ARS1620	36.3	ARS1620	YT1		H358R_KRASi_AMG510_Zhao_Yulei_et_al.	0.76393	0.89154	0.374405	0.970596	0.263015	0.443782	0.618323	0.828912	0.837022	0.842673	0.328886	0.00136033	0.233715	0.441584	0.540522	0.635117	0.208131	0.230419	0.0185214	0.0414378	0.469576
	50.6	YT1	ARS1620	37.1	ARS1620	YT1		HCT116_MEKi_Selumetinib_Yu_Chune_et_al.	0.0554637	0.567538	0.500165	0.0543059	0.864097	0.0784541	0.302514	0.711214	0.604697	0.119363	0.459091	0.183151	0.0302128	0.550943	0.465156	0.461572	0.756533	0.721524	0.361175	0.312217	0.0239828
	14.45	YT1	DMSO	18.5	DMSO	YT1		MIAPACA2_KRASi_ARS1620_Lou_Kevin_et_al.	0.533654	0.595513	0.619907	0.385279	0.746481	0.888348	0.0167213	0.731453	0.482749	0.689914	0.832046	0.364536	0.412107	0.76516	0.547836	0.973489	0.968251	0.32649	0.945867	0.564451	0.862155
	19.6	YT1	DMSO	22.7	DMSO	YT1
	14.62	YT1	DMSO	11.99	DMSO	YT1		Figure 4C										Figure 4D
	55	YT1	MRTX849	49.8	MRTX849	YT1		H1373				MIAPACA2						KYSE410				H2030				SW1573
	61.7	YT1	MRTX849	36	MRTX849	YT1		Target	Sample	variable	Relative_expression	Target	Sample	variable	Relative_expression			Target	Sample	variable	Relative_expression	Target	Sample	variable	Relative_expression	Target	Sample	variable	Relative_expression
	57.6	YT1	MRTX849	37.9	MRTX849	YT1		BCL2L1	YAP2_S127A_AMG	Fc1	0.582022	BCL2L1	YAP2_S127A_AMG	Fc1	2.59538			BCL2L1	NC_AMG	Fc1	0.919431	BCL2L1	NC_AMG	Fc1	0.609522	BCL2L1	NC_AMG	Fc1	0.881417
	38.6	YT2	AMG510	53.8	AMG510	YT2		BCL2L1	Veh_DMSO	Fc1	1.06373	BCL2L1	Veh_DMSO	Fc1	0.86807			BCL2L1	NC_DMSO	Fc1	1.07277	BCL2L1	NC_DMSO	Fc1	0.975174	BCL2L1	NC_DMSO	Fc1	1.0166
	46.8	YT2	AMG510	54.1	AMG510	YT2		BCL2L1	Veh_AMG	Fc1	0.501184	BCL2L1	Veh_AMG	Fc1	1.45586			BCL2L1	YT1_AMG	Fc1	0.991651	BCL2L1	YT1_AMG	Fc1	0.643585	BCL2L1	YT1_AMG	Fc1	1.11342
	46.7	YT2	AMG510	44	AMG510	YT2		BCL2L1	YAP2_S127A_DMSO	Fc1	1.77617	BCL2L1	YAP2_S127A_DMSO	Fc1	2.66181			BCL2L1	YT2_DMSO	Fc1	1.17217	BCL2L1	YT1_DMSO	Fc1	0.730898	BCL2L1	YT1_DMSO	Fc1	1.04754
	32.11	YT2	ARS1620	54.3	ARS1620	YT2		BCL2L11	YAP2_S127A_AMG	Fc1	0.717978	BCL2L11	YAP2_S127A_AMG	Fc1	1.15944			BCL2L1	YT1_DMSO	Fc1	1.40441	BCL2L1	YT2_AMG	Fc1	0.66485	BCL2L1	YT2_AMG	Fc1	1.17323
	41.9	YT2	ARS1620	44.7	ARS1620	YT2		BCL2L11	Veh_AMG	Fc1	1.57807	BCL2L11	Veh_AMG	Fc1	2.65347			BCL2L1	YT2_AMG	Fc1	1.02437	BCL2L1	YT2_DMSO	Fc1	0.754687	BCL2L1	YT2_DMSO	Fc1	1.09306
	35.87	YT2	ARS1620	37	ARS1620	YT2		BCL2L11	Veh_DMSO	Fc1	1.05436	BCL2L11	Veh_DMSO	Fc1	1.00338			BCL2L11	NC_AMG	Fc1	0.998831	BCL2L11	YT2_DMSO	Fc1	2.23307	BCL2L11	YT2_DMSO	Fc1	3.08445
	9.2	YT2	DMSO	27.4	DMSO	YT2		BCL2L11	YAP2_S127A_DMSO	Fc1	0.664306	BCL2L11	YAP2_S127A_DMSO	Fc1	1.28381			BCL2L11	YT2_DMSO	Fc1	2.24725	BCL2L11	YT2_AMG	Fc1	2.15738	BCL2L11	YT2_AMG	Fc1	5.70735
	9.68	YT2	DMSO	15.92	DMSO	YT2		BCL2L2	Veh_AMG	Fc1	0.935289	BCL2L2	Veh_AMG	Fc1	1.44843			BCL2L11	YT1_AMG	Fc1	1.89454	BCL2L11	YT1_DMSO	Fc1	1.43766	BCL2L11	YT1_DMSO	Fc1	1.85412
	8.71	YT2	DMSO	15.29	DMSO	YT2		BCL2L2	YAP2_S127A_AMG	Fc1	0.627156	BCL2L2	YAP2_S127A_AMG	Fc1	1.57766			BCL2L11	YT1_DMSO	Fc1	1.71943	BCL2L11	YT1_AMG	Fc1	1.18339	BCL2L11	YT1_AMG	Fc1	3.84066
	51.8	YT2	MRTX849	43.1	MRTX849	YT2		BCL2L2	Veh_DMSO	Fc1	0.99451	BCL2L2	Veh_DMSO	Fc1	0.907345			BCL2L11	YT2_AMG	Fc1	2.61609	BCL2L11	NC_DMSO	Fc1	0.878996	BCL2L11	NC_DMSO	Fc1	0.870419
	56.2	YT2	MRTX849	37.5	MRTX849	YT2		BCL2L2	YAP2_S127A_DMSO	Fc1	1.15917	BCL2L2	YAP2_S127A_DMSO	Fc1	1.47334			BCL2L11	NC_DMSO	Fc1	0.979272	BCL2L11	NC_AMG	Fc1	1.54305	BCL2L11	NC_AMG	Fc1	1.42384
	51.4	YT2	MRTX849	42.1	MRTX849	YT2		BIRC5	Veh_AMG	Fc1	0.213411	BIRC5	Veh_AMG	Fc1	1.41746			BCL2L2	NC_AMG	Fc1	0.727383	BCL2L2	NC_DMSO	Fc1	1.00568	BCL2L2	NC_DMSO	Fc1	1.1858
								BIRC5	YAP2_S127A_AMG	Fc1	0.74375	BIRC5	YAP2_S127A_AMG	Fc1	0.835939			BCL2L2	YT2_AMG	Fc1	1.57711	BCL2L2	YT2_DMSO	Fc1	1.33408	BCL2L2	YT2_DMSO	Fc1	1.30013
								BIRC5	YAP2_S127A_DMSO	Fc1	1.38472	BIRC5	YAP2_S127A_DMSO	Fc1	0.825569			BCL2L2	YT2_DMSO	Fc1	1.88591	BCL2L2	YT1_AMG	Fc1	1.22639	BCL2L2	YT1_AMG	Fc1	1.29298
								BIRC5	Veh_DMSO	Fc1	1	BIRC5	Veh_DMSO	Fc1	0.941338			BCL2L2	YT1_DMSO	Fc1	2.60153	BCL2L2	YT1_DMSO	Fc1	1.46012	BCL2L2	YT1_DMSO	Fc1	1.23643
								BMF	Veh_AMG	Fc1	15.7155	BMF	Veh_AMG	Fc1	5.15786			BCL2L2	YT1_AMG	Fc1	1.6681	BCL2L2	YT2_AMG	Fc1	1.59953	BCL2L2	YT2_AMG	Fc1	1.51467
								BMF	YAP2_S127A_DMSO	Fc1	0.577733	BMF	YAP2_S127A_DMSO	Fc1	1.21808			BCL2L2	NC_DMSO	Fc1	1.24768	BCL2L2	NC_AMG	Fc1	0.664969	BCL2L2	NC_AMG	Fc1	0.924727
								BMF	YAP2_S127A_AMG	Fc1	1.20033	BMF	YAP2_S127A_AMG	Fc1	1.32641			BMF	NC_AMG	Fc1	1.42322	BIRC5	YT1_DMSO	Fc1	0.425333	BIRC5	YT1_DMSO	Fc1	0.568338
								BMF	Veh_DMSO	Fc1	0.887439	BMF	Veh_DMSO	Fc1	0.93573			BMF	YT1_AMG	Fc1	2.74847	BIRC5	YT1_AMG	Fc1	0.59351	BIRC5	YT1_AMG	Fc1	0.51482
								MCL1	Veh_AMG	Fc1	1.43714	MCL1	Veh_AMG	Fc1	1.70649			BMF	YT2_DMSO	Fc1	2.32032	BIRC5	YT2_AMG	Fc1	0.583135	BIRC5	YT2_AMG	Fc1	1.04459
								MCL1	YAP2_S127A_AMG	Fc1	0.553209	MCL1	YAP2_S127A_AMG	Fc1	1.03193			BMF	YT2_AMG	Fc1	3.22794	BIRC5	YT2_DMSO	Fc1	0.476407	BIRC5	YT2_DMSO	Fc1	1.14259
								MCL1	YAP2_S127A_DMSO	Fc1	0.600068	MCL1	YAP2_S127A_DMSO	Fc1	1.10874			BMF	YT1_DMSO	Fc1	1.68172	BIRC5	NC_DMSO	Fc1	0.97894	BIRC5	NC_DMSO	Fc1	1.07361
								MCL1	Veh_DMSO	Fc1	0.95831	MCL1	Veh_DMSO	Fc1	0.999341			BMF	NC_DMSO	Fc1	0.966478	BIRC5	NC_AMG	Fc1	0.857617	BIRC5	NC_AMG	Fc1	0.692095
								PUMA	Veh_AMG	Fc1	1.58593	PUMA	Veh_AMG	Fc1	1.66695			MCL1	YT1_DMSO	Fc1	0.713466	BMF	YT2_DMSO	Fc1	2.31134	BMF	YT2_DMSO	Fc1	2.95572
								PUMA	Veh_DMSO	Fc1	0.998485	PUMA	Veh_DMSO	Fc1	0.913444			MCL1	NC_AMG	Fc1	0.56727	BMF	YT2_AMG	Fc1	4.14044	BMF	YT2_AMG	Fc1	4.5797
								PUMA	YAP2_S127A_DMSO	Fc1	1.51717	PUMA	YAP2_S127A_DMSO	Fc1	1.76668			MCL1	YT2_DMSO	Fc1	0.84212	BMF	NC_AMG	Fc1	2.5006	BMF	NC_AMG	Fc1	1.12426
								PUMA	YAP2_S127A_AMG	Fc1	1.13382	PUMA	YAP2_S127A_AMG	Fc1	0.923944			MCL1	NC_DMSO	Fc1	1.30573	BMF	NC_DMSO	Fc1	1.07917	BMF	NC_DMSO	Fc1	1.0908
								BCL2L1	YAP2_S127A_AMG	Fc2	0.850045	BCL2L1	YAP2_S127A_AMG	Fc2	2.30274			MCL1	YT1_AMG	Fc1	1.68509	BMF	YT1_DMSO	Fc1	1.50104	BMF	YT1_DMSO	Fc1	2.0255
								BCL2L1	Veh_DMSO	Fc2	1.04734	BCL2L1	Veh_DMSO	Fc2	1.13262			MCL1	YT2_AMG	Fc1	0.309851	BMF	YT1_AMG	Fc1	2.77558	BMF	YT1_AMG	Fc1	4.5895
								BCL2L1	Veh_AMG	Fc2	0.463726	BCL2L1	Veh_AMG	Fc2	1.09844			PUMA	YT1_AMG	Fc1	9.82973	MCL1	YT2_AMG	Fc1	0.44271	MCL1	YT2_AMG	Fc1	0.889193
								BCL2L1	YAP2_S127A_DMSO	Fc2	1.71054	BCL2L1	YAP2_S127A_DMSO	Fc2	2.62332			PUMA	YT2_AMG	Fc1	10.1745	MCL1	YT2_DMSO	Fc1	0.951734	MCL1	YT2_DMSO	Fc1	1.53064
								BCL2L11	YAP2_S127A_AMG	Fc2	0.816255	BCL2L11	YAP2_S127A_AMG	Fc2	1.30254			PUMA	YT1_DMSO	Fc1	6.20901	MCL1	YT1_DMSO	Fc1	0.732332	MCL1	YT1_DMSO	Fc1	1.09203
								BCL2L11	Veh_AMG	Fc2	1.60868	BCL2L11	Veh_AMG	Fc2	2.65365			PUMA	NC_DMSO	Fc1	1.04746	MCL1	YT1_AMG	Fc1	0.311544	MCL1	YT1_AMG	Fc1	0.661511
								BCL2L11	Veh_DMSO	Fc2	0.980406	BCL2L11	Veh_DMSO	Fc2	1.1394			PUMA	NC_AMG	Fc1	1.98879	MCL1	NC_DMSO	Fc1	0.975414	MCL1	NC_DMSO	Fc1	1.0514
								BCL2L11	YAP2_S127A_DMSO	Fc2	0.655226	BCL2L11	YAP2_S127A_DMSO	Fc2	0.988411			PUMA	YT2_DMSO	Fc1	6.25505	MCL1	NC_AMG	Fc1	0.499016	MCL1	NC_AMG	Fc1	0.583455
								BCL2L2	Veh_AMG	Fc2	1.02576	BCL2L2	Veh_AMG	Fc2	1.37638			BCL2L1	NC_AMG	Fc2	0.958466	PUMA	YT2_DMSO	Fc1	1.89238	PUMA	YT2_DMSO	Fc1	1.78624
								BCL2L2	YAP2_S127A_AMG	Fc2	0.623183	BCL2L2	YAP2_S127A_AMG	Fc2	1.94596			BCL2L1	NC_DMSO	Fc2	0.874004	PUMA	NC_AMG	Fc1	0.604982	PUMA	NC_AMG	Fc1	1.16591
								BCL2L2	Veh_DMSO	Fc2	1.0103	BCL2L2	Veh_DMSO	Fc2	1.14826			BCL2L1	YT1_AMG	Fc2	0.87597	PUMA	NC_DMSO	Fc1	1.10519	PUMA	NC_DMSO	Fc1	0.922231
								BCL2L2	YAP2_S127A_DMSO	Fc2	1.11702	BCL2L2	YAP2_S127A_DMSO	Fc2	1.66892			BCL2L1	YT2_DMSO	Fc2	1.14137	PUMA	YT2_AMG	Fc1	1.9733	PUMA	YT2_AMG	Fc1	3.40827
								BIRC5	Veh_AMG	Fc2	0.415077	BIRC5	Veh_AMG	Fc2	1.50931			BCL2L1	YT1_DMSO	Fc2	1.35734	PUMA	YT1_AMG	Fc1	1.53204	PUMA	YT1_AMG	Fc1	4.39684
								BIRC5	YAP2_S127A_AMG	Fc2	0.798421	BIRC5	YAP2_S127A_AMG	Fc2	1.01093			BCL2L1	YT2_AMG	Fc2	0.838188	PUMA	YT1_DMSO	Fc1	2.10042	PUMA	YT1_DMSO	Fc1	2.19207
								BIRC5	YAP2_S127A_DMSO	Fc2	1.17857	BIRC5	YAP2_S127A_DMSO	Fc2	1.03104			BCL2L11	NC_AMG	Fc2	1.19562	BCL2L1	NC_AMG	Fc2	0.670464	BCL2L1	NC_AMG	Fc2	0.776658
								BIRC5	Veh_DMSO	Fc2	1.04943	BIRC5	Veh_DMSO	Fc2	1.14115			BCL2L11	YT2_DMSO	Fc2	2.30163	BCL2L1	NC_DMSO	Fc2	0.9932	BCL2L1	NC_DMSO	Fc2	1.01389
								BMF	Veh_AMG	Fc2	17.7888	BMF	Veh_AMG	Fc2	5.5089			BCL2L11	YT1_AMG	Fc2	2.01589	BCL2L1	YT1_AMG	Fc2	0.675844	BCL2L1	YT1_AMG	Fc2	1.07329
								BMF	YAP2_S127A_DMSO	Fc2	0.516851	BMF	YAP2_S127A_DMSO	Fc2	1.1244			BCL2L11	YT1_DMSO	Fc2	2.19907	BCL2L1	YT1_DMSO	Fc2	0.8558	BCL2L1	YT1_DMSO	Fc2	1.0676
								BMF	YAP2_S127A_AMG	Fc2	1.27423	BMF	YAP2_S127A_AMG	Fc2	0.912579			BCL2L11	YT2_AMG	Fc2	2.40423	BCL2L1	YT2_AMG	Fc2	0.572753	BCL2L1	YT2_AMG	Fc2	1.03056
								BMF	Veh_DMSO	Fc2	1.04043	BMF	Veh_DMSO	Fc2	1.0164			BCL2L11	NC_DMSO	Fc2	0.97858	BCL2L1	YT2_DMSO	Fc2	0.692565	BCL2L1	YT2_DMSO	Fc2	1.01837
								MCL1	Veh_AMG	Fc2	1.41985	MCL1	Veh_AMG	Fc2	1.59045			BCL2L2	NC_AMG	Fc2	0.90455	BCL2L11	YT2_DMSO	Fc2	2.69825	BCL2L11	YT2_DMSO	Fc2	3.22797
								MCL1	YAP2_S127A_AMG	Fc2	0.510889	MCL1	YAP2_S127A_AMG	Fc2	0.990617			BCL2L2	YT2_AMG	Fc2	1.66575	BCL2L11	YT2_AMG	Fc2	2.96454	BCL2L11	YT2_AMG	Fc2	6.73927
								MCL1	YAP2_S127A_DMSO	Fc2	0.918499	MCL1	YAP2_S127A_DMSO	Fc2	1.17863			BCL2L2	YT2_DMSO	Fc2	1.8687	BCL2L11	YT1_DMSO	Fc2	1.46003	BCL2L11	YT1_DMSO	Fc2	1.65455
								MCL1	Veh_DMSO	Fc2	0.974043	MCL1	Veh_DMSO	Fc2	1.04623			BCL2L2	YT1_DMSO	Fc2	1.6363	BCL2L11	YT1_AMG	Fc2	1.35032	BCL2L11	YT1_AMG	Fc2	2.9966
								PUMA	Veh_AMG	Fc2	1.44721	PUMA	Veh_AMG	Fc2	0.739863			BCL2L2	YT1_AMG	Fc2	1.84385	BCL2L11	NC_DMSO	Fc2	0.96972	BCL2L11	NC_DMSO	Fc2	0.951661
								PUMA	Veh_DMSO	Fc2	1	PUMA	Veh_DMSO	Fc2	0.862617			BCL2L2	NC_DMSO	Fc2	0.897967	BCL2L11	NC_AMG	Fc2	1.55183	BCL2L11	NC_AMG	Fc2	1.41299
								PUMA	YAP2_S127A_DMSO	Fc2	1.55996	PUMA	YAP2_S127A_DMSO	Fc2	1.79462			BMF	NC_AMG	Fc2	1.4284	BCL2L2	NC_DMSO	Fc2	0.893711	BCL2L2	NC_DMSO	Fc2	0.870423
								PUMA	YAP2_S127A_AMG	Fc2	1.14686	PUMA	YAP2_S127A_AMG	Fc2	1.5689			BMF	YT1_AMG	Fc2	2.60686	BCL2L2	YT2_DMSO	Fc2	1.3058	BCL2L2	YT2_DMSO	Fc2	1.5373
								BCL2L1	YAP2_S127A_AMG	Fc3	0.834242	BCL2L1	YAP2_S127A_AMG	Fc3	2.56042			BMF	YT2_DMSO	Fc2	1.96273	BCL2L2	YT1_AMG	Fc2	1.85985	BCL2L2	YT1_AMG	Fc2	1.24608
								BCL2L1	Veh_DMSO	Fc3	0.897599	BCL2L1	Veh_DMSO	Fc3	1.01709			BMF	YT2_AMG	Fc2	2.96109	BCL2L2	YT1_DMSO	Fc2	1.42984	BCL2L2	YT1_DMSO	Fc2	0.993084
								BCL2L1	Veh_AMG	Fc3	0.440169	BCL2L1	Veh_AMG	Fc3	1.35704			BMF	YT1_DMSO	Fc2	1.623	BCL2L2	YT2_AMG	Fc2	2.30988	BCL2L2	YT2_AMG	Fc2	1.37255
								BCL2L1	YAP2_S127A_DMSO	Fc3	1.72762	BCL2L1	YAP2_S127A_DMSO	Fc3	2.45222			BMF	NC_DMSO	Fc2	1.05307	BCL2L2	NC_AMG	Fc2	1.09271	BCL2L2	NC_AMG	Fc2	0.737924
								BCL2L11	YAP2_S127A_AMG	Fc3	0.686851	BCL2L11	YAP2_S127A_AMG	Fc3	1.33816			MCL1	YT1_DMSO	Fc2	1.22217	BIRC5	YT1_DMSO	Fc2	0.443655	BIRC5	YT1_DMSO	Fc2	0.481585
								BCL2L11	Veh_AMG	Fc3	1.63988	BCL2L11	Veh_AMG	Fc3	2.86946			MCL1	NC_AMG	Fc2	0.480126	BIRC5	YT1_AMG	Fc2	0.484627	BIRC5	YT1_AMG	Fc2	0.437546
								BCL2L11	Veh_DMSO	Fc3	0.967399	BCL2L11	Veh_DMSO	Fc3	0.874704			MCL1	YT2_DMSO	Fc2	0.484894	BIRC5	YT2_AMG	Fc2	0.571277	BIRC5	YT2_AMG	Fc2	0.938672
								BCL2L11	YAP2_S127A_DMSO	Fc3	0.655773	BCL2L11	YAP2_S127A_DMSO	Fc3	1.22622			MCL1	NC_DMSO	Fc2	0.975665	BIRC5	YT2_DMSO	Fc2	0.536921	BIRC5	YT2_DMSO	Fc2	0.970358
								BCL2L2	Veh_AMG	Fc3	1.07912	BCL2L2	Veh_AMG	Fc3	2.00254			MCL1	YT1_AMG	Fc2	0.276758	BIRC5	NC_DMSO	Fc2	1.09262	BIRC5	NC_DMSO	Fc2	1.03424
								BCL2L2	YAP2_S127A_AMG	Fc3	0.733533	BCL2L2	YAP2_S127A_AMG	Fc3	1.8245			MCL1	YT2_AMG	Fc2	0.468694	BIRC5	NC_AMG	Fc2	0.795639	BIRC5	NC_AMG	Fc2	0.804895
								BCL2L2	Veh_DMSO	Fc3	0.995264	BCL2L2	Veh_DMSO	Fc3	0.959814			PUMA	YT1_AMG	Fc2	7.55368	BMF	YT2_DMSO	Fc2	2.72155	BMF	YT2_DMSO	Fc2	4.593
								BCL2L2	YAP2_S127A_DMSO	Fc3	1.253	BCL2L2	YAP2_S127A_DMSO	Fc3	1.74156			PUMA	YT2_AMG	Fc2	7.61149	BMF	YT2_AMG	Fc2	4.63234	BMF	YT2_AMG	Fc2	4.86947
								BIRC5	Veh_AMG	Fc3	0.40047	BIRC5	Veh_AMG	Fc3	1.44714			PUMA	YT1_DMSO	Fc2	5.88621	BMF	NC_AMG	Fc2	2.29783	BMF	NC_AMG	Fc2	1.13528
								BIRC5	YAP2_S127A_AMG	Fc3	0.752125	BIRC5	YAP2_S127A_AMG	Fc3	1.19609			PUMA	NC_DMSO	Fc2	0.954692	BMF	NC_DMSO	Fc2	0.855416	BMF	NC_DMSO	Fc2	0.947171
								BIRC5	YAP2_S127A_DMSO	Fc3	1.10543	BIRC5	YAP2_S127A_DMSO	Fc3	1.07841			PUMA	NC_AMG	Fc2	1.91778	BMF	YT1_DMSO	Fc2	1.98033	BMF	YT1_DMSO	Fc2	2.45563
								BIRC5	Veh_DMSO	Fc3	0.952899	BIRC5	Veh_DMSO	Fc3	0.93092			PUMA	YT2_DMSO	Fc2	9.78955	BMF	YT1_AMG	Fc2	2.58925	BMF	YT1_AMG	Fc2	3.84147
								BMF	Veh_AMG	Fc3	18.1088	BMF	Veh_AMG	Fc3	5.04896			BCL2L1	NC_AMG	Fc3	0.981008	MCL1	YT2_AMG	Fc2	0.43272	MCL1	YT2_AMG	Fc2	0.788342
								BMF	YAP2_S127A_DMSO	Fc3	0.505991	BMF	YAP2_S127A_DMSO	Fc3	1.25844			BCL2L1	NC_DMSO	Fc3	1.06654	MCL1	YT2_DMSO	Fc2	1.03811	MCL1	YT2_DMSO	Fc2	1.3923
								BMF	YAP2_S127A_AMG	Fc3	0.939565	BMF	YAP2_S127A_AMG	Fc3	1.39668			BCL2L1	YT1_AMG	Fc3	1.06647	MCL1	YT1_DMSO	Fc2	0.77006	MCL1	YT1_DMSO	Fc2	1.01247
								BMF	Veh_DMSO	Fc3	1.08305	BMF	Veh_DMSO	Fc3	1.05144			BCL2L1	YT2_DMSO	Fc3	1.16323	MCL1	YT1_AMG	Fc2	0.321146	MCL1	YT1_AMG	Fc2	0.618791
								MCL1	Veh_AMG	Fc3	1.30834	MCL1	Veh_AMG	Fc3	1.82639			BCL2L1	YT1_DMSO	Fc3	1.52146	MCL1	NC_DMSO	Fc2	1.02537	MCL1	NC_DMSO	Fc2	1.0053
								MCL1	YAP2_S127A_AMG	Fc3	0.541741	MCL1	YAP2_S127A_AMG	Fc3	1.03624			BCL2L1	YT2_AMG	Fc3	1.01	MCL1	NC_AMG	Fc2	0.563274	MCL1	NC_AMG	Fc2	0.578312
								MCL1	YAP2_S127A_DMSO	Fc3	0.840032	MCL1	YAP2_S127A_DMSO	Fc3	1.02757			BCL2L11	NC_AMG	Fc3	1.04218	PUMA	YT2_DMSO	Fc2	1.71005	PUMA	YT2_DMSO	Fc2	2.06041
								MCL1	Veh_DMSO	Fc3	1.07131	MCL1	Veh_DMSO	Fc3	0.95644			BCL2L11	YT2_DMSO	Fc3	2.2158	PUMA	NC_AMG	Fc2	0.666616	PUMA	NC_AMG	Fc2	1.33672
								PUMA	Veh_AMG	Fc3	1.51499	PUMA	Veh_AMG	Fc3	1.33433			BCL2L11	YT1_AMG	Fc3	2.00463	PUMA	NC_DMSO	Fc2	0.793177	PUMA	NC_DMSO	Fc2	1.15123
								PUMA	Veh_DMSO	Fc3	1.00152	PUMA	Veh_DMSO	Fc3	1.26911			BCL2L11	YT1_DMSO	Fc3	1.82877	PUMA	YT2_AMG	Fc2	2.49988	PUMA	YT2_AMG	Fc2	3.24247
								PUMA	YAP2_S127A_DMSO	Fc3	1.60396	PUMA	YAP2_S127A_DMSO	Fc3	1.79101			BCL2L11	YT2_AMG	Fc3	1.9953	PUMA	YT1_AMG	Fc2	1.6149	PUMA	YT1_AMG	Fc2	4.50794
								PUMA	YAP2_S127A_AMG	Fc3	1.16005	PUMA	YAP2_S127A_AMG	Fc3	1.44342			BCL2L11	NC_DMSO	Fc3	1.04352	PUMA	YT1_DMSO	Fc2	2.3237	PUMA	YT1_DMSO	Fc2	2.21777
																		BCL2L2	NC_AMG	Fc3	0.506359	BCL2L1	NC_AMG	Fc3	0.654694	BCL2L1	NC_AMG	Fc3	0.855772
																		BCL2L2	YT2_AMG	Fc3	1.67456	BCL2L1	NC_DMSO	Fc3	1.03248	BCL2L1	NC_DMSO	Fc3	0.970196
																		BCL2L2	YT2_DMSO	Fc3	1.55494	BCL2L1	YT1_AMG	Fc3	0.470183	BCL2L1	YT1_AMG	Fc3	1.14529
																		BCL2L2	YT1_DMSO	Fc3	2.55475	BCL2L1	YT1_DMSO	Fc3	0.770572	BCL2L1	YT1_DMSO	Fc3	1.05027
																		BCL2L2	YT1_AMG	Fc3	2.20541	BCL2L1	YT2_AMG	Fc3	0.598554	BCL2L1	YT2_AMG	Fc3	1.09464
																		BCL2L2	NC_DMSO	Fc3	0.892561	BCL2L1	YT2_DMSO	Fc3	0.724808	BCL2L1	YT2_DMSO	Fc3	1.04543
																		BMF	NC_AMG	Fc3	1.20272	BCL2L11	YT2_DMSO	Fc3	2.73004	BCL2L11	YT2_DMSO	Fc3	3.1337
																		BMF	YT1_AMG	Fc3	2.58147	BCL2L11	YT2_AMG	Fc3	2.57326	BCL2L11	YT2_AMG	Fc3	5.94239
																		BMF	YT2_DMSO	Fc3	1.94485	BCL2L11	YT1_DMSO	Fc3	1.36232	BCL2L11	YT1_DMSO	Fc3	2.09531
																		BMF	YT2_AMG	Fc3	3.02259	BCL2L11	YT1_AMG	Fc3	1.37497	BCL2L11	YT1_AMG	Fc3	3.95265
																		BMF	YT1_DMSO	Fc3	1.81119	BCL2L11	NC_DMSO	Fc3	1.17319	BCL2L11	NC_DMSO	Fc3	1.20723
																		BMF	NC_DMSO	Fc3	0.982543	BCL2L11	NC_AMG	Fc3	1.61116	BCL2L11	NC_AMG	Fc3	1.43758
																		MCL1	YT1_DMSO	Fc3	1.01465	BCL2L2	NC_DMSO	Fc3	1.11261	BCL2L2	NC_DMSO	Fc3	0.968854
																		MCL1	NC_AMG	Fc3	0.505933	BCL2L2	YT2_DMSO	Fc3	1.3942	BCL2L2	YT2_DMSO	Fc3	1.39596
																		MCL1	YT2_DMSO	Fc3	0.671034	BCL2L2	YT1_AMG	Fc3	1.54226	BCL2L2	YT1_AMG	Fc3	1.23756
																		MCL1	NC_DMSO	Fc3	0.78496	BCL2L2	YT1_DMSO	Fc3	1.50327	BCL2L2	YT1_DMSO	Fc3	1.39995
																		MCL1	YT1_AMG	Fc3	0.434314	BCL2L2	YT2_AMG	Fc3	1.87512	BCL2L2	YT2_AMG	Fc3	1.5701
																		MCL1	YT2_AMG	Fc3	0.708327	BCL2L2	NC_AMG	Fc3	0.96188	BCL2L2	NC_AMG	Fc3	0.744682
																		PUMA	YT1_AMG	Fc3	6.09708	BIRC5	YT1_DMSO	Fc3	0.343652	BIRC5	YT1_DMSO	Fc3	0.590564
																		PUMA	YT2_AMG	Fc3	10.2293	BIRC5	YT1_AMG	Fc3	0.324839	BIRC5	YT1_AMG	Fc3	0.440409
																		PUMA	YT1_DMSO	Fc3	5.58019	BIRC5	YT2_AMG	Fc3	0.740477	BIRC5	YT2_AMG	Fc3	0.84939
																		PUMA	NC_DMSO	Fc3	1	BIRC5	YT2_DMSO	Fc3	0.5009	BIRC5	YT2_DMSO	Fc3	1.10559
																		PUMA	NC_AMG	Fc3	1.95297	BIRC5	NC_DMSO	Fc3	0.934922	BIRC5	NC_DMSO	Fc3	0.900595
																		PUMA	YT2_DMSO	Fc3	7.82522	BIRC5	NC_AMG	Fc3	0.866411	BIRC5	NC_AMG	Fc3	0.61022
																		BIRC5	NC_AMG	Fc1	0.766093	BMF	YT2_DMSO	Fc3	1.89828	BMF	YT2_DMSO	Fc3	3.71774
																		BIRC5	NC_DMSO	Fc1	1.09382	BMF	YT2_AMG	Fc3	4.5443	BMF	YT2_AMG	Fc3	5.19235
																		BIRC5	YT1_AMG	Fc1	1.36498	BMF	NC_AMG	Fc3	2.3434	BMF	NC_AMG	Fc3	0.858284
																		BIRC5	YT1_DMSO	Fc1	1.21207	BMF	NC_DMSO	Fc3	1.08326	BMF	NC_DMSO	Fc3	0.967891
																		BIRC5	YT2_AMG	Fc1	0.450518	BMF	YT1_DMSO	Fc3	1.56924	BMF	YT1_DMSO	Fc3	2.32838
																		BIRC5	YT2_DMSO	Fc1	0.634584	BMF	YT1_AMG	Fc3	2.30211	BMF	YT1_AMG	Fc3	4.26712
																		BIRC5	NC_AMG	Fc2	0.618807	MCL1	YT2_AMG	Fc3	0.364638	MCL1	YT2_AMG	Fc3	0.829014
																		BIRC5	NC_DMSO	Fc2	1.16033	MCL1	YT2_DMSO	Fc3	0.937033	MCL1	YT2_DMSO	Fc3	1.38778
																		BIRC5	YT1_AMG	Fc2	0.474179	MCL1	YT1_DMSO	Fc3	0.742027	MCL1	YT1_DMSO	Fc3	1.0325
																		BIRC5	YT1_DMSO	Fc2	0.894598	MCL1	YT1_AMG	Fc3	0.299777	MCL1	YT1_AMG	Fc3	0.577136
																		BIRC5	YT2_AMG	Fc2	0.459535	MCL1	NC_DMSO	Fc3	0.999843	MCL1	NC_DMSO	Fc3	0.946101
																		BIRC5	YT2_DMSO	Fc2	0.646045	MCL1	NC_AMG	Fc3	0.543055	MCL1	NC_AMG	Fc3	0.551754
																		BIRC5	NC_AMG	Fc3	0.634193	PUMA	YT2_DMSO	Fc3	1.14283	PUMA	YT2_DMSO	Fc3	2.93429
																		BIRC5	NC_DMSO	Fc3	0.787904	PUMA	NC_AMG	Fc3	0.91951	PUMA	NC_AMG	Fc3	0.985305
																		BIRC5	YT1_AMG	Fc3	0.559258	PUMA	NC_DMSO	Fc3	1.14075	PUMA	NC_DMSO	Fc3	0.941886
																		BIRC5	YT1_DMSO	Fc3	1.16149	PUMA	YT2_AMG	Fc3	1.29402	PUMA	YT2_AMG	Fc3	2.57843
																		BIRC5	YT2_AMG	Fc3	0.455004	PUMA	YT1_AMG	Fc3	0.68868	PUMA	YT1_AMG	Fc3	3.37528
																		BIRC5	YT2_DMSO	Fc3	0.661283	PUMA	YT1_DMSO	Fc3	2.25831	PUMA	YT1_DMSO	Fc3	2.18503

## Sheet: Figure 6
	Figure 6A																									Figure 6B					Figure 6C						Figure 6G
	expr	SLC3A2	SLC7A5	SLC38A1	SLC30A5	SLC4A7	TSC1	TSC2	TBC1D7	RHEB	RPTOR	AKT1S1	MAPKAP1	RICTOR	PRR5	PRR5L	AKT1	AKT2	AKT3	CHUK	MTOR	DEPTOR	MLST8	TTI1		Target	Sample	variable	Relative_expression		Target	Sample	variable	Relative_expression	Cell		Target	Sample	variable	Relative_expression	Group	Cell
	GSE165631_SALE_YAP_5SA_logFC	0.228377	0.126499	0.253891	0.0332907	0.1968	0.13426	0.161496	-0.0657751	0.0931508	-0.0323391	-0.015287	-0.204922	0.144321	-0.315847	1.105	0.125682	-0.0328473	0.46155	0.0517715	0.409295	NA	0.104536	0.106494		SLC3A2	YT1_AMG	Fc1	1.36647		SLC7A5	NC	Fc1	1.0627	KYSE410		SLC7A5	1uM_AMG510_24h	Fc1	0.256482	AMG_24H	H358
	GSE157717_HeLa_LATS1_2_KO_logFC	0.147319	-0.0195601	-0.0803436	-0.769396	-0.052422	0.118928	-0.0151883	-0.376857	-0.164277	-0.719546	-0.02743	0.393334	-0.700843	1.15806	1.03068	0.291578	0.0479703	0.599179	-0.0216572	-0.119243	-1.29761	0.148644	-0.0165621		SLC3A2	NC_DMSO	Fc1	0.939988		SLC7A5	YT1	Fc1	0.704705	KYSE410		SLC7A5	1uM_AMG510_4h	Fc1	1.09293	AMG_4H	H358
	GSE152737_SW872_TAZ4SA_logFC	1.70687	2.15955	0.143864	-0.480247	-1.29844	-0.137996	-0.0417288	-0.430304	0.584135	0.107979	-0.510019	0.0661448	-1.26679	-0.416421	0.380443	0.452556	-0.331602	0.204162	-0.471496	-0.109283	-2.55638	-0.0577475	-0.129851		SLC3A2	YT2_AMG	Fc1	1.40948		SLC7A5	YT2	Fc1	0.437841	KYSE410		SLC7A5	1uM_AMG510_72h	Fc1	0.149732	AMG_72H	H358
	GSE152737_SW872_YAP5SA_logFC	1.8317	2.29538	0.215324	-0.362608	-1.0841	-0.166129	-0.194994	-0.242477	0.613687	0.0216861	-0.723045	-0.0033987	-1.14788	-0.237594	1.26261	0.38891	-0.293064	0.339007	-0.241671	-0.12676	-2.68657	-0.25903	-0.147649		SLC3A2	NC_AMG	Fc1	1.65791		SLC7A5	NC	Fc2	0.921725	KYSE410		SLC7A5	DMSO_0h	Fc1	0.996041	AMG_0H	H358
	Detroit_562_logFC	-0.260175	-0.450267	-0.554424	0.070568	-0.93998	0.261298	0.200883	0.360434	0.0193625	-0.672066	-0.191349	-0.0640579	0.37929	-0.502992	0.19498	-0.400112	-0.0224809	-0.796391	-0.290652	-0.597261	2.13426	-0.323065	-0.833021		SLC3A2	YT1_DMSO	Fc1	1.23151		SLC7A5	YT1	Fc2	0.671677	KYSE410		SLC7A5	1uM_AMG510_24h	Fc2	0.250718	AMG_24H	H358
	ES_2_logFC	0.0640479	-0.442566	-0.0378957	-0.110492	0.0107521	0.483322	0.640924	0.293616	-0.752122	0.707563	0.257599	-0.401784	0.599897	-0.190435	0.0117012	-0.137109	-0.0450252	-0.0208512	-0.218365	0.101212	0.850757	-0.126337	-0.250979		SLC3A2	YT2_DMSO	Fc1	0.864347		SLC7A5	YT2	Fc2	0.391653	KYSE410		SLC7A5	1uM_AMG510_4h	Fc2	0.933859	AMG_4H	H358
	HCC1954_logFC	0.116097	0.0232488	-0.325191	-0.057403	-0.536186	0.230046	0.212272	0.302857	-0.208663	-0.112418	0.173331	0.0332012	-0.164201	-0.0492909	0.326002	0.00901571	0.112944	0.081634	-0.232695	-0.0408369	1.57419	0.063892	-0.186205		SLC7A5	NC_AMG	Fc1	1.77544		SLC7A5	NC	Fc3	1.02091	KYSE410		SLC7A5	1uM_AMG510_72h	Fc2	0.153391	AMG_72H	H358
	OVCAR_8_logFC	-0.253589	-2.15759	-0.318332	0.20131	-0.0975961	0.684909	0.348494	0.245106	-0.5975	0.0838002	0.452012	-0.00727123	0.259364	-0.112589	-0.463368	0.0700941	0.268815	-0.0149097	-0.456756	0.185525	1.65017	0.219959	-0.361302		SLC7A5	YT1_AMG	Fc1	0.204494		SLC7A5	YT1	Fc3	0.798557	KYSE410		SLC7A5	DMSO_0h	Fc2	1.01735	AMG_0H	H358
	RVH_421_logFC	0.064141	0.000670682	-0.391141	0.0686782	0.188444	0.130675	0.0524982	0.207758	-0.00772862	-0.101148	-0.00283462	0.00618831	0.188861	0.0500103	-0.265896	-0.05691	0.0733033	0.106423	0.0587258	0.0627707	0.0420217	-0.00631912	-0.133775		SLC7A5	YT2_DMSO	Fc1	0.241229		SLC7A5	YT2	Fc3	0.369939	KYSE410		SLC7A5	1uM_AMG510_24h	Fc3	0.247876	AMG_24H	H358
	SF268_logFC	-0.0794928	-0.210038	0.129716	0.164861	0.0986043	0.474643	0.185161	0.33463	-0.0959797	0.0741724	0.148813	0.123113	0.297611	0.177005	-0.061343	-0.214204	0.107252	-0.168189	-0.0521346	0.0116308	0.984541	0.17595	-0.187679		SLC7A5	NC_DMSO	Fc1	1.00909		SLC7A5	YT2	Fc1	0.357572	SW1573		SLC7A5	1uM_AMG510_4h	Fc3	0.738528	AMG_4H	H358
	SKG_II_logFC	-0.694352	-0.86051	-0.103785	-0.0020735	-0.00120506	0.382152	0.10043	0.091044	-0.155403	-0.0555926	-0.174949	0.0072473	0.483245	-0.525639	-0.27403	-0.140442	-0.0252037	-0.383777	-0.0981897	0.0483962	0.0927882	-0.232857	-0.0475071		SLC7A5	YT2_AMG	Fc1	0.467944		SLC7A5	NC	Fc1	0.985189	SW1573		SLC7A5	1uM_AMG510_72h	Fc3	0.155213	AMG_72H	H358
	CRISPR_screen	SLC3A2	SLC7A5	SLC38A1	SLC30A5	SLC4A7	TSC1	TSC2	TBC1D7	RHEB	RPTOR	AKT1S1	MAPKAP1	RICTOR	PRR5	PRR5L	AKT1	AKT2	AKT3	CHUK	MTOR	DEPTOR	MLST8	TTI1		SLC7A5	YT1_DMSO	Fc1	0.193142		SLC7A5	YT1	Fc1	0.296409	SW1573		SLC7A5	DMSO_0h	Fc3	0.986851	AMG_0H	H358
	H23_KRASi_ARS853_2D_Han_Kyuho_et_al.	0.745962	0.00397484	0.557836	0.897006	0.933132	0.196226	0.215899	0.291723	0.184453	0.422793	0.261887	0.936554	0.214491	0.956126	0.296855	0.767748	0.125585	0.794264	0.051522	0.987623	0.645535	0.870138	0.125786		SLC3A2	YT1_AMG	Fc2	1.33203		SLC7A5	YT2	Fc2	0.360245	SW1573		SLC7A5	1uM_AMG510_24h	Fc1	0.796758	AMG_24H	H1373
	H23_KRASi_ARS853_3D_Han_Kyuho_et_al.	0.671449	0.0704325	0.627599	0.208428	0.0703318	0.876152	0.856014	0.390676	0.389518	0.471882	0.0281931	0.230932	0.0601118	0.111312	0.862055	0.678447	0.489704	0.969692	0.0417359	0.983537	0.489402	0.44963	0.947994		SLC3A2	NC_DMSO	Fc2	1.04546		SLC7A5	NC	Fc2	0.971064	SW1573		SLC7A5	1uM_AMG510_4h	Fc1	1.056	AMG_4H	H1373
	H358_KRASi_AMG510_Zhao_Yulei_et_al.	0.292733	0.817873	0.921049	0.598388	0.929995	0.621462	0.984095	0.813635	0.0254277	0.00272066	0.977607	0.0154345	0.444671	0.760006	0.767331	0.0339036	0.392246	0.341966	0.678543	0.441689	0.0526867	0.0140742	0.769581		SLC3A2	YT2_AMG	Fc2	1.30599		SLC7A5	YT1	Fc2	0.335175	SW1573		SLC7A5	1uM_AMG510_72h	Fc1	0.370025	AMG_72H	H1373
	H358_KRASi_ARS1620_Lou_Kevin_et_al.	0.629318	0.300376	0.371158	0.557425	0.326721	0.919219	0.396022	0.808655	0.00878167	0.0282495	0.219701	0.00767074	0.566471	0.11723	0.405438	0.389568	0.586574	0.473893	0.00105803	0.972279	0.0687193	0.889965	0.972015		SLC3A2	NC_AMG	Fc2	1.74696		SLC7A5	YT2	Fc3	0.351155	SW1573		SLC7A5	DMSO_0h	Fc1	0.949156	AMG_0H	H1373
	H358_KRASi_ARS1620_Xue_Jenny_Y_et_al.	0.123829	0.251007	0.765315	0.171907	0.258331	0.33084	0.790583	0.270207	0.0784724	0.00533612	0.0893016	0.264609	0.30102	0.816845	0.850902	0.0688465	0.49673	0.42396	0.845619	0.0427413	0.596966	0.377191	0.0489668		SLC3A2	YT1_DMSO	Fc2	1.4052		SLC7A5	NC	Fc3	1.04528	SW1573		SLC7A5	1uM_AMG510_24h	Fc2	0.777024	AMG_24H	H1373
	H358R_KRASi_AMG510_Zhao_Yulei_et_al.	0.094386	0.105373	0.221734	0.156543	0.231361	0.859572	0.0246429	0.296761	0.910166	0.999634	0.23382	0.199079	0.0549364	0.768273	0.211584	0.6753	0.880082	0.818239	0.189609	0.99053	0.368231	0.646314	0.800816		SLC3A2	YT2_DMSO	Fc2	0.895957		SLC7A5	YT1	Fc3	0.297316	SW1573		SLC7A5	1uM_AMG510_4h	Fc2	1.1192	AMG_4H	H1373
	HCT116_MEKi_Selumetinib_Yu_Chune_et_al.	0.8754	0.286581	0.843368	0.983791	0.401037	0.43147	0.0739332	0.0937259	0.27186	0.0748704	0.317951	0.882843	0.841438	0.121127	0.145826	0.0210056	0.305712	0.850755	0.45661	0.428382	0.0953799	0.332837	0.418679		SLC7A5	NC_AMG	Fc2	1.88021		SLC7A5	NC	Fc1	0.949789	H358R		SLC7A5	1uM_AMG510_72h	Fc2	0.397544	AMG_72H	H1373
	MIAPACA2_KRASi_ARS1620_Lou_Kevin_et_al.	0.882686	0.927029	0.019473	0.256482	0.842682	0.847233	0.961954	0.698487	0.847127	0.0225421	0.997936	0.0186263	0.404064	0.857657	0.62451	0.0556673	0.685893	0.221928	0.0316436	0.10816	0.471902	0.142026	0.00232829		SLC7A5	YT1_AMG	Fc2	0.190632		SLC7A5	YT1	Fc1	0.638627	H358R		SLC7A5	DMSO_0h	Fc2	1.07823	AMG_0H	H1373
																										SLC7A5	YT2_DMSO	Fc2	0.252498		SLC7A5	YT2	Fc1	0.780796	H358R		SLC7A5	1uM_AMG510_24h	Fc3	0.807552	AMG_24H	H1373
																										SLC7A5	NC_DMSO	Fc2	1.06767		SLC7A5	NC	Fc2	1.05637	H358R		SLC7A5	1uM_AMG510_4h	Fc3	1.09167	AMG_4H	H1373
																										SLC7A5	YT2_AMG	Fc2	0.40717		SLC7A5	YT1	Fc2	0.683159	H358R		SLC7A5	1uM_AMG510_72h	Fc3	0.418589	AMG_72H	H1373
																										SLC7A5	YT1_DMSO	Fc2	0.186214		SLC7A5	YT2	Fc2	0.805815	H358R		SLC7A5	DMSO_0h	Fc3	0.97713	AMG_0H	H1373
																										SLC3A2	YT1_AMG	Fc3	1.31265		SLC7A5	NC	Fc3	0.996683	H358R		SLC7A5	1uM_AMG510_24h	Fc1	0.0666312	AMG_24H	MIAPACA2
																										SLC3A2	NC_DMSO	Fc3	1.01759		SLC7A5	YT1	Fc3	0.647078	H358R		SLC7A5	1uM_AMG510_4h	Fc1	0.86852	AMG_4H	MIAPACA2
																										SLC3A2	YT2_AMG	Fc3	1.32983		SLC7A5	YT2	Fc3	0.779907	H358R		SLC7A5	1uM_AMG510_72h	Fc1	0.0623413	AMG_72H	MIAPACA2
																										SLC3A2	NC_AMG	Fc3	1.8438								SLC7A5	DMSO_0h	Fc1	1.00924	AMG_0H	MIAPACA2
																										SLC3A2	YT1_DMSO	Fc3	1.38788		Figure 6E						SLC7A5	1uM_AMG510_24h	Fc2	0.067632	AMG_24H	MIAPACA2
																										SLC3A2	YT2_DMSO	Fc3	0.98744		Target	Sample	variable	Relative_expression	Cell		SLC7A5	1uM_AMG510_4h	Fc2	0.91707	AMG_4H	MIAPACA2
																										SLC7A5	NC_AMG	Fc3	1.84064		SLC7A5	Veh_AMG	Fc1	0.488516	H1373		SLC7A5	1uM_AMG510_72h	Fc2	0.0594296	AMG_72H	MIAPACA2
																										SLC7A5	YT1_AMG	Fc3	0.207746		SLC7A5	Veh_DMSO	Fc1	1.03661	H1373		SLC7A5	DMSO_0h	Fc2	0.96546	AMG_0H	MIAPACA2
																										SLC7A5	YT2_DMSO	Fc3	0.251673		SLC7A5	YAP2_S127A_AMG	Fc1	0.972886	H1373		SLC7A5	1uM_AMG510_24h	Fc3	0.0596765	AMG_24H	MIAPACA2
																										SLC7A5	NC_DMSO	Fc3	0.928183		SLC7A5	YAP2_S127A_DMSO	Fc1	1.92914	H1373		SLC7A5	1uM_AMG510_4h	Fc3	0.973918	AMG_4H	MIAPACA2
																										SLC7A5	YT2_AMG	Fc3	0.511899		SLC7A5	Veh_AMG	Fc2	0.353092	H1373		SLC7A5	1uM_AMG510_72h	Fc3	0.0535159	AMG_72H	MIAPACA2
																										SLC7A5	YT1_DMSO	Fc3	0.180539		SLC7A5	Veh_DMSO	Fc2	1.00973	H1373		SLC7A5	DMSO_0h	Fc3	1.02629	AMG_0H	MIAPACA2
																										DEPTOR	NC_AMG	Fc1	1.02029		SLC7A5	YAP2_S127A_AMG	Fc2	0.90094	H1373		Target	Sample	variable	Relative_expression	Group	Cell
																										DEPTOR	YT1_DMSO	Fc1	1.01311		SLC7A5	YAP2_S127A_DMSO	Fc2	1.84832	H1373		SLC7A5	SW1573_0h_1	Fc1	1.01513	AMG_0H	SW1573
																										DEPTOR	YT1_AMG	Fc1	0.885465		SLC7A5	Veh_AMG	Fc3	0.452093	H1373		SLC7A5	SW1573_24h_1	Fc1	1.58606	AMG_24H	SW1573
																										DEPTOR	NC_DMSO	Fc1	1.02283		SLC7A5	Veh_DMSO	Fc3	0.955394	H1373		SLC7A5	SW1573_4h_1	Fc1	1.12626	AMG_4H	SW1573
																										DEPTOR	YT2_AMG	Fc1	1.70106		SLC7A5	YAP2_S127A_AMG	Fc3	0.925038	H1373		SLC7A5	SW1573_72h_1	Fc1	2.27982	AMG_72H	SW1573
																										DEPTOR	YT2_DMSO	Fc1	1.21916		SLC7A5	YAP2_S127A_DMSO	Fc3	1.72875	H1373		SLC7A5	SW1573_0h_1	Fc2	1.01983	AMG_0H	SW1573
																										PRR5L	NC_AMG	Fc1	1.33767		SLC7A5	Veh_AMG	Fc1	0.444794	MIAPACA2		SLC7A5	SW1573_24h_1	Fc2	1.27123	AMG_24H	SW1573
																										PRR5L	YT1_DMSO	Fc1	1.2589		SLC7A5	Veh_DMSO	Fc1	1.00656	MIAPACA2		SLC7A5	SW1573_4h_1	Fc2	1.13657	AMG_4H	SW1573
																										PRR5L	NC_DMSO	Fc1	0.956273		SLC7A5	YAP2_S127A_AMG	Fc1	1.77029	MIAPACA2		SLC7A5	SW1573_72h_1	Fc2	2.30676	AMG_72H	SW1573
																										PRR5L	YT2_AMG	Fc1	1.41365		SLC7A5	YAP2_S127A_DMSO	Fc1	1.69809	MIAPACA2		SLC7A5	SW1573_0h_1	Fc3	0.965942	AMG_0H	SW1573
																										PRR5L	YT1_AMG	Fc1	2.325		SLC7A5	Veh_AMG	Fc2	0.412036	MIAPACA2		SLC7A5	SW1573_24h_1	Fc3	1.35182	AMG_24H	SW1573
																										PRR5L	YT2_DMSO	Fc1	0.956807		SLC7A5	Veh_DMSO	Fc2	1.0478	MIAPACA2		SLC7A5	SW1573_4h_1	Fc3	1.23755	AMG_4H	SW1573
																										RICTOR	NC_AMG	Fc1	1.09857		SLC7A5	YAP2_S127A_AMG	Fc2	1.72855	MIAPACA2		SLC7A5	SW1573_72h_1	Fc3	2.22669	AMG_72H	SW1573
																										RICTOR	NC_DMSO	Fc1	0.988274		SLC7A5	YAP2_S127A_DMSO	Fc2	1.88827	MIAPACA2		SLC7A5	AMG_0H	Fc1	1.00569	AMG_0H	H2030
																										RICTOR	YT2_AMG	Fc1	2.08772		SLC7A5	Veh_AMG	Fc3	0.464359	MIAPACA2		SLC7A5	AMG_24H	Fc1	0.940695	AMG_24H	H2030
																										RICTOR	YT1_DMSO	Fc1	1.71977		SLC7A5	Veh_DMSO	Fc3	0.948163	MIAPACA2		SLC7A5	AMG_4H	Fc1	1.11673	AMG_4H	H2030
																										RICTOR	YT1_AMG	Fc1	1.85933		SLC7A5	YAP2_S127A_AMG	Fc3	1.6527	MIAPACA2		SLC7A5	AMG_72H	Fc1	1.12802	AMG_72H	H2030
																										RICTOR	YT2_DMSO	Fc1	1.47396		SLC7A5	YAP2_S127A_DMSO	Fc3	1.4904	MIAPACA2		SLC7A5	AMG_0H	Fc2	1.04027	AMG_0H	H2030
																										DEPTOR	NC_AMG	Fc2	0.944754								SLC7A5	AMG_24H	Fc2	0.890536	AMG_24H	H2030
																										DEPTOR	YT1_DMSO	Fc2	1.05902								SLC7A5	AMG_4H	Fc2	1.0448	AMG_4H	H2030
																										DEPTOR	YT1_AMG	Fc2	0.880185								SLC7A5	AMG_72H	Fc2	1.09574	AMG_72H	H2030
																										DEPTOR	NC_DMSO	Fc2	1.24197								SLC7A5	AMG_0H	Fc3	0.955847	AMG_0H	H2030
																										DEPTOR	YT2_AMG	Fc2	1.26649								SLC7A5	AMG_24H	Fc3	0.857196	AMG_24H	H2030
																										DEPTOR	YT2_DMSO	Fc2	1.60902								SLC7A5	AMG_4H	Fc3	1.07592	AMG_4H	H2030
																										PRR5L	NC_AMG	Fc2	1.07685								SLC7A5	AMG_72H	Fc3	1.06506	AMG_72H	H2030
																										PRR5L	YT1_DMSO	Fc2	1.12304								SLC7A5	1uM_AMG510_24h	Fc1	0.895848	AMG_24H	KYSE410
																										PRR5L	NC_DMSO	Fc2	1.06824								SLC7A5	1uM_AMG510_4h	Fc1	0.856279	AMG_4H	KYSE410
																										PRR5L	YT2_AMG	Fc2	1.49178								SLC7A5	1uM_AMG510_72h	Fc1	0.914974	AMG_72H	KYSE410
																										PRR5L	YT1_AMG	Fc2	2.00487								SLC7A5	DMSO_0h	Fc1	0.990584	AMG_0H	KYSE410
																										PRR5L	YT2_DMSO	Fc2	1.08537								SLC7A5	1uM_AMG510_24h	Fc2	1.0124	AMG_24H	KYSE410
																										RICTOR	NC_AMG	Fc2	1.13733								SLC7A5	1uM_AMG510_4h	Fc2	0.773455	AMG_4H	KYSE410
																										RICTOR	NC_DMSO	Fc2	1.04907								SLC7A5	1uM_AMG510_72h	Fc2	1.03014	AMG_72H	KYSE410
																										RICTOR	YT2_AMG	Fc2	1.96551								SLC7A5	DMSO_0h	Fc2	0.918245	AMG_0H	KYSE410
																										RICTOR	YT1_DMSO	Fc2	1.92471								SLC7A5	1uM_AMG510_24h	Fc3	0.930936	AMG_24H	KYSE410
																										RICTOR	YT1_AMG	Fc2	1.75024								SLC7A5	1uM_AMG510_4h	Fc3	0.883957	AMG_4H	KYSE410
																										RICTOR	YT2_DMSO	Fc2	1.7893								SLC7A5	1uM_AMG510_72h	Fc3	0.928959	AMG_72H	KYSE410
																										DEPTOR	NC_AMG	Fc3	0.942745								SLC7A5	DMSO_0h	Fc3	1.09939	AMG_0H	KYSE410
																										DEPTOR	YT1_DMSO	Fc3	0.80945
																										DEPTOR	YT1_AMG	Fc3	1.17519
																										DEPTOR	NC_DMSO	Fc3	0.787204
																										DEPTOR	YT2_AMG	Fc3	2.03142
																										DEPTOR	YT2_DMSO	Fc3	1.47997
																										PRR5L	NC_AMG	Fc3	1.2714
																										PRR5L	YT1_DMSO	Fc3	1.3314
																										PRR5L	NC_DMSO	Fc3	0.978922
																										PRR5L	YT2_AMG	Fc3	1.40624
																										PRR5L	YT1_AMG	Fc3	2.31216
																										PRR5L	YT2_DMSO	Fc3	1.27346
																										RICTOR	NC_AMG	Fc3	1.26555
																										RICTOR	NC_DMSO	Fc3	0.964533
																										RICTOR	YT2_AMG	Fc3	1.81161
																										RICTOR	YT1_DMSO	Fc3	1.88203
																										RICTOR	YT1_AMG	Fc3	1.74691
																										RICTOR	YT2_DMSO	Fc3	1.87079

## Sheet: Figure 7
	Figure 7B and Supplemental Figure 9A								Figure 7C			Figure 7E										Figure 7F
	PRISM				GDSC2				YAP Lisa	Dasatinib		block_id	drug1	drug2	id	type	H358R_ZIP_synergy	H358R_HSA_synergy	H358R_Loewe_synergy	H358R_Bliss_synergy		Drug	Cell	Group	Survival_fraction
	symbol	name	KRAS_correlation	KRAS_pvalue	symbol	KRAS_correlation	KRAS_pvalue		0.0883226	2.28752		1	AMG510	MYF-03-176	AMG510_MYF-03-176	YAP/TAZ-TEAD	20.0901	17.1971	18.5021	19.5551		DMSO&SHP099_0uM	H358	1st	0.970217
	BRD-K28761384-300-01-0::2.5::HTS	zuclopenthixol	0.0497778	0.239914	5-Fluorouracil	0.220909	3.87419e-07		0.0662844	NA		2	AMG510	Dasatinib	AMG510_Dasatinib	SRC	9.24399	18.5806	18.6767	9.24374		DMSO&SHP099_0uM	H358	2nd	1.06434
	BRD-K63068307-001-08-9::2.5::HTS	ZSTK-474	0.104325	0.014318	ABT737	0.31004	2.90266e-12		0.157738	0.456057		3	AMG510	K975	AMG510_K975	YAP/TAZ-TEAD	4.12927	9.86724	10.0499	3.67658		DMSO&SHP099_0uM	H358	3rd	0.965519
	BRD-K66353228-001-14-6::2.5::HTS	zoxazolamine	0.0373448	0.379771	Acetalax	0.234218	3.04526e-07		0.328887	1.66406		4	ARS1620	MYF-03-176	ARS1620_MYF-03-176	YAP/TAZ-TEAD	11.0064	8.4149	12.0427	9.41272		DMSO&SHP099_0.5uM	H358	1st	0.875484
[truncated: 4,683 more rows]

## Sheet: Figure 8
	Figure 8, A and B							Figure 8, C and D
[truncated: 202 more rows]

[truncated: 9 more sheets: Figure 9, Supplemental Figure 1, Supplemental Figure 4, Supplemental Figure 5, Supplemental Figure 6, Supplemental Figure 8, Supplemental Figure 9, Supplemental Figure 10, Supplemental Figure 11]
